# Supplementary material for: Identification and molecular detection of the pathogen of Phalaenopsis leaf yellowing through genome analysis
Source: Front Microbiol. 2024 Sep 24;15:1431813. doi: 10.3389/fmicb.2024.1431813 (PMC11472846; doi:10.3389/fmicb.2024.1431813)
Supplement: Supplementary file 1 [file Data_Sheet_1.xlsx]

## Sheet: Supplementary data sheet  1
Supplementary data sheet 1. Number of secreted proteins, effectors, carbohydrate-active enzymes (CAZys) and secondary metabolite biosynthetic gene clusters on each inferred chromosome and lineage specific region of Fusarium phalaenopsidis
Chromosome		Length (bp) /Mb	Number of genes (chromosome)	Number of secreted proteins	Number of effector	Number of carbohydrate-active enzymes (CAZys)	Number of secreted CAZys	Number of secondary metabolite biosynthetic gene clusters
Ch1	contig_32302	6.52125	1904	97	24	86	20	3
Ch2	contig_32334	4.31957	1265	79	15	63	14	4
	contig_32332
Ch3	contig_32292	4.66677	1321	99	17	82	22	5
	contig_32362
Ch4	contig_32304	5.36332	1525	91	23	62	18	2
	contig_32270
Ch5	contig_32286	4.11932	1228	90	26	65	19	2
Ch6	contig_32278	3.6933	1107	67	17	62	21	6
Ch7 (FCC)	contig_32328	3.41451	1039	140	43	54	26	4
	contig_32372
	contig_32288
Ch8	contig_32298	2.80484	803	61	11	47	13	1
	contig_32320
Ch9	contig_32296	3.29804	959	72	12	59	17	1
Ch10	contig_32316	3.30797	985	87	14	57	17	1
	contig_32318
Ch11 (FCC)	contig_32282	2.51783	752	92	19	52	23	4
	contig_32274
	contig_32276
Ch12 (FCC)	contig_32308	2.83476	845	116	30	61	25	3
	contig_32306
	contig_32376
LS region	contig_32290	5.40968	900	71	16	39	16	7
	contig_32322
	contig_32352
	contig_32436
	contig_32312
	contig_32440
	contig_32396
	contig_32394
	contig_32390
	contig_32482
	contig_32458
	contig_32366
	contig_32346
	contig_32324
	contig_32294
	contig_32280
	contig_32272
	contig_32330
	contig_32338
	contig_32314
	contig_32300
	contig_32284
	contig_32530
	contig_32522
	contig_32442
	contig_32356
	contig_32474
	contig_32382
	contig_32326
	contig_32268
	contig_32266
	contig_32264
	contig_32262
	contig_32260
