# Supplementary material for: Identification and molecular detection of the pathogen of Phalaenopsis leaf yellowing through genome analysis
Source: Front Microbiol. 2024 Sep 24;15:1431813. doi: 10.3389/fmicb.2024.1431813 (PMC11472846; doi:10.3389/fmicb.2024.1431813)
Supplement: Supplementary file 2 [file Data_Sheet_2.XLSX]

## Sheet: Supplementary data sheet  2
Supplementary data sheet 2. Gene description of secreted proteins, effectors, carbohydrate-active enzymes (CAZys) on "core chromosomes" of Fusarium phalaenopsidis
					Prediction of effector		Prediction of CAZys
Contig ID	Gene ID	Gene Name	Pfam	Prediction of secretory	Prediction score Cytoplasmic/apoplastic effector	Effector	Family name
contig_32302-Ch1	g2240	hypothetical protein	-	NO	-/-	NO	NO
contig_32302-Ch1	g2241	Reverse transcriptase	-	NO	-/-	NO	NO
contig_32302-Ch1	g2242	hypothetical protein	-	NO	-/-	NO	NO
contig_32302-Ch1	g2243	Related to bifunctional 4-hydroxyphenylacetate degradation enzyme	Fumarylacetoacetate (FAA) hydrolase family	NO	-/-	NO	NO
contig_32302-Ch1	g2244	hypothetical protein	-	NO	-/-	NO	NO
contig_32302-Ch1	g2245	hypothetical protein	Egh16-like virulence factor	Signal peptide/0.9504	-/-	NO	NO
contig_32302-Ch1	g2246	hypothetical protein	Cytochrome P450	NO	-/-	NO	NO
contig_32302-Ch1	g2247	hypothetical protein	Uncharacterized protein conserved in bacteria (DUF2264)	NO	-/-	NO	GH154
contig_32302-Ch1	g2248	Zn(2)-C6 fungal-type domain-containing protein	Fungal specific transcription factor domain	NO	-/-	NO	NO
contig_32302-Ch1	g2249	NmrA domain-containing protein	NmrA-like family	NO	-/-	NO	NO
contig_32302-Ch1	g2250	hypothetical protein	-	Signal peptide/0.9349	-/-	NO	NO
contig_32302-Ch1	g2251	HET domain-containing protein	Heterokaryon incompatibility protein (HET)	NO	-/-	NO	NO
contig_32302-Ch1	g2252	hypothetical protein	-	NO	-/-	NO	NO
contig_32302-Ch1	g2253	hypothetical protein	Enolase C-terminal domain-like;Mandelate racemase / muconate lactonizing enzyme, N-terminal domain	NO	-/-	NO	NO
contig_32302-Ch1	g2254	MFS domain-containing protein	Major Facilitator Superfamily	NO	-/-	NO	GH31
contig_32302-Ch1	g2255	Glucanase	Fungal cellulose binding domain;Glycosyl hydrolases family 6	Signal peptide/0.999	-/-	NO	CBM1;GH6
contig_32302-Ch1	g2256	AB hydrolase-1 domain-containing protein	Alpha/beta hydrolase family	NO	-/-	NO	NO
contig_32302-Ch1	g2257	FAD_binding_3 domain-containing protein	FAD binding domain	NO	-/-	NO	NO
contig_32302-Ch1	g2258	FAD-binding PCMH-type domain-containing protein	FAD binding domain	NO	-/-	NO	NO
contig_32302-Ch1	g2259	AA_permease domain-containing protein	Amino acid permease	NO	-/-	NO	CE3
contig_32302-Ch1	g2260	Protein kinase domain-containing protein	Prion-inhibition and propagation	NO	-/-	NO	NO
contig_32302-Ch1	g2261	hypothetical protein	Ankyrin repeats (3 copies);Protein kinase domain;Ankyrin repeat	NO	-/-	NO	NO
contig_32302-Ch1	g2262	N-acetyltransferase domain-containing protein	Acetyltransferase (GNAT) domain	NO	-/-	NO	NO
contig_32302-Ch1	g2263	Protein-S-isoprenylcysteine O-methyltransferase	Isoprenylcysteine carboxyl methyltransferase (ICMT) family	NO	-/-	NO	NO
contig_32302-Ch1	g2264	hypothetical protein	short chain dehydrogenase	NO	-/-	NO	NO
contig_32302-Ch1	g2265	GH43_C2 domain-containing protein	Beta xylosidase C-terminal Concanavalin A-like domain;Glycosyl hydrolases family 43	Signal peptide/0.9903	-/-	NO	GH43_36
contig_32302-Ch1	g2266	DAO domain-containing protein	FAD dependent oxidoreductase	NO	-/-	NO	NO
contig_32302-Ch1	g2267	hypothetical protein	Amino-transferase class IV	NO	-/-	NO	NO
contig_32302-Ch1	g2268	hypothetical protein	Fungal specific transcription factor domain	NO	-/-	NO	NO
contig_32302-Ch1	g2269	hypothetical protein	Enoyl-(Acyl carrier protein) reductase	NO	-/-	NO	NO
contig_32302-Ch1	g2270	Amine oxidase	Flavin containing amine oxidoreductase	NO	-/-	NO	NO
contig_32302-Ch1	g2271	hypothetical protein	-	NO	-/-	NO	NO
contig_32302-Ch1	g2272	hypothetical protein	Amino acid permease	NO	-/-	NO	NO
contig_32302-Ch1	g2273	Mannose-1-phosphate guanylyltransferase	Hexapeptide repeat of succinyl-transferase;Maltose acetyltransferase	NO	-/-	NO	NO
contig_32302-Ch1	g2274	hypothetical protein	Endoribonuclease L-PSP	NO	-/-	NO	NO
contig_32302-Ch1	g2275	Beta-lactamase domain-containing protein	Beta-lactamase	NO	-/-	NO	NO
contig_32302-Ch1	g2276	Abhydrolase_3 domain-containing protein	alpha/beta hydrolase fold;Prolyl oligopeptidase family	NO	-/-	NO	NO
contig_32302-Ch1	g2277	Acetyl-coenzyme A synthetase	Acetyl-coenzyme A synthetase N-terminus;AMP-binding enzyme C-terminal domain;AMP-binding enzyme	NO	-/-	NO	NO
contig_32302-Ch1	g2278	MFS domain-containing protein	Major Facilitator Superfamily	NO	-/-	NO	NO
contig_32302-Ch1	g2279	hypothetical protein	-	NO	-/-	NO	NO
contig_32302-Ch1	g2280	hypothetical protein	-	NO	-/-	NO	NO
contig_32302-Ch1	g2281	hypothetical protein	-	NO	-/-	NO	NO
contig_32302-Ch1	g2282	hypothetical protein	-	NO	-/-	NO	NO
contig_32302-Ch1	g2283	EHN domain-containing protein	Epoxide hydrolase N terminus	NO	-/-	NO	NO
contig_32302-Ch1	g2284	Zn(2)-C6 fungal-type domain-containing protein	Fungal specific transcription factor domain;Fungal Zn(2)-Cys(6) binuclear cluster domain	NO	-/-	NO	NO
contig_32302-Ch1	g2285	Putative hexose transporter protein	Sugar (and other) transporter	NO	-/-	NO	NO
contig_32302-Ch1	g2286	Probable beta-glucosidase H	Glycosyl hydrolase family 3 C-terminal domain;Glycosyl hydrolase family 3 C-terminal domain;Glycosyl hydrolase family 3 N terminal domain;PA14 domain;Fibronectin type III-like domain	NO	-/-	NO	GH3
contig_32302-Ch1	g2287	hypothetical protein	-	NO	-/-	NO	NO
contig_32302-Ch1	g2288	Oxidored_FMN domain-containing protein	NADH:flavin oxidoreductase / NADH oxidase family	NO	-/-	NO	NO
contig_32302-Ch1	g2289	hypothetical protein	Cytochrome P450	NO	-/-	NO	NO
contig_32302-Ch1	g2290	hypothetical protein	Protein of unknown function (DUF917);Hydantoinase/oxoprolinase N-terminal region;Hydantoinase/oxoprolinase	NO	-/-	NO	NO
contig_32302-Ch1	g2291	Fungal_trans domain-containing protein	Permease for cytosine/purines, uracil, thiamine, allantoin	NO	-/-	NO	NO
contig_32302-Ch1	g2292	Fungal_trans domain-containing protein	Fungal specific transcription factor domain	NO	-/-	NO	NO
contig_32302-Ch1	g2293	hypothetical protein	Pro-kumamolisin, activation domain	Signal peptide/0.9613	-/-	NO	NO
contig_32302-Ch1	g2294	hypothetical protein	Sugar (and other) transporter	NO	-/-	NO	NO
contig_32302-Ch1	g2295	Fungal_trans domain-containing protein	Fungal specific transcription factor domain	NO	-/-	NO	NO
contig_32302-Ch1	g2296	AB hydrolase-1 domain-containing protein	alpha/beta hydrolase fold	NO	-/-	NO	NO
contig_32302-Ch1	g2297	HET domain-containing protein	Heterokaryon incompatibility protein (HET)	NO	-/-	NO	NO
contig_32302-Ch1	g2298	hypothetical protein	Phosphorylase superfamily	NO	-/-	NO	NO
contig_32302-Ch1	g2299	hypothetical protein	-	NO	-/-	NO	NO
contig_32302-Ch1	g2300	NACHT domain-containing protein	-	NO	-/-	NO	NO
contig_32302-Ch1	g2301	hypothetical protein	-	Signal peptide/0.9911	-/Y (0.908)	Apoplastic effector	NO
contig_32302-Ch1	g2302	hypothetical protein	-	NO	-/-	NO	NO
contig_32302-Ch1	g2303	hypothetical protein	Activator of Hsp90 ATPase homolog 1-like protein	NO	-/-	NO	NO
contig_32302-Ch1	g2304	Delta 8-(E)-sphingolipid desaturase	Cytochrome b5-like Heme/Steroid binding domain;Fatty acid desaturase	NO	-/-	NO	NO
contig_32302-Ch1	g2305	Fe2OG dioxygenase domain-containing protein	2OG-Fe(II) oxygenase superfamily;non-haem dioxygenase in morphine synthesis N-terminal	NO	-/-	NO	NO
contig_32302-Ch1	g2306	AB hydrolase-1 domain-containing protein	Alpha/beta hydrolase family	NO	-/-	NO	NO
contig_32302-Ch1	g2307	Zn(2)-C6 fungal-type domain-containing protein	Fungal specific transcription factor domain	NO	-/-	NO	NO
contig_32302-Ch1	g2308	hypothetical protein	-	NO	-/-	NO	NO
contig_32302-Ch1	g2309	PKS_ER domain-containing protein	Zinc-binding dehydrogenase	NO	-/-	NO	NO
contig_32302-Ch1	g2310	hypothetical protein	Amidohydrolase family	NO	-/-	NO	NO
contig_32302-Ch1	g2311	hypothetical protein	Major Facilitator Superfamily	NO	-/-	NO	NO
contig_32302-Ch1	g2312	hypothetical protein	Major Facilitator Superfamily	NO	-/-	NO	NO
contig_32302-Ch1	g2313	F-box domain-containing protein	F-box domain	NO	-/-	NO	NO
contig_32302-Ch1	g2314	F-box domain-containing protein	-	NO	-/-	NO	NO
contig_32302-Ch1	g2315	hypothetical protein	Inositol monophosphatase family	NO	-/-	NO	NO
contig_32302-Ch1	g2316	hypothetical protein	-	NO	-/-	NO	NO
contig_32302-Ch1	g2317	hypothetical protein	-	NO	-/-	NO	NO
contig_32302-Ch1	g2318	hypothetical protein	SPFH domain / Band 7 family	NO	-/-	NO	NO
contig_32302-Ch1	g2319	Epimerase domain-containing protein	-	NO	-/-	NO	NO
contig_32302-Ch1	g2320	Epimerase domain-containing protein	NAD dependent epimerase/dehydratase family;Regulator of chromosome condensation (RCC1) repeat	NO	-/-	NO	NO
contig_32302-Ch1	g2321	hypothetical protein	BRO1-like domain;ALIX V-shaped domain binding to HIV	NO	-/-	NO	NO
contig_32302-Ch1	g2322	Ysc84 domain-containing protein	Las17-binding protein actin regulator	NO	-/-	NO	NO
contig_32302-Ch1	g2323	FSH1 domain-containing protein	Serine hydrolase (FSH1)	NO	-/-	NO	NO
contig_32302-Ch1	g2324	alpha-1,2-Mannosidase	Glycosyl hydrolase family 47	NO	-/-	NO	GH47
contig_32302-Ch1	g2325	CVNH domain-containing protein	CVNH domain	Signal peptide/0.9968	-/-	NO	NO
contig_32302-Ch1	g2326	hypothetical protein	Domain of unknown function (DUF3425)	NO	-/-	NO	NO
contig_32302-Ch1	g2327	PKS_ER domain-containing protein	Zinc-binding dehydrogenase;Alcohol dehydrogenase GroES-like domain	NO	-/-	NO	NO
contig_32302-Ch1	g2328	Kinesin motor domain-containing protein	Kinesin motor domain	NO	-/-	NO	NO
contig_32302-Ch1	g2329	ERCC4 domain-containing protein	ERCC4 domain	NO	-/-	NO	NO
contig_32302-Ch1	g2330	hypothetical protein	Histidine phosphatase superfamily (branch 1)	NO	-/-	NO	NO
contig_32302-Ch1	g2331	hypothetical protein	Protein of unknown function (DUF3659)	NO	-/-	NO	NO
contig_32302-Ch1	g2332	hypothetical protein	Protein of unknown function (DUF3659)	NO	-/-	NO	NO
contig_32302-Ch1	g2333	hypothetical protein	-	NO	-/-	NO	NO
contig_32302-Ch1	g2334	hypothetical protein	-	NO	-/-	NO	NO
contig_32302-Ch1	g2335	hypothetical protein	-	NO	-/-	NO	NO
contig_32302-Ch1	g2336	hypothetical protein	-	Signal peptide/0.9573	Y (0.758)/Y (0.575)	Cytoplasmic/apoplastic effector	NO
contig_32302-Ch1	g2337	AA_permease domain-containing protein	Amino acid permease	NO	-/-	NO	CE3
contig_32302-Ch1	g2338	Glycoside hydrolase family 1	Glycosyl hydrolase family 1	Signal peptide/0.9364	-/-	NO	GH1
contig_32302-Ch1	g2339	hypothetical protein	-	NO	-/-	NO	NO
contig_32302-Ch1	g2340	double-strand break repair protein mus-23	Calcineurin-like phosphoesterase;Mre11 DNA-binding presumed domain	NO	-/-	NO	GH72
contig_32302-Ch1	g2341	MINDY_DUB domain-containing protein	MINDY deubiquitinase	NO	-/-	NO	NO
contig_32302-Ch1	g2342	hypothetical protein	DnaJ domain;Domain of unknown function (DUF1977)	NO	-/-	NO	NO
contig_32302-Ch1	g2343	Cellulase domain-containing protein	Cellulase (glycosyl hydrolase family 5)	Signal peptide/0.8599	-/-	NO	GH5_5
contig_32302-Ch1	g2344	hypothetical protein	Ribosomal protein S19	NO	-/-	NO	NO
contig_32302-Ch1	g2345	Transcription initiation factor TFIID subunit 10	Transcription initiation factor TFIID 23-30kDa subunit	NO	-/-	NO	NO
contig_32302-Ch1	g2346	ER lumen protein-retaining receptor	ER lumen protein retaining receptor	NO	-/-	NO	NO
contig_32302-Ch1	g2347	hypothetical protein	-	NO	-/-	NO	NO
contig_32302-Ch1	g2348	hypothetical protein	-	NO	-/-	NO	NO
contig_32302-Ch1	g2349	hypothetical protein	-	NO	-/-	NO	NO
contig_32302-Ch1	g2350	hypothetical protein	-	NO	-/-	NO	NO
contig_32302-Ch1	g2351	hypothetical protein	-	NO	-/-	NO	NO
contig_32302-Ch1	g2352	WLM domain-containing protein	WLM domain	NO	-/-	NO	NO
contig_32302-Ch1	g2353	hypothetical protein	Carbon-nitrogen hydrolase	NO	-/-	NO	NO
contig_32302-Ch1	g2354	S5A_REDUCTASE domain-containing protein	3-oxo-5-alpha-steroid 4-dehydrogenase	NO	-/-	NO	NO
contig_32302-Ch1	g2355	MFS domain-containing protein	Major Facilitator Superfamily	NO	-/-	NO	NO
contig_32302-Ch1	g2356	hypothetical protein	-	NO	-/-	NO	NO
contig_32302-Ch1	g2357	Hypothetical protein	-	NO	-/-	NO	NO
contig_32302-Ch1	g2358	Histone H2A	C-terminus of histone H2A;Core histone H2A/H2B/H3/H4	NO	-/-	NO	NO
contig_32302-Ch1	g2359	NmrA domain-containing protein	NmrA-like family	NO	-/-	NO	NO
contig_32302-Ch1	g2360	Endo/exonuclease/phosphatase domain-containing protein	Endonuclease/Exonuclease/phosphatase family	Signal peptide/0.9956	-/-	NO	NO
contig_32302-Ch1	g2361	hypothetical protein	R3H domain;RNA recognition motif. (a.k.a. RRM, RBD, or RNP domain)	NO	-/-	NO	NO
contig_32302-Ch1	g2362	hypothetical protein	Alcohol dehydrogenase GroES-like domain;Zinc-binding dehydrogenase	NO	-/-	NO	NO
contig_32302-Ch1	g2363	hypothetical protein	PAP2 superfamily	NO	-/-	NO	NO
contig_32302-Ch1	g2364	hypothetical protein	-	NO	-/-	NO	NO
contig_32302-Ch1	g2365	hypothetical protein	-	NO	-/-	NO	NO
contig_32302-Ch1	g2366	hypothetical protein	Bladder cancer-related protein BC10	NO	-/-	NO	NO
contig_32302-Ch1	g2367	hypothetical protein	-	NO	-/-	NO	NO
contig_32302-Ch1	g2368	Abhydrolase_3 domain-containing protein	alpha/beta hydrolase fold	NO	-/-	NO	NO
contig_32302-Ch1	g2369	hypothetical protein	-	NO	-/-	NO	NO
contig_32302-Ch1	g2370	hypothetical protein	-	NO	-/-	NO	NO
contig_32302-Ch1	g2371	hypothetical protein	Fungal specific transcription factor domain;Fungal Zn(2)-Cys(6) binuclear cluster domain	NO	-/-	NO	NO
contig_32302-Ch1	g2372	Zn(2)-C6 fungal-type domain-containing protein	Fungal Zn(2)-Cys(6) binuclear cluster domain;Fungal specific transcription factor domain	NO	-/-	NO	NO
contig_32302-Ch1	g2373	Chorismate synthase	Chorismate synthase	NO	-/-	NO	NO
contig_32302-Ch1	g2374	Putative lipoate-protein ligase A	Biotin/lipoate A/B protein ligase family	NO	-/-	NO	NO
contig_32302-Ch1	g2375	Protein kinase domain-containing protein	Protein kinase domain	NO	-/-	NO	NO
contig_32302-Ch1	g2376	Alpha-1,3/1,6-mannosyltransferase ALG2	Glycosyl transferases group 1;Glycosyltransferase Family 4	NO	-/-	NO	GT4
contig_32302-Ch1	g2377	hypothetical protein	Enoyl-CoA hydratase/isomerase	NO	-/-	NO	NO
contig_32302-Ch1	g2378	hypothetical protein	Rab-GTPase-TBC domain	NO	-/-	NO	NO
contig_32302-Ch1	g2379	hypothetical protein	-	NO	-/-	NO	NO
contig_32302-Ch1	g2380	hypothetical protein	-	NO	-/-	NO	NO
contig_32302-Ch1	g2381	Kinase	Inositol polyphosphate kinase	NO	-/-	NO	NO
contig_32302-Ch1	g2382	DAO domain-containing protein	FAD dependent oxidoreductase;Ras family	NO	-/-	NO	NO
contig_32302-Ch1	g2383	UDP-N-acetylglucosamine transferase subunit ALG14	Oligosaccharide biosynthesis protein Alg14 like	NO	-/-	NO	NO
contig_32302-Ch1	g2384	37S ribosomal protein S25, mitochondrial	Mitochondrial ribosomal protein S25	NO	-/-	NO	NO
contig_32302-Ch1	g2385	hypothetical protein	Pentatricopeptide repeat domain;PPR repeat	NO	-/-	NO	NO
contig_32302-Ch1	g2386	hypothetical protein	Cytochrome c oxidase subunit VIIc	NO	-/-	NO	NO
contig_32302-Ch1	g2387	hypothetical protein	DSHCT (NUC185) domain;rRNA-processing arch domain;Helicase conserved C-terminal domain;DEAD/DEAH box helicase	NO	-/-	NO	NO
contig_32302-Ch1	g2388	hypothetical protein	DUF2407 C-terminal domain;DUF2407 ubiquitin-like domain	NO	-/-	NO	NO
contig_32302-Ch1	g2389	Ima1_N domain-containing protein	Ima1 N-terminal domain	NO	-/-	NO	NO
contig_32302-Ch1	g2390	hypothetical protein	Taurine catabolism dioxygenase TauD, TfdA family	NO	-/-	NO	NO
contig_32302-Ch1	g2391	Related to permease	Major Facilitator Superfamily	NO	-/-	NO	NO
contig_32302-Ch1	g2392	AB hydrolase-1 domain-containing protein	alpha/beta hydrolase fold	NO	-/-	NO	NO
contig_32302-Ch1	g2393	hypothetical protein	-	NO	-/-	NO	NO
contig_32302-Ch1	g2394	hypothetical protein	-	Signal peptide/0.9973	-/Y (0.746)	Apoplastic effector	NO
contig_32302-Ch1	g2395	hypothetical protein	-	Signal peptide/0.9987	Y (0.768)/-	Cytoplasmic effector	NO
contig_32302-Ch1	g2396	hypothetical protein	Mycotoxin biosynthesis protein UstYa	NO	-/-	NO	NO
contig_32302-Ch1	g2397	4-amino-5-hydroxymethyl-2-methylpyrimidine phosphate synthase	NMT1/THI5 like	NO	-/-	NO	NO
contig_32302-Ch1	g2398	hypothetical protein	Tyrosine phosphatase family	NO	-/-	NO	NO
contig_32302-Ch1	g2399	hypothetical protein	-	NO	-/-	NO	NO
contig_32302-Ch1	g2400	Zn(2)-C6 fungal-type domain-containing protein	Fungal Zn(2)-Cys(6) binuclear cluster domain	NO	-/-	NO	NO
contig_32302-Ch1	g2401	hypothetical protein	-	NO	-/-	NO	NO
contig_32302-Ch1	g2402	hypothetical protein	Phosphate transport (Pho88)	NO	-/-	NO	NO
contig_32302-Ch1	g2403	XPA_C domain-containing protein	XPA protein C-terminus	NO	-/-	NO	NO
contig_32302-Ch1	g2404	hypothetical protein	WD domain, G-beta repeat;Striatin family	NO	-/-	NO	NO
contig_32302-Ch1	g2405	hypothetical protein	LicD family	Signal peptide/0.9819	Y (0.583)/-	Cytoplasmic effector	NO
contig_32302-Ch1	g2406	MutL_C domain-containing protein	MutL C terminal dimerisation domain;Histidine kinase-, DNA gyrase B-, and HSP90-like ATPase	NO	-/-	NO	NO
contig_32302-Ch1	g2407	hypothetical protein	-	NO	-/-	NO	NO
contig_32302-Ch1	g2408	E3 ubiquitin-protein ligase PEP5	Region in Clathrin and VPS;Vacuolar protein sorting protein 11 C terminal	NO	-/-	NO	NO
contig_32302-Ch1	g2409	hypothetical protein	-	NO	-/-	NO	NO
contig_32302-Ch1	g2410	hypothetical protein	Methyltransferase domain	NO	-/-	NO	AA11
contig_32302-Ch1	g2411	hypothetical protein	-	NO	-/-	NO	NO
contig_32302-Ch1	g2412	hypothetical protein	-	NO	-/-	NO	NO
contig_32302-Ch1	g2413	F-box domain-containing protein	-	NO	-/-	NO	NO
contig_32302-Ch1	g2414	Amb_all domain-containing protein	Pectate lyase	Signal peptide/0.9722	-/-	NO	PL1_4
contig_32302-Ch1	g2415	hypothetical protein	Inner membrane component domain;Sodium/calcium exchanger protein	NO	-/-	NO	NO
contig_32302-Ch1	g2416	26S proteasome regulatory complex, ATPase RPT6	Proteasomal ATPase OB C-terminal domain;ATPase family associated with various cellular activities (AAA);AAA+ lid domain	NO	-/-	NO	NO
contig_32302-Ch1	g2417	hypothetical protein	Rhodanese-like domain;Protein-tyrosine phosphatase	NO	-/-	NO	NO
contig_32302-Ch1	g2418	hypothetical protein	T-complex protein 11	NO	-/-	NO	NO
contig_32302-Ch1	g2419	Aminopeptidase	ERAP1-like C-terminal domain;Peptidase family M1 domain;Peptidase M1 N-terminal domain	NO	-/-	NO	NO
contig_32302-Ch1	g2420	Carboxylic ester hydrolase	Carboxylesterase family	Signal peptide/0.8769	-/-	NO	NO
contig_32302-Ch1	g2421	hypothetical protein	-	NO	-/-	NO	NO
contig_32302-Ch1	g2422	Actin-related protein 2/3 complex subunit 3	ARP2/3 complex ARPC3 (21 kDa) subunit	NO	-/-	NO	NO
contig_32302-Ch1	g2423	hypothetical protein	-	NO	-/-	NO	NO
contig_32302-Ch1	g2424	Protein SDA1	SDA1;NUC130/3NT domain	NO	-/-	NO	NO
contig_32302-Ch1	g2425	hypothetical protein	Major Facilitator Superfamily	NO	-/-	NO	NO
contig_32302-Ch1	g2426	Phosphate transporter	Phosphate transporter family	NO	-/-	NO	NO
contig_32302-Ch1	g2427	hypothetical protein	-	NO	-/-	NO	NO
contig_32302-Ch1	g2428	hypothetical protein	-	NO	-/-	NO	NO
contig_32302-Ch1	g2429	hypothetical protein	Flavin-binding monooxygenase-like	NO	-/-	NO	NO
contig_32302-Ch1	g2430	tRNA	Gcd10p family	NO	-/-	NO	NO
contig_32302-Ch1	g2431	hypothetical protein	Mitochondrial carrier protein	NO	-/-	NO	NO
contig_32302-Ch1	g2432	ANK_REP_REGION domain-containing protein	Ankyrin repeat;NACHT domain;Ankyrin repeats (3 copies)	NO	-/-	NO	NO
contig_32302-Ch1	g2433	hypothetical protein	-	NO	-/-	NO	NO
contig_32302-Ch1	g2434	PKS_ER domain-containing protein	Alcohol dehydrogenase GroES-like domain;Zinc-binding dehydrogenase	NO	-/-	NO	NO
contig_32302-Ch1	g2435	hypothetical protein	-	Signal peptide/0.9966	-/-	NO	NO
contig_32302-Ch1	g2436	ANK_REP_REGION domain-containing protein	Ankyrin repeats (3 copies)	NO	-/-	NO	NO
contig_32302-Ch1	g2437	hypothetical protein	short chain dehydrogenase	NO	-/-	NO	NO
contig_32302-Ch1	g2438	hypothetical protein	-	NO	-/-	NO	NO
contig_32302-Ch1	g2439	hypothetical protein	-	NO	-/-	NO	NO
contig_32302-Ch1	g2440	hypothetical protein	-	NO	-/-	NO	NO
contig_32302-Ch1	g2441	hypothetical protein	-	NO	-/-	NO	NO
contig_32302-Ch1	g2442	MFS domain-containing protein	Major Facilitator Superfamily	NO	-/-	NO	NO
contig_32302-Ch1	g2443	hypothetical protein	alpha/beta hydrolase fold	NO	-/-	NO	NO
contig_32302-Ch1	g2444	RNA-dependent RNA polymerase	RNA dependent RNA polymerase	NO	-/-	NO	NO
contig_32302-Ch1	g2445	hypothetical protein	F-box domain	NO	-/-	NO	NO
contig_32302-Ch1	g2446	hypothetical protein	-	NO	-/-	NO	NO
contig_32302-Ch1	g2447	hypothetical protein	GPR1/FUN34/yaaH family	NO	-/-	NO	NO
contig_32302-Ch1	g2448	Glycoside hydrolase family 12	Glycosyl hydrolase family 12	Signal peptide/0.9758	-/Y (0.627)	Apoplastic effector	GH12
contig_32302-Ch1	g2449	hypothetical protein	-	NO	-/-	NO	NO
contig_32302-Ch1	g2450	hypothetical protein	Zinc finger, C2H2 type	NO	-/-	NO	NO
contig_32302-Ch1	g2451	hypothetical protein	-	NO	-/-	NO	NO
contig_32302-Ch1	g2452	hypothetical protein	-	NO	-/-	NO	NO
contig_32302-Ch1	g2453	hypothetical protein	Spt20 family	NO	-/-	NO	NO
contig_32302-Ch1	g2454	Autophagy-related protein 27	Autophagy-related protein 27	NO	-/-	NO	NO
contig_32302-Ch1	g2455	Acetylornithine transaminase	Aminotransferase class-III	NO	-/-	NO	NO
contig_32302-Ch1	g2456	Glutamate decarboxylase	Pyridoxal-dependent decarboxylase conserved domain	NO	-/-	NO	NO
contig_32302-Ch1	g2457	hypothetical protein	alpha/beta hydrolase fold	NO	-/-	NO	NO
contig_32302-Ch1	g2458	Cutinase	Cutinase	Signal peptide/0.8774	-/-	NO	NO
contig_32302-Ch1	g2459	Calpain catalytic domain-containing protein	Calpain family cysteine protease	NO	-/-	NO	NO
contig_32302-Ch1	g2460	hypothetical protein	TRAF-type zinc finger;Zinc finger, C3HC4 type (RING finger)	NO	-/-	NO	NO
contig_32302-Ch1	g2461	hypothetical protein	Ubiquitin elongating factor core;U-box domain	NO	-/-	NO	NO
contig_32302-Ch1	g2462	Adenine deaminase	Adenosine/AMP deaminase	NO	-/-	NO	NO
contig_32302-Ch1	g2463	hypothetical protein	Fungal Zn(2)-Cys(6) binuclear cluster domain;Fungal specific transcription factor domain	NO	-/-	NO	NO
contig_32302-Ch1	g2464	hypothetical protein	Meiosis protein SPO22/ZIP4 like	NO	-/-	NO	NO
contig_32302-Ch1	g2465	hypothetical protein	Fungal Zn(2)-Cys(6) binuclear cluster domain	NO	-/-	NO	NO
contig_32302-Ch1	g2466	Xanthine dehydrogenase	Molybdopterin-binding domain of aldehyde dehydrogenase;CO dehydrogenase flavoprotein C-terminal domain;Aldehyde oxidase and xanthine dehydrogenase, a/b hammerhead domain;FAD binding domain in molybdopterin dehydrogenase;[2Fe-2S] binding domain;2Fe-2S iron-sulfur cluster binding domain	NO	-/-	NO	NO
contig_32302-Ch1	g2467	hypothetical protein	Aminotransferase class I and II	NO	-/-	NO	NO
contig_32302-Ch1	g2468	Protein kinase domain-containing protein	Protein kinase domain	NO	-/-	NO	NO
contig_32302-Ch1	g2469	hypothetical protein	-	NO	-/-	NO	NO
contig_32302-Ch1	g2470	[Histone H3]-trimethyl-L-lysine(9) demethylase	jmjN domain;JmjC domain, hydroxylase;PHD-zinc-finger like domain	NO	-/-	NO	NO
contig_32302-Ch1	g2471	hypothetical protein	Histidine phosphatase superfamily (branch 2)	NO	-/-	NO	NO
contig_32302-Ch1	g2472	HET domain-containing protein	Heterokaryon incompatibility protein (HET)	NO	-/-	NO	NO
contig_32302-Ch1	g2473	BZIP domain-containing protein	bZIP transcription factor	NO	-/-	NO	NO
contig_32302-Ch1	g2474	DUF2293 domain-containing protein	Uncharacterized conserved protein (DUF2293)	NO	-/-	NO	NO
contig_32302-Ch1	g2475	hypothetical protein	NUC173 domain	NO	-/-	NO	NO
contig_32302-Ch1	g2476	Vacuolar protein sorting-associated protein 29	Calcineurin-like phosphoesterase superfamily domain	NO	-/-	NO	NO
contig_32302-Ch1	g2477	hypothetical protein	Shugoshin N-terminal coiled-coil region;Shugoshin C terminus	NO	-/-	NO	NO
contig_32302-Ch1	g2478	DASH complex subunit DAD2	DASH complex subunit Dad2	NO	-/-	NO	NO
contig_32302-Ch1	g2479	hypothetical protein	-	NO	-/-	NO	NO
contig_32302-Ch1	g2480	hypothetical protein	-	NO	-/-	NO	NO
contig_32302-Ch1	g2481	hypothetical protein	-	NO	-/-	NO	NO
contig_32302-Ch1	g2482	hypothetical protein	Oligonucleotide/oligosaccharide-binding (OB)-fold;Helicase associated domain (HA2);Helicase conserved C-terminal domain	NO	-/-	NO	NO
contig_32302-Ch1	g2483	CUE domain-containing protein	CUE domain	NO	-/-	NO	NO
contig_32302-Ch1	g2484	hypothetical protein	SPX domain;Ankyrin repeats (many copies);Glycerophosphoryl diester phosphodiesterase family;Ankyrin repeats (3 copies)	NO	-/-	NO	NO
contig_32302-Ch1	g2485	hypothetical protein	-	NO	-/-	NO	NO
contig_32302-Ch1	g2486	hypothetical protein	Cytochrome oxidase complex assembly protein 1	NO	-/-	NO	NO
contig_32302-Ch1	g2487	hypothetical protein	Ribosomal protein L3	NO	-/-	NO	NO
contig_32302-Ch1	g2488	hypothetical protein	PITH domain	NO	-/-	NO	NO
contig_32302-Ch1	g2489	hypothetical protein	RNA polymerase I-specific transcription-initiation factor	NO	-/-	NO	NO
contig_32302-Ch1	g2490	Kinetochore protein SPC25	Chromosome segregation protein Spc25	NO	-/-	NO	NO
contig_32302-Ch1	g2491	hypothetical protein	CHY zinc finger;Zinc-ribbon;Ring finger domain	NO	-/-	NO	NO
contig_32302-Ch1	g2492	Dolichyl-phosphate-mannose--protein mannosyltransferase	Dolichyl-phosphate-mannose-protein mannosyltransferase;C-terminal four TMM region of protein-O-mannosyltransferase;MIR domain	NO	-/-	NO	GT39
contig_32302-Ch1	g2493	hypothetical protein	Ras family	NO	-/-	NO	NO
contig_32302-Ch1	g2494	hypothetical protein	Plasma-membrane choline transporter	NO	-/-	NO	NO
contig_32302-Ch1	g2495	hypothetical protein	Arginase family	NO	-/-	NO	NO
contig_32302-Ch1	g2496	hypothetical protein	-	NO	-/-	NO	NO
contig_32302-Ch1	g2497	hypothetical protein	FMN-dependent dehydrogenase	Signal peptide/0.9954	-/-	NO	NO
contig_32302-Ch1	g2498	BRCT domain-containing protein	-	NO	-/-	NO	NO
contig_32302-Ch1	g2499	hypothetical protein	HYPK UBA domain	NO	-/-	NO	NO
contig_32302-Ch1	g2500	Phospho-2-dehydro-3-deoxyheptonate aldolase	Class-II DAHP synthetase family	NO	-/-	NO	NO
contig_32302-Ch1	g2501	Glucose-6-phosphate 1-epimerase	Aldose 1-epimerase	NO	-/-	NO	NO
contig_32302-Ch1	g2502	hypothetical protein	Sugar (and other) transporter	NO	-/-	NO	NO
contig_32302-Ch1	g2503	Rif1_N domain-containing protein	Rap1-interacting factor 1 N terminal	NO	-/-	NO	NO
contig_32302-Ch1	g2504	N-acetyltransferase domain-containing protein	Acetyltransferase (GNAT) domain	NO	-/-	NO	NO
contig_32302-Ch1	g2505	hypothetical protein	Domain of unknown function (DUF1772)	NO	-/-	NO	NO
contig_32302-Ch1	g2506	Chromo domain-containing protein	Chromo (CHRromatin Organisation MOdifier) domain	NO	-/-	NO	NO
contig_32302-Ch1	g2507	hypothetical protein	Guanine nucleotide exchange factor synembryn	NO	-/-	NO	NO
contig_32302-Ch1	g2508	Zn(2)-C6 fungal-type domain-containing protein	Fungal specific transcription factor domain;Fungal Zn(2)-Cys(6) binuclear cluster domain	NO	-/-	NO	NO
contig_32302-Ch1	g2509	60S ribosomal protein L20	Ribosomal proteins 50S-L18Ae/60S-L20/60S-L18A	NO	-/-	NO	NO
contig_32302-Ch1	g2510	hypothetical protein	PCI domain	NO	-/-	NO	NO
contig_32302-Ch1	g2511	hypothetical protein	BTB/POZ domain	NO	-/-	NO	NO
contig_32302-Ch1	g2512	Abhydrolase_3 domain-containing protein	alpha/beta hydrolase fold	NO	-/-	NO	NO
contig_32302-Ch1	g2513	hypothetical protein	Leucine rich repeat;Leucine Rich repeats (2 copies)	NO	-/-	NO	NO
contig_32302-Ch1	g2514	hypothetical protein	Aldo/keto reductase family	NO	-/-	NO	NO
contig_32302-Ch1	g2515	Protein kinase domain-containing protein	-	NO	-/-	NO	NO
contig_32302-Ch1	g2516	hypothetical protein	-	NO	-/-	NO	NO
contig_32302-Ch1	g2517	hypothetical protein	ABC transporter;ABC transporter transmembrane region 2	NO	-/-	NO	NO
contig_32302-Ch1	g2518	FCP1 homology domain-containing protein	NLI interacting factor-like phosphatase	NO	-/-	NO	NO
contig_32302-Ch1	g2519	Protein transport protein Sec61 subunit beta	Sec61beta family	NO	-/-	NO	NO
contig_32302-Ch1	g2520	hypothetical protein	-	NO	-/-	NO	NO
contig_32302-Ch1	g2521	hypothetical protein	-	NO	-/-	NO	NO
contig_32302-Ch1	g2522	Glyco_transf_28 domain-containing protein	Glycosyltransferase family 28 N-terminal domain	NO	-/-	NO	GT1
contig_32302-Ch1	g2523	hypothetical protein	-	NO	-/-	NO	NO
contig_32302-Ch1	g2524	hypothetical protein	-	NO	-/-	NO	NO
contig_32302-Ch1	g2525	hypothetical protein	RNase P subunit p30	NO	-/-	NO	NO
contig_32302-Ch1	g2526	hypothetical protein	-	Signal peptide/0.9853	-/-	NO	NO
contig_32302-Ch1	g2527	hypothetical protein	Protein of unknown function (DUF1295)	NO	-/-	NO	NO
contig_32302-Ch1	g2528	hypothetical protein	Glutathione-dependent formaldehyde-activating enzyme	NO	-/-	NO	NO
contig_32302-Ch1	g2529	hypothetical protein	-	NO	-/-	NO	NO
contig_32302-Ch1	g2530	Mediator of RNA polymerase II transcription subunit 8	Mediator of RNA polymerase II transcription complex subunit 8	NO	-/-	NO	NO
contig_32302-Ch1	g2531	hypothetical protein	Choline sulfatase enzyme C terminal;Sulfatase	NO	-/-	NO	NO
contig_32302-Ch1	g2532	hypothetical protein	Calponin homology (CH) domain;RasGAP C-terminus;IQ calmodulin-binding motif;GTPase-activator protein for Ras-like GTPase	NO	-/-	NO	NO
contig_32302-Ch1	g2533	hypothetical protein	Uncharacterised ACR, YagE family COG1723	NO	-/-	NO	NO
contig_32302-Ch1	g2534	hypothetical protein	Triose-phosphate Transporter family	NO	-/-	NO	NO
contig_32302-Ch1	g2535	Ribose-phosphate diphosphokinase	Phosphoribosyl synthetase-associated domain;N-terminal domain of ribose phosphate pyrophosphokinase	NO	-/-	NO	NO
contig_32302-Ch1	g2536	hypothetical protein	Heavy-metal-associated domain;E1-E2 ATPase;haloacid dehalogenase-like hydrolase	NO	-/-	NO	NO
contig_32302-Ch1	g2537	PCI domain-containing protein	PCI domain	NO	-/-	NO	NO
contig_32302-Ch1	g2538	hypothetical protein	Regulator of G protein signaling domain	NO	-/-	NO	NO
contig_32302-Ch1	g2539	hypothetical protein	Ribosomal protein L31e	NO	-/-	NO	NO
contig_32302-Ch1	g2540	hypothetical protein	Ubiquitin-conjugating enzyme	NO	-/-	NO	NO
contig_32302-Ch1	g2541	hypothetical protein	Protein kinase domain	NO	-/-	NO	NO
contig_32302-Ch1	g2542	Anaphase-promoting complex subunit 11	Anaphase-promoting complex subunit 11 RING-H2 finger	NO	-/-	NO	NO
contig_32302-Ch1	g2543	hypothetical protein	Rhodanese-like domain	NO	-/-	NO	NO
contig_32302-Ch1	g2544	40S ribosomal protein S2	Ribosomal protein S5, N-terminal domain;Ribosomal protein S5, C-terminal domain	NO	-/-	NO	NO
contig_32302-Ch1	g2545	hypothetical protein	-	NO	-/-	NO	NO
contig_32302-Ch1	g2546	hypothetical protein	-	NO	-/-	NO	NO
contig_32302-Ch1	g2547	hypothetical protein	Arrestin (or S-antigen), C-terminal domain	NO	-/-	NO	NO
contig_32302-Ch1	g2548	hypothetical protein	tRNA-splicing endonuclease subunit sen54 N-term	NO	-/-	NO	NO
contig_32302-Ch1	g2549	hypothetical protein	-	NO	-/-	NO	NO
contig_32302-Ch1	g2550	hypothetical protein	-	NO	-/-	NO	NO
contig_32302-Ch1	g2551	hypothetical protein	-	NO	-/-	NO	NO
contig_32302-Ch1	g2552	AA_permease domain-containing protein	Amino acid permease	NO	-/-	NO	NO
contig_32302-Ch1	g2553	hypothetical protein	ZPR1 zinc-finger domain	NO	-/-	NO	NO
contig_32302-Ch1	g2554	hypothetical protein	-	NO	-/-	NO	NO
contig_32302-Ch1	g2555	Probable DUF866 domain protein	Eukaryotic protein of unknown function (DUF866)	NO	-/-	NO	NO
contig_32302-Ch1	g2556	hypothetical protein	-	NO	-/-	NO	NO
contig_32302-Ch1	g2557	hypothetical protein	SPX domain;Ankyrin repeats (3 copies);Glycerophosphoryl diester phosphodiesterase family	NO	-/-	NO	NO
contig_32302-Ch1	g2558	hypothetical protein	-	NO	-/-	NO	NO
contig_32302-Ch1	g2559	hypothetical protein	AAA+ lid domain;ATPase family associated with various cellular activities (AAA);Peptidase family M41	NO	-/-	NO	NO
contig_32302-Ch1	g2560	Epimerase domain-containing protein	NAD dependent epimerase/dehydratase family	NO	-/-	NO	NO
contig_32302-Ch1	g2561	hypothetical protein	-	NO	-/-	NO	NO
contig_32302-Ch1	g2562	hypothetical protein	Enoyl-(Acyl carrier protein) reductase	NO	-/-	NO	NO
contig_32302-Ch1	g2563	hypothetical protein	-	Signal peptide/0.9735	-/-	NO	NO
contig_32302-Ch1	g2564	hypothetical protein	Origin recognition complex subunit 6 (ORC6)	NO	-/-	NO	NO
contig_32302-Ch1	g2565	hypothetical protein	-	Signal peptide/0.9824	Y (0.751)/-	Cytoplasmic effector	NO
contig_32302-Ch1	g2566	tRNA wybutosine-synthesizing protein 2	Met-10+ like-protein	NO	-/-	NO	NO
contig_32302-Ch1	g2567	Serine/threonine-protein phosphatase	Calcineurin-like phosphoesterase	NO	-/-	NO	NO
contig_32302-Ch1	g2568	RRM domain-containing protein	Smg-4/UPF3 family	NO	-/-	NO	NO
contig_32302-Ch1	g2569	hypothetical protein	-	NO	-/-	NO	NO
contig_32302-Ch1	g2570	hypothetical protein	-	NO	-/-	NO	NO
contig_32302-Ch1	g2571	hypothetical protein	-	NO	-/-	NO	NO
contig_32302-Ch1	g2572	hypothetical protein	-	NO	-/-	NO	NO
contig_32302-Ch1	g2573	HTH myb-type domain-containing protein	Telomere repeat binding factor (TRF)	NO	-/-	NO	NO
contig_32302-Ch1	g2574	hypothetical protein	-	NO	-/-	NO	NO
contig_32302-Ch1	g2575	Protein kinase domain-containing protein	-	NO	-/-	NO	NO
contig_32302-Ch1	g2576	hypothetical protein	short chain dehydrogenase	NO	-/-	NO	NO
contig_32302-Ch1	g2577	Required for respiratory growth protein 9, mitochondrial	Neugrin	NO	-/-	NO	NO
contig_32302-Ch1	g2578	DUF2236 domain-containing protein	Uncharacterized protein conserved in bacteria (DUF2236)	NO	-/-	NO	NO
contig_32302-Ch1	g2579	hypothetical protein	Calcipressin	NO	-/-	NO	NO
contig_32302-Ch1	g2580	Phenylalanyl-tRNA synthetase	Ferredoxin-fold anticodon binding domain;tRNA synthetases class II core domain (F)	NO	-/-	NO	NO
contig_32302-Ch1	g2581	hypothetical protein	Mitochondrial carrier protein	NO	-/-	NO	NO
contig_32302-Ch1	g2582	hypothetical protein	RNA polymerase Rpb3/RpoA insert domain;RNA polymerase Rpb3/Rpb11 dimerisation domain	NO	-/-	NO	NO
contig_32302-Ch1	g2583	hypothetical protein	Sof1-like domain;WD domain, G-beta repeat	NO	-/-	NO	NO
contig_32302-Ch1	g2584	hypothetical protein	Histidine phosphatase superfamily (branch 1);6-phosphofructo-2-kinase	NO	-/-	NO	NO
contig_32302-Ch1	g2585	hypothetical protein	Cytidine and deoxycytidylate deaminase zinc-binding region	NO	-/-	NO	NO
contig_32302-Ch1	g2586	RNase H domain protein	Caulimovirus viroplasmin;RNase H	NO	-/-	NO	NO
contig_32302-Ch1	g2587	ANK_REP_REGION domain-containing protein	Ankyrin repeats (many copies);IPT/TIG domain	NO	-/-	NO	NO
contig_32302-Ch1	g2588	hypothetical protein	-	NO	-/-	NO	NO
contig_32302-Ch1	g2589	Velvet domain-containing protein	Velvet factor	NO	-/-	NO	NO
contig_32302-Ch1	g2590	hypothetical protein	Bacteriorhodopsin-like protein	NO	-/-	NO	NO
contig_32302-Ch1	g2591	hypothetical protein	-	NO	-/-	NO	NO
contig_32302-Ch1	g2592	hypothetical protein	Cyclin	NO	-/-	NO	NO
contig_32302-Ch1	g2593	hypothetical protein	-	Signal peptide/0.9717	-/-	NO	NO
contig_32302-Ch1	g2594	CHZ domain-containing protein	Histone chaperone domain CHZ	NO	-/-	NO	NO
contig_32302-Ch1	g2595	t-SNARE coiled-coil homology domain-containing protein	-	NO	-/-	NO	NO
contig_32302-Ch1	g2596	hypothetical protein	Apc15p protein	NO	-/-	NO	NO
contig_32302-Ch1	g2597	Probable glutamate synthase	GXGXG motif;Pyridine nucleotide-disulphide oxidoreductase;Dihydroprymidine dehydrogenase domain II, 4Fe-4S cluster;Conserved region in glutamate synthase;Glutamine amidotransferases class-II;Glutamate synthase central domain	NO	-/-	NO	NO
contig_32302-Ch1	g2598	hypothetical protein	VTC domain;Domain of unknown function (DUF202)	NO	-/-	NO	NO
contig_32302-Ch1	g2599	hypothetical protein	-	NO	-/-	NO	NO
contig_32302-Ch1	g2600	hypothetical protein	FGGY family of carbohydrate kinases, C-terminal domain;FGGY family of carbohydrate kinases, N-terminal domain	NO	-/-	NO	NO
contig_32302-Ch1	g2601	hypothetical protein	Nucleoporin FG repeat region;Nup93/Nic96	NO	-/-	NO	NO
contig_32302-Ch1	g2602	hypothetical protein	Domain of unknown function (DUF3425)	NO	-/-	NO	NO
contig_32302-Ch1	g2603	hypothetical protein	-	NO	-/-	NO	NO
contig_32302-Ch1	g2604	hypothetical protein	-	NO	-/-	NO	NO
contig_32302-Ch1	g2605	hypothetical protein	-	NO	-/-	NO	NO
contig_32302-Ch1	g2606	Plasma membrane ATPase	Cation transporter/ATPase, N-terminus;E1-E2 ATPase;haloacid dehalogenase-like hydrolase	NO	-/-	NO	NO
contig_32302-Ch1	g2607	hypothetical protein	RNA recognition motif. (a.k.a. RRM, RBD, or RNP domain);CID domain	NO	-/-	NO	NO
contig_32302-Ch1	g2608	Citrate synthase	Citrate synthase, C-terminal domain	NO	-/-	NO	NO
contig_32302-Ch1	g2609	hypothetical protein	Mitochondrial carrier protein	NO	-/-	NO	NO
contig_32302-Ch1	g2610	WD_REPEATS_REGION domain-containing protein	-	NO	-/-	NO	NO
contig_32302-Ch1	g2611	hypothetical protein	AMP-binding enzyme	NO	-/-	NO	NO
contig_32302-Ch1	g2612	MARVEL domain-containing protein	Membrane-associating domain	NO	-/-	NO	NO
contig_32302-Ch1	g2613	hypothetical protein	Cys/Met metabolism PLP-dependent enzyme	NO	-/-	NO	NO
contig_32302-Ch1	g2614	DUF2012 domain-containing protein	Protein of unknown function (DUF2012)	NO	-/-	NO	NO
contig_32302-Ch1	g2615	WW domain-containing protein	WW domain	NO	-/-	NO	NO
contig_32302-Ch1	g2616	hypothetical protein	Bacterial low temperature requirement A protein (LtrA)	NO	-/-	NO	NO
contig_32302-Ch1	g2617	ATP-grasp domain-containing protein	ATP-grasp domain	NO	-/-	NO	NO
contig_32302-Ch1	g2618	hypothetical protein	LysM domain	Signal peptide/0.9846	-/-	NO	NO
contig_32302-Ch1	g2619	hypothetical protein	-	NO	-/-	NO	NO
contig_32302-Ch1	g2620	hypothetical protein	-	NO	-/-	NO	NO
contig_32302-Ch1	g2621	hypothetical protein	-	NO	-/-	NO	GT90
contig_32302-Ch1	g2622	Palmitoyltransferase PFA4	DHHC palmitoyltransferase	NO	-/-	NO	NO
contig_32302-Ch1	g2623	Class I unconventional myosin	SH3 domain;Myosin head (motor domain);Unconventional myosin tail, actin- and lipid-binding	NO	-/-	NO	NO
contig_32302-Ch1	g2624	hypothetical protein	RPEL repeat	NO	-/-	NO	NO
contig_32302-Ch1	g2625	hypothetical protein	-	NO	-/-	NO	NO
contig_32302-Ch1	g2626	Peptidylprolyl isomerase	FKBP-type peptidyl-prolyl cis-trans isomerase	Signal peptide/0.9972	Y (0.565)/-	Cytoplasmic effector	NO
contig_32302-Ch1	g2627	Potassium transport protein	Cation transport protein	NO	-/-	NO	NO
contig_32302-Ch1	g2628	DNA polymerase kappa	impB/mucB/samB family C-terminal domain;impB/mucB/samB family	NO	-/-	NO	NO
contig_32302-Ch1	g2629	hypothetical protein	-	NO	-/-	NO	NO
contig_32302-Ch1	g2630	hypothetical protein	-	NO	-/-	NO	NO
contig_32302-Ch1	g2631	hypothetical protein	NADPH-dependent FMN reductase	NO	-/-	NO	AA6
contig_32302-Ch1	g2632	hypothetical protein	-	NO	-/-	NO	NO
contig_32302-Ch1	g2633	hypothetical protein	-	NO	-/-	NO	NO
contig_32302-Ch1	g2634	SET domain-containing protein	SET domain	NO	-/-	NO	NO
contig_32302-Ch1	g2635	WD_REPEATS_REGION domain-containing protein	WD domain, G-beta repeat;Anaphase-promoting complex subunit 4 WD40 domain	NO	-/-	NO	NO
contig_32302-Ch1	g2636	hypothetical protein	Cornichon protein	NO	-/-	NO	NO
contig_32302-Ch1	g2637	Methionine aminopeptidase	Metallopeptidase family M24;zf-MYND-like zinc finger, mRNA-binding	NO	-/-	NO	NO
contig_32302-Ch1	g2638	Kynurenine 3-monooxygenase	FAD binding domain	NO	-/-	NO	NO
contig_32302-Ch1	g2639	hypothetical protein	Ribosomal protein S8	NO	-/-	NO	NO
contig_32302-Ch1	g2640	hypothetical protein	-	NO	-/-	NO	NO
contig_32302-Ch1	g2641	Homoisocitrate dehydrogenase	Isocitrate/isopropylmalate dehydrogenase	NO	-/-	NO	NO
contig_32302-Ch1	g2642	Elongation factor G, mitochondrial	Elongation factor G C-terminus;Elongation factor Tu GTP binding domain;Elongation Factor G, domain III;Elongation factor Tu domain 2;Elongation factor G, domain IV	NO	-/-	NO	NO
contig_32302-Ch1	g2643	Peptidase A1 domain-containing protein	Eukaryotic aspartyl protease	Signal peptide/0.9915	-/-	NO	NO
contig_32302-Ch1	g2644	Aminotran_1_2 domain-containing protein	Aminotransferase class I and II	NO	-/-	NO	NO
contig_32302-Ch1	g2645	hypothetical protein	ABC-2 type transporter;ABC-2 type transporter;ABC transporter	NO	-/-	NO	NO
contig_32302-Ch1	g2646	hypothetical protein	-	NO	-/-	NO	NO
contig_32302-Ch1	g2647	Nucleolar GTP-binding protein 2	50S ribosome-binding GTPase;NGP1NT (NUC091) domain	NO	-/-	NO	NO
contig_32302-Ch1	g2648	Ankyrin repeat protein	Ankyrin repeats (many copies);Ankyrin repeat	NO	-/-	NO	NO
contig_32302-Ch1	g2649	2-deoxy-D-ribose 5-phosphate aldolase	DeoC/LacD family aldolase	NO	-/-	NO	NO
contig_32302-Ch1	g2650	PKS_ER domain-containing protein	Zinc-binding dehydrogenase	NO	-/-	NO	NO
contig_32302-Ch1	g2651	hypothetical protein	-	NO	-/-	NO	NO
contig_32302-Ch1	g2652	hypothetical protein	-	NO	-/-	NO	NO
contig_32302-Ch1	g2653	hypothetical protein	Enoyl-(Acyl carrier protein) reductase	NO	-/-	NO	NO
contig_32302-Ch1	g2654	hypothetical protein	Transmembrane amino acid transporter protein	NO	-/-	NO	NO
contig_32302-Ch1	g2655	hypothetical protein	-	Signal peptide/0.999	-/Y (0.85)	Apoplastic effector	NO
contig_32302-Ch1	g2656	Sm protein F	LSM domain	NO	-/-	NO	NO
contig_32302-Ch1	g2657	hypothetical protein	-	NO	-/-	NO	NO
contig_32302-Ch1	g2658	hypothetical protein	Enoyl-(Acyl carrier protein) reductase	NO	-/-	NO	NO
contig_32302-Ch1	g2659	Zn(2)-C6 fungal-type domain-containing protein	Fungal specific transcription factor domain	NO	-/-	NO	NO
contig_32302-Ch1	g2660	hypothetical protein	-	Signal peptide/0.982	Y (0.514)/Y (0.51)	Cytoplasmic/apoplastic effector	NO
contig_32302-Ch1	g2661	hypothetical protein	Arrestin_N terminal like	NO	-/-	NO	NO
contig_32302-Ch1	g2662	hypothetical protein	Prefoldin subunit	NO	-/-	NO	NO
contig_32302-Ch1	g2663	hypothetical protein	-	NO	-/-	NO	NO
contig_32302-Ch1	g2664	Mitochondrial glycine transporter	Mitochondrial carrier protein	NO	-/-	NO	NO
contig_32302-Ch1	g2665	Component of oligomeric Golgi complex 8	Dor1-like family	NO	-/-	NO	NO
contig_32302-Ch1	g2666	hypothetical protein	TLC domain	NO	-/-	NO	NO
contig_32302-Ch1	g2667	Actin cytoskeleton-regulatory complex protein SLA1	Variant SH3 domain;SH3 domain;SLA1 homology domain 1, SHD1	NO	-/-	NO	NO
contig_32302-Ch1	g2668	AMP deaminase	Adenosine/AMP deaminase	NO	-/-	NO	NO
contig_32302-Ch1	g2669	hypothetical protein	Beta-L-arabinofuranosidase, GH127	NO	-/-	NO	GH127
contig_32302-Ch1	g2670	hypothetical protein	UAA transporter family	NO	-/-	NO	NO
contig_32302-Ch1	g2671	Protein phosphatase PP2A regulatory subunit B	WD domain, G-beta repeat	NO	-/-	NO	NO
contig_32302-Ch1	g2672	Hypothetical protein	-	NO	-/-	NO	NO
contig_32302-Ch1	g2673	hypothetical protein	-	Signal peptide/0.9638	-/Y (0.844)	Apoplastic effector	NO
contig_32302-Ch1	g2674	Formyl_trans_N domain-containing protein	Formyl transferase	NO	-/-	NO	NO
contig_32302-Ch1	g2675	DNA_MISMATCH_REPAIR_2 domain-containing protein	MutS domain V	NO	-/-	NO	NO
contig_32302-Ch1	g2676	hypothetical protein	Membrane magnesium transporter	Signal peptide/0.6942	Y (0.521)/-	Cytoplasmic effector	NO
contig_32302-Ch1	g2677	HMG box domain-containing protein	HMG (high mobility group) box	NO	-/-	NO	NO
contig_32302-Ch1	g2678	PHD domain-containing protein	PHD-finger	NO	-/-	NO	NO
contig_32302-Ch1	g2679	hypothetical protein	Ion transport protein	NO	-/-	NO	NO
contig_32302-Ch1	g2680	Hypothetical protein	-	NO	-/-	NO	NO
contig_32302-Ch1	g2681	hypothetical protein	-	NO	-/-	NO	NO
contig_32302-Ch1	g2682	ATP phosphoribosyltransferase	ATP phosphoribosyltransferase;HisG, C-terminal domain	NO	-/-	NO	NO
contig_32302-Ch1	g2683	Velvet domain-containing protein	Velvet factor	NO	-/-	NO	NO
contig_32302-Ch1	g2684	hypothetical protein	Protein of unknown function (DUF3602)	NO	-/-	NO	NO
contig_32302-Ch1	g2685	Uroporphyrinogen decarboxylase	Uroporphyrinogen decarboxylase (URO-D)	NO	-/-	NO	NO
contig_32302-Ch1	g2686	ER membrane protein complex subunit 6	Rab5-interacting protein (Rab5ip)	NO	-/-	NO	NO
contig_32302-Ch1	g2687	Tr-type G domain-containing protein	Elongation factor Tu GTP binding domain	NO	-/-	NO	NO
contig_32302-Ch1	g2688	t-SNARE coiled-coil homology domain-containing protein	-	NO	-/-	NO	NO
contig_32302-Ch1	g2689	hypothetical protein	Helicase conserved C-terminal domain;Helicase associated domain (HA2);Oligonucleotide/oligosaccharide-binding (OB)-fold	NO	-/-	NO	NO
contig_32302-Ch1	g2690	Succinate dehydrogenase assembly factor 3, mitochondrial	Complex1_LYR-like	NO	-/-	NO	NO
contig_32302-Ch1	g2691	hypothetical protein	-	NO	-/-	NO	NO
contig_32302-Ch1	g2692	Chromatin modification-related protein	Inhibitor of growth proteins N-terminal histone-binding	NO	-/-	NO	NO
contig_32302-Ch1	g2693	Histone deacetylase	Histone deacetylase domain	NO	-/-	NO	NO
contig_32302-Ch1	g2694	Alpha-galactosidase	Glycoside-hydrolase family GH114	Signal peptide/0.892	Y (0.574)/-	Cytoplasmic effector	GH114
contig_32302-Ch1	g2695	hypothetical protein	Major Facilitator Superfamily	NO	-/-	NO	NO
contig_32302-Ch1	g2696	hypothetical protein	Beta-glucosidase (SUN family)	Signal peptide/0.747	-/-	NO	GH132
contig_32302-Ch1	g2697	hypothetical protein	Zinc finger, C2H2 type	NO	-/-	NO	NO
contig_32302-Ch1	g2698	Diacylglycerol O-acyltransferase	Diacylglycerol acyltransferase	NO	-/-	NO	NO
contig_32302-Ch1	g2699	hypothetical protein	Xylose isomerase-like TIM barrel	NO	-/-	NO	NO
contig_32302-Ch1	g2700	hypothetical protein	Mad3/BUB1 homology region 2;Mad3/BUB1 homology region 1	NO	-/-	NO	NO
contig_32302-Ch1	g2701	2-phosphoglycerate dehydratase	Enolase, C-terminal TIM barrel domain;Enolase, N-terminal domain	NO	-/-	NO	NO
contig_32302-Ch1	g2702	Pre-rRNA-processing protein PNO1	Krr1 KH1 domain	NO	-/-	NO	NO
contig_32302-Ch1	g2703	hypothetical protein	Yeast mitochondrial distribution and morphology (MDM) proteins	NO	-/-	NO	NO
contig_32302-Ch1	g2704	Eukaryotic translation initiation factor 3 subunit J	Translation initiation factor eIF3 subunit	NO	-/-	NO	NO
contig_32302-Ch1	g2705	Alternative oxidase	Alternative oxidase	NO	-/-	NO	NO
contig_32302-Ch1	g2706	hypothetical protein	Zinc finger, C2H2 type	NO	-/-	NO	NO
contig_32302-Ch1	g2707	hypothetical protein	-	NO	-/-	NO	NO
contig_32302-Ch1	g2708	hypothetical protein	-	NO	-/-	NO	NO
contig_32302-Ch1	g2709	TMF_TATA_bd domain-containing protein	TATA element modulatory factor 1 TATA binding;TATA element modulatory factor 1 DNA binding	NO	-/-	NO	NO
contig_32302-Ch1	g2710	ANK_REP_REGION domain-containing protein	Ankyrin repeats (3 copies)	NO	-/-	NO	NO
contig_32302-Ch1	g2711	hypothetical protein	WD domain, G-beta repeat	NO	-/-	NO	NO
contig_32302-Ch1	g2712	Origin recognition complex subunit 1	AAA lid domain;ATPase family associated with various cellular activities (AAA);BAH domain	NO	-/-	NO	NO
contig_32302-Ch1	g2713	Serine protease	Trypsin-like peptidase domain	NO	-/-	NO	NO
contig_32302-Ch1	g2714	hypothetical protein	-	NO	-/-	NO	NO
contig_32302-Ch1	g2715	hypothetical protein	Prefoldin subunit	NO	-/-	NO	NO
contig_32302-Ch1	g2716	Prolyl-tRNA synthetase	Anticodon binding domain;tRNA synthetase class II core domain (G, H, P, S and T)	NO	-/-	NO	NO
contig_32302-Ch1	g2717	CBF domain-containing protein	CBF/Mak21 family	NO	-/-	NO	NO
contig_32302-Ch1	g2718	Hypothetical protein	-	NO	-/-	NO	NO
contig_32302-Ch1	g2719	hypothetical protein	Thioesterase superfamily	NO	-/-	NO	NO
contig_32302-Ch1	g2720	Adenylyl-sulfate kinase	Adenylylsulphate kinase	NO	-/-	NO	NO
contig_32302-Ch1	g2721	V-type proton ATPase subunit C	V-ATPase subunit C	NO	-/-	NO	NO
contig_32302-Ch1	g2722	Expressed protein	-	NO	-/-	NO	NO
contig_32302-Ch1	g2723	F-box domain-containing protein	F-box domain	NO	-/-	NO	NO
contig_32302-Ch1	g2724	hypothetical protein	-	NO	-/-	NO	NO
contig_32302-Ch1	g2725	VPS37 C-terminal domain-containing protein	Modifier of rudimentary (Mod(r)) protein	NO	-/-	NO	NO
contig_32302-Ch1	g2726	Nuclear pore complex protein	Nuclear pore protein 84 / 107	NO	-/-	NO	NO
contig_32302-Ch1	g2727	hypothetical protein	Ubiquitin-2 like Rad60 SUMO-like	NO	-/-	NO	NO
contig_32302-Ch1	g2728	hypothetical protein	LIM domain	NO	-/-	NO	NO
contig_32302-Ch1	g2729	hypothetical protein	Dynamin central region;Dynamin family;Dynamin GTPase effector domain	NO	-/-	NO	NO
contig_32302-Ch1	g2730	hypothetical protein	-	NO	-/-	NO	NO
contig_32302-Ch1	g2731	hypothetical protein	Fungal specific transcription factor domain	NO	-/-	NO	NO
contig_32302-Ch1	g2732	hypothetical protein	Glutaredoxin;Thioredoxin	NO	-/-	NO	NO
contig_32302-Ch1	g2733	hypothetical protein	Cofilin/tropomyosin-type actin-binding protein;Variant SH3 domain	NO	-/-	NO	NO
contig_32302-Ch1	g2734	hypothetical protein	-	NO	-/-	NO	NO
contig_32302-Ch1	g2735	hypothetical protein	-	NO	-/-	NO	NO
contig_32302-Ch1	g2736	Eukaryotic translation initiation factor 3 subunit D	Eukaryotic translation initiation factor 3 subunit 7 (eIF-3)	NO	-/-	NO	NO
contig_32302-Ch1	g2737	hypothetical protein	-	NO	-/-	NO	NO
contig_32302-Ch1	g2738	PlsC domain-containing protein	Acyltransferase;Acyltransferase C-terminus	NO	-/-	NO	NO
contig_32302-Ch1	g2739	hypothetical protein	Response regulator receiver domain;Protein kinase domain	NO	-/-	NO	NO
contig_32302-Ch1	g2740	hypothetical protein	Sugar (and other) transporter	NO	-/-	NO	NO
contig_32302-Ch1	g2741	hypothetical protein	-	NO	-/-	NO	NO
contig_32302-Ch1	g2742	hypothetical protein	Choline/ethanolamine kinase	NO	-/-	NO	NO
contig_32302-Ch1	g2743	Nitrogen permease regulator 3	Nitrogen Permease regulator of amino acid transport activity 3	NO	-/-	NO	NO
contig_32302-Ch1	g2744	hypothetical protein	Helix-loop-helix DNA-binding domain	NO	-/-	NO	NO
contig_32302-Ch1	g2745	Protein transport protein SFT2	Got1/Sft2-like family	NO	-/-	NO	NO
contig_32302-Ch1	g2746	HTH La-type RNA-binding domain-containing protein	La domain	NO	-/-	NO	NO
contig_32302-Ch1	g2747	hypothetical protein	-	NO	-/-	NO	NO
contig_32302-Ch1	g2748	MFS domain-containing protein	Major Facilitator Superfamily	NO	-/-	NO	CBM24
contig_32302-Ch1	g2749	hypothetical protein	-	NO	-/-	NO	NO
contig_32302-Ch1	g2750	hypothetical protein	Tetratricopeptide repeat;HAT (Half-A-TPR) repeat	NO	-/-	NO	NO
contig_32302-Ch1	g2751	hypothetical protein	Prp31 C terminal domain;snoRNA binding domain, fibrillarin	NO	-/-	NO	NO
contig_32302-Ch1	g2752	hypothetical protein	-	NO	-/-	NO	NO
contig_32302-Ch1	g2753	Probable acetate kinase	Acetokinase family	NO	-/-	NO	NO
contig_32302-Ch1	g2754	hypothetical protein	-	NO	-/-	NO	NO
contig_32302-Ch1	g2755	hypothetical protein	Sugar (and other) transporter	NO	-/-	NO	NO
contig_32302-Ch1	g2756	GST N-terminal domain-containing protein	Glutathione S-transferase, N-terminal domain	NO	-/-	NO	NO
contig_32302-Ch1	g2757	hypothetical protein	Fungal Zn(2)-Cys(6) binuclear cluster domain;Fungal specific transcription factor domain	NO	-/-	NO	NO
contig_32302-Ch1	g2758	hypothetical protein	WD domain, G-beta repeat	NO	-/-	NO	NO
contig_32302-Ch1	g2759	G2/mitotic-specific cyclin-B	Cyclin, C-terminal domain;Cyclin, N-terminal domain	NO	-/-	NO	NO
contig_32302-Ch1	g2760	Probable mitochondrial ribosomal protein L2 of the large subunit	Ribosomal Proteins L2, RNA binding domain;Ribosomal Proteins L2, C-terminal domain	NO	-/-	NO	NO
contig_32302-Ch1	g2761	acidPPc domain-containing protein	PAP2 superfamily	NO	-/-	NO	NO
contig_32302-Ch1	g2762	Casein kinase II subunit beta	Casein kinase II regulatory subunit	NO	-/-	NO	NO
contig_32302-Ch1	g2763	hypothetical protein	RIC1	NO	-/-	NO	NO
contig_32302-Ch1	g2764	hypothetical protein	Aminotransferase class I and II	NO	-/-	NO	NO
contig_32302-Ch1	g2765	hypothetical protein	Cytochrome P450	NO	-/-	NO	NO
contig_32302-Ch1	g2766	Beta-hexosaminidase	Glycosyl hydrolase family 20, catalytic domain;beta-acetyl hexosaminidase like	Signal peptide/0.9928	-/-	NO	GH20
contig_32302-Ch1	g2767	hypothetical protein	RNA-binding, Nab2-type zinc finger	NO	-/-	NO	NO
contig_32302-Ch1	g2768	Protoporphyrinogen oxidase	Flavin containing amine oxidoreductase	NO	-/-	NO	NO
contig_32302-Ch1	g2769	Mediator of RNA polymerase II transcription subunit 14	Mediator complex subunit MED14	NO	-/-	NO	NO
contig_32302-Ch1	g2770	Glucose-6-phosphate 1-dehydrogenase	Glucose-6-phosphate dehydrogenase, C-terminal domain;Glucose-6-phosphate dehydrogenase, NAD binding domain	NO	-/-	NO	CBM13;GT27
contig_32302-Ch1	g2771	hypothetical protein	Ribosomal protein L35Ae	NO	-/-	NO	NO
contig_32302-Ch1	g2772	hypothetical protein	Uncharacterised protein (DUF2406)	NO	-/-	NO	NO
contig_32302-Ch1	g2773	Vacuolar ATPase assembly integral membrane protein VMA21	VMA21-like domain	NO	-/-	NO	NO
contig_32302-Ch1	g2774	CHR2120	SNF2 family N-terminal domain;Helicase conserved C-terminal domain	NO	-/-	NO	NO
contig_32302-Ch1	g2775	Myb-like domain-containing protein	Myb-like DNA-binding domain	NO	-/-	NO	NO
contig_32302-Ch1	g2776	hypothetical protein	Sel1 repeat	NO	-/-	NO	NO
contig_32302-Ch1	g2777	Chitin synthase	Chitin synthase	NO	-/-	NO	GT2
contig_32302-Ch1	g2778	hypothetical protein	Protein kinase domain	NO	-/-	NO	NO
contig_32302-Ch1	g2779	hypothetical protein	Optic atrophy 3 protein (OPA3)	NO	-/-	NO	NO
contig_32302-Ch1	g2780	hypothetical protein	-	NO	-/-	NO	NO
contig_32302-Ch1	g2781	hypothetical protein	Protein of unknown function (DUF1688)	NO	-/-	NO	NO
contig_32302-Ch1	g2782	SBDS domain-containing protein	Shwachman-Bodian-Diamond syndrome (SBDS) protein	NO	-/-	NO	NO
contig_32302-Ch1	g2783	DH domain-containing protein	RhoGEF domain	NO	-/-	NO	NO
contig_32302-Ch1	g2784	Calcium-transporting ATPase	haloacid dehalogenase-like hydrolase;Cation transporter/ATPase, N-terminus;Cation transporting ATPase, C-terminus;E1-E2 ATPase	NO	-/-	NO	CBM50
contig_32302-Ch1	g2785	Proteasome subunit beta	Proteasome subunit	NO	-/-	NO	NO
contig_32302-Ch1	g2786	TUG-UBL1 domain-containing protein	TUG ubiquitin-like domain	NO	-/-	NO	NO
contig_32302-Ch1	g2787	60S ribosomal protein L36	Ribosomal protein L36e	NO	-/-	NO	NO
contig_32302-Ch1	g2788	hypothetical protein	-	Signal peptide/0.9957	-/Y (0.519)	Apoplastic effector	NO
contig_32302-Ch1	g2789	Lipase_3 domain-containing protein	Lipase (class 3)	Signal peptide/0.8066	-/-	NO	NO
contig_32302-Ch1	g2790	hypothetical protein	14-3-3 protein	NO	-/-	NO	NO
contig_32302-Ch1	g2791	hypothetical protein	-	NO	-/-	NO	NO
contig_32302-Ch1	g2792	Phosphoinositide 5-phosphatase	SacI homology domain;Endonuclease/Exonuclease/phosphatase family	NO	-/-	NO	NO
contig_32302-Ch1	g2793	hypothetical protein	-	NO	-/-	NO	NO
contig_32302-Ch1	g2794	Peroxidase	Peroxidase	NO	-/-	NO	AA2
contig_32302-Ch1	g2795	Protein disulfide-isomerase	NADH:flavin oxidoreductase / NADH oxidase family	NO	-/-	NO	NO
contig_32302-Ch1	g2796	Protein disulfide-isomerase	Thioredoxin;Thioredoxin-like domain	Signal peptide/0.9821	-/-	NO	NO
contig_32302-Ch1	g2797	hypothetical protein	-	NO	-/-	NO	NO
contig_32302-Ch1	g2798	HIT-type domain-containing protein	HIT zinc finger	NO	-/-	NO	NO
contig_32302-Ch1	g2799	Threonyl-tRNA synthetase	TGS domain;Anticodon binding domain;Threonyl and Alanyl tRNA synthetase second additional domain;tRNA synthetase class II core domain (G, H, P, S and T)	NO	-/-	NO	NO
contig_32302-Ch1	g2800	WD_REPEATS_REGION domain-containing protein	-	NO	-/-	NO	NO
contig_32302-Ch1	g2801	hypothetical protein	-	Signal peptide/0.8874	-/-	NO	GH17
contig_32302-Ch1	g2802	RNB domain-containing protein	RNB domain	NO	-/-	NO	NO
contig_32302-Ch1	g2803	DUF1752 domain-containing protein	Fungal protein of unknown function (DUF1752)	NO	-/-	NO	NO
contig_32302-Ch1	g2804	tRNA	Met-10+ like-protein	NO	-/-	NO	NO
contig_32302-Ch1	g2805	hypothetical protein	2OG-Fe(II) oxygenase superfamily	NO	-/-	NO	NO
contig_32302-Ch1	g2806	Ditrans,polycis-polyprenyl diphosphate synthase	-	NO	-/-	NO	NO
contig_32302-Ch1	g2807	Exocyst complex component Sec10	Exocyst complex component Sec10	NO	-/-	NO	NO
contig_32302-Ch1	g2808	tRNA-dihydrouridine synthase 3	Dihydrouridine synthase (Dus)	NO	-/-	NO	NO
contig_32302-Ch1	g2809	RING-type domain-containing protein	-	NO	-/-	NO	NO
contig_32302-Ch1	g2810	RING-type domain-containing protein	-	NO	-/-	NO	NO
contig_32302-Ch1	g2811	Probable Found in Mitochondrial Proteome	Complex 1 protein (LYR family)	NO	-/-	NO	NO
contig_32302-Ch1	g2812	Molybdopterin synthase sulfur carrier subunit	Ribosomal protein S28e;ThiS family	NO	-/-	NO	NO
contig_32302-Ch1	g2813	hypothetical protein	Dynamitin	NO	-/-	NO	NO
contig_32302-Ch1	g2814	Restriction of telomere capping protein 4	RTC4-like domain	NO	-/-	NO	NO
contig_32302-Ch1	g2815	Glycoside hydrolase family 13	Alpha amylase, catalytic domain;Maltogenic Amylase, C-terminal domain	NO	-/-	NO	GH13_40
contig_32302-Ch1	g2816	ATP pyrophosphate-lyase	Leucine rich repeat;Adenylate and Guanylate cyclase catalytic domain;Adenylate cyclase G-alpha binding domain;Protein phosphatase 2C	NO	-/-	NO	NO
contig_32302-Ch1	g2817	Mannosyltransferase	Alg9-like mannosyltransferase family	NO	-/-	NO	GT22
contig_32302-Ch1	g2818	transporter	Yos1-like	NO	-/-	NO	NO
contig_32302-Ch1	g2819	Ubiquitin carboxyl-terminal hydrolase	Ubiquitin carboxyl-terminal hydrolase	NO	-/-	NO	NO
contig_32302-Ch1	g2820	hypothetical protein	Mitochondrial carrier protein	NO	-/-	NO	NO
contig_32302-Ch1	g2821	hypothetical protein	-	NO	-/-	NO	NO
contig_32302-Ch1	g2822	hypothetical protein	-	NO	-/-	NO	NO
contig_32302-Ch1	g2823	hypothetical protein	NAD dependent epimerase/dehydratase family	NO	-/-	NO	NO
contig_32302-Ch1	g2824	F-actin-capping protein subunit beta	F-actin capping protein, beta subunit	NO	-/-	NO	NO
contig_32302-Ch1	g2825	BAH domain-containing protein	-	NO	-/-	NO	NO
contig_32302-Ch1	g2826	Autophagy-related protein	Vacuole effluxer Atg22 like	NO	-/-	NO	NO
contig_32302-Ch1	g2827	hypothetical protein	Protein of unknown function (DUF3602)	NO	-/-	NO	NO
contig_32302-Ch1	g2828	SGNH_hydro domain-containing protein	GDSL-like Lipase/Acylhydrolase family	Signal peptide/0.9897	-/-	NO	NO
contig_32302-Ch1	g2829	hypothetical protein	CHORD;CS domain	NO	-/-	NO	NO
contig_32302-Ch1	g2830	Glutaredoxin-like protein	Glutaredoxin-like domain (DUF836)	NO	-/-	NO	NO
contig_32302-Ch1	g2831	hypothetical protein	HpcH/HpaI aldolase/citrate lyase family	NO	-/-	NO	NO
contig_32302-Ch1	g2832	hypothetical protein	SHS2 domain found in N terminus of Rpb7p/Rpc25p/MJ0397	NO	-/-	NO	NO
contig_32302-Ch1	g2833	hypothetical protein	Protein of unknown function (DUF962)	NO	-/-	NO	NO
contig_32302-Ch1	g2834	hypothetical protein	-	Signal peptide/0.9978	-/-	NO	NO
contig_32302-Ch1	g2835	hypothetical protein	Carbamoyl-phosphate synthase L chain, ATP binding domain;Carbamoyl-phosphate synthetase large chain, oligomerisation domain	NO	-/-	NO	NO
contig_32302-Ch1	g2836	Nuclear protein localization protein 4	NPL4 family, putative zinc binding region;NPL4 family	NO	-/-	NO	NO
contig_32302-Ch1	g2837	hypothetical protein	Preprotein translocase subunit Sec66	NO	-/-	NO	NO
contig_32302-Ch1	g2838	hypothetical protein	-	NO	-/-	NO	NO
contig_32302-Ch1	g2839	ORC_WH_C domain-containing protein	Origin recognition complex winged helix C-terminal;Origin recognition complex (ORC) subunit 3 N-terminus	NO	-/-	NO	NO
contig_32302-Ch1	g2840	PWWP domain-containing protein	PWWP domain	NO	-/-	NO	NO
contig_32302-Ch1	g2841	hypothetical protein	Sec63 Brl domain;Sec63 Brl domain;DEAD/DEAH box helicase;N-terminal helicase PWI domain;Helicase conserved C-terminal domain;DEAD/DEAH box helicase	NO	-/-	NO	NO
contig_32302-Ch1	g2842	hypothetical protein	-	NO	-/-	NO	NO
contig_32302-Ch1	g2843	AAA domain-containing protein	Replication factor C C-terminal domain;ATPase family associated with various cellular activities (AAA)	NO	-/-	NO	NO
contig_32302-Ch1	g2844	hypothetical protein	Ubiquitin-conjugating enzyme	NO	-/-	NO	NO
contig_32302-Ch1	g2845	hypothetical protein	-	NO	-/-	NO	NO
contig_32302-Ch1	g2846	hypothetical protein	-	NO	-/-	NO	NO
contig_32302-Ch1	g2847	hypothetical protein	Region of unknown function (DUF2417)	NO	-/-	NO	NO
contig_32302-Ch1	g2848	hypothetical protein	RhoGAP domain;LIM domain	NO	-/-	NO	NO
contig_32302-Ch1	g2849	hypothetical protein	3-beta hydroxysteroid dehydrogenase/isomerase family	NO	-/-	NO	CBM66;GH43_34
contig_32302-Ch1	g2850	HMG box domain-containing protein	HMG-box domain	NO	-/-	NO	NO
contig_32302-Ch1	g2851	Proteasome subunit beta	Proteasome subunit	NO	-/-	NO	NO
contig_32302-Ch1	g2852	D-fructose-6-phosphate amidotransferase	SIS domain;Glutamine amidotransferase domain	NO	-/-	NO	NO
contig_32302-Ch1	g2853	26S proteasome regulatory complex, ATPase RPT4	Proteasomal ATPase OB C-terminal domain;ATPase family associated with various cellular activities (AAA);AAA+ lid domain	NO	-/-	NO	NO
contig_32302-Ch1	g2854	Mago-bind domain-containing protein	Mago binding	NO	-/-	NO	NO
contig_32302-Ch1	g2855	Calcium-transporting ATPase	E1-E2 ATPase;Cation transport ATPase (P-type);Cation transporting ATPase, C-terminus;Cation transporter/ATPase, N-terminus	NO	-/-	NO	NO
contig_32302-Ch1	g2856	hypothetical protein	Ubiquinol-cytochrome C reductase, UQCRX/QCR9 like	NO	-/-	NO	NO
contig_32302-Ch1	g2857	E3 ubiquitin-protein ligase	Proteolysis_6 C-terminal;Putative zinc finger in N-recognin (UBR box);ATP-dependent Clp protease adaptor protein ClpS	NO	-/-	NO	NO
contig_32302-Ch1	g2858	hypothetical protein	Chromatin remodelling complex Rsc7/Swp82 subunit	NO	-/-	NO	NO
contig_32302-Ch1	g2859	hypothetical protein	Cyclin	NO	-/-	NO	NO
contig_32302-Ch1	g2860	FAM192A_Fyv6_N domain-containing protein	FAM192A/Fyv6, N-terminal domain	NO	-/-	NO	NO
contig_32302-Ch1	g2861	Mitochondrial import inner membrane translocase subunit TIM54	Inner membrane protein import complex subunit Tim54	NO	-/-	NO	NO
contig_32302-Ch1	g2862	AGC/NDR/NDR protein kinase	Protein kinase domain	NO	-/-	NO	NO
contig_32302-Ch1	g2863	hypothetical protein	Pre-mRNA-splicing factor SF3a complex subunit 2 (Prp11);Zinc-finger of C2H2 type	NO	-/-	NO	NO
contig_32302-Ch1	g2864	Glutamate-1-semialdehyde 2,1-aminomutase	Aminotransferase class-III	NO	-/-	NO	NO
contig_32302-Ch1	g2865	CP-type G domain-containing protein	GNL3L/Grn1 putative GTPase;50S ribosome-binding GTPase	NO	-/-	NO	NO
contig_32302-Ch1	g2866	hypothetical protein	RNB domain;S1 domain;Dis3-like cold-shock domain 2 (CSD2);Rrp44-like cold shock domain;PIN domain	NO	-/-	NO	NO
contig_32302-Ch1	g2867	hypothetical protein	Chromatin remodelling complex Rsc7/Swp82 subunit	NO	-/-	NO	NO
contig_32302-Ch1	g2868	CBFD_NFYB_HMF domain-containing protein	Histone-like transcription factor (CBF/NF-Y) and archaeal histone	NO	-/-	NO	NO
contig_32302-Ch1	g2869	hypothetical protein	-	NO	-/-	NO	NO
contig_32302-Ch1	g2870	hypothetical protein	-	NO	-/-	NO	NO
contig_32302-Ch1	g2871	hypothetical protein	-	Signal peptide/0.9984	-/-	NO	NO
contig_32302-Ch1	g2872	hypothetical protein	-	NO	-/-	NO	NO
contig_32302-Ch1	g2873	hypothetical protein	Cys/Met metabolism PLP-dependent enzyme	NO	-/-	NO	NO
contig_32302-Ch1	g2874	Phosphoacetylglucosamine mutase	Phosphoglucomutase/phosphomannomutase, C-terminal domain;Phosphoglucomutase/phosphomannomutase, alpha/beta/alpha domain I	NO	-/-	NO	NO
contig_32302-Ch1	g2875	hypothetical protein	Fungal specific transcription factor domain;Fungal Zn(2)-Cys(6) binuclear cluster domain	NO	-/-	NO	NO
contig_32302-Ch1	g2876	Ribosome production factor 2 homolog	Brix domain	NO	-/-	NO	NO
contig_32302-Ch1	g2877	hypothetical protein	TPR repeat;Tetratricopeptide repeat	NO	-/-	NO	NO
contig_32302-Ch1	g2878	BHLH domain-containing protein	Helix-loop-helix DNA-binding domain	NO	-/-	NO	NO
contig_32302-Ch1	g2879	Zn(2)-C6 fungal-type domain-containing protein	Fungal Zn(2)-Cys(6) binuclear cluster domain	NO	-/-	NO	NO
contig_32302-Ch1	g2880	PKS_ER domain-containing protein	Alcohol dehydrogenase GroES-like domain	NO	-/-	NO	NO
contig_32302-Ch1	g2881	hypothetical protein	-	NO	-/-	NO	NO
contig_32302-Ch1	g2882	Glutaredoxin domain-containing protein	Glutaredoxin	NO	-/-	NO	NO
contig_32302-Ch1	g2883	Nucleotide exchange factor SIL1	Nucleotide exchange factor SIL1	NO	-/-	NO	NO
contig_32302-Ch1	g2884	MYND-type zinc finger protein samB	MYND finger;SET domain	NO	-/-	NO	NO
contig_32302-Ch1	g2885	hypothetical protein	Exonuclease	NO	-/-	NO	NO
contig_32302-Ch1	g2886	TRP_N domain-containing protein	ML-like domain;Transient receptor potential (TRP) ion channel	NO	-/-	NO	NO
contig_32302-Ch1	g2887	DNA_mis_repair domain-containing protein	Histidine kinase-, DNA gyrase B-, and HSP90-like ATPase;DNA mismatch repair protein, C-terminal domain	NO	-/-	NO	NO
contig_32302-Ch1	g2888	6,7-dimethyl-8-ribityllumazine synthase	6,7-dimethyl-8-ribityllumazine synthase	NO	-/-	NO	NO
contig_32302-Ch1	g2889	hypothetical protein	-	NO	-/-	NO	NO
contig_32302-Ch1	g2890	hypothetical protein	Cation efflux family;Dimerisation domain of Zinc Transporter	NO	-/-	NO	NO
contig_32302-Ch1	g2891	hypothetical protein	Phosphatidylinositol 3- and 4-kinase;Phosphoinositide 3-kinase family, accessory domain (PIK domain)	NO	-/-	NO	NO
contig_32302-Ch1	g2892	hypothetical protein	Proteasome subunit	NO	-/-	NO	NO
contig_32302-Ch1	g2893	YTH domain-containing protein	YT521-B-like domain	NO	-/-	NO	NO
contig_32302-Ch1	g2894	SHSP domain-containing protein	Hsp20/alpha crystallin family	NO	-/-	NO	NO
contig_32302-Ch1	g2895	DNA repair protein RAD51 homolog	Rad51	NO	-/-	NO	NO
contig_32302-Ch1	g2896	hypothetical protein	Nucleoporin Nup120/160	NO	-/-	NO	NO
contig_32302-Ch1	g2897	hypothetical protein	Vacuolar protein sorting-associated protein 26	NO	-/-	NO	NO
contig_32302-Ch1	g2898	hypothetical protein	Ribosomal protein L6	NO	-/-	NO	NO
contig_32302-Ch1	g2899	hypothetical protein	-	NO	-/-	NO	NO
contig_32302-Ch1	g2900	V-type proton ATPase subunit H	V-ATPase subunit H;V-ATPase subunit H	NO	-/-	NO	NO
contig_32302-Ch1	g2901	Aminomethyltransferase	Glycine cleavage T-protein C-terminal barrel domain;Aminomethyltransferase folate-binding domain	NO	-/-	NO	NO
contig_32302-Ch1	g2902	Endopolyphosphatase	Calcineurin-like phosphoesterase	Signal peptide/0.8937	-/-	NO	NO
contig_32302-Ch1	g2903	hypothetical protein	Kelch motif	NO	-/-	NO	NO
contig_32302-Ch1	g2904	Zn(2)-C6 fungal-type domain-containing protein	Fungal Zn(2)-Cys(6) binuclear cluster domain	NO	-/-	NO	NO
contig_32302-Ch1	g2905	hypothetical protein	Glutathione-dependent formaldehyde-activating enzyme	NO	-/-	NO	NO
contig_32302-Ch1	g2906	hypothetical protein	Protein of unknown function (DUF1765)	NO	-/-	NO	NO
contig_32302-Ch1	g2907	hypothetical protein	PhoD related phosphatase	NO	-/-	NO	NO
contig_32302-Ch1	g2908	Multifunctional fusion protein [Includes: L-glutamate gamma-semialdehyde dehydrogenase	Aldehyde dehydrogenase family	NO	-/-	NO	NO
contig_32302-Ch1	g2909	hypothetical protein	Helix-loop-helix DNA-binding domain	NO	-/-	NO	NO
contig_32302-Ch1	g2910	hypothetical protein	-	NO	-/-	NO	NO
contig_32302-Ch1	g2911	Post-GPI attachment to proteins factor 3	Per1-like family	NO	-/-	NO	NO
contig_32302-Ch1	g2912	hypothetical protein	Protein kinase domain	NO	-/-	NO	NO
contig_32302-Ch1	g2913	hypothetical protein	Ribosomal prokaryotic L21 protein	NO	-/-	NO	NO
contig_32302-Ch1	g2914	Ribosome biogenesis protein NSA2 homolog	Ribosomal protein S8e	NO	-/-	NO	NO
contig_32302-Ch1	g2915	Protein arginine N-methyltransferase	Ribosomal protein L11 methyltransferase (PrmA)	NO	-/-	NO	NO
contig_32302-Ch1	g2916	hypothetical protein	ERCC4 domain	NO	-/-	NO	NO
contig_32302-Ch1	g2917	Expressed protein	Lumazine binding domain	NO	-/-	NO	NO
contig_32302-Ch1	g2918	hypothetical protein	Tetratricopeptide repeat	NO	-/-	NO	NO
contig_32302-Ch1	g2919	hypothetical protein	RWD domain	NO	-/-	NO	NO
contig_32302-Ch1	g2920	Protein-tyrosine-phosphatase	Dual specificity phosphatase, catalytic domain	NO	-/-	NO	NO
contig_32302-Ch1	g2921	hypothetical protein	CPL (NUC119) domain	NO	-/-	NO	NO
contig_32302-Ch1	g2922	hypothetical protein	-	NO	-/-	NO	NO
contig_32302-Ch1	g2923	DUF2235 domain-containing protein	Uncharacterized alpha/beta hydrolase domain (DUF2235)	NO	-/-	NO	NO
contig_32302-Ch1	g2924	hypothetical protein	RNA polymerase Rpb4	NO	-/-	NO	NO
contig_32302-Ch1	g2925	Trafficking protein particle complex subunit	Sybindin-like family	NO	-/-	NO	NO
contig_32302-Ch1	g2926	VWFA domain-containing protein	von Willebrand factor type A domain	NO	-/-	NO	NO
contig_32302-Ch1	g2927	Nbl1_Borealin_N domain-containing protein	Nbl1 / Borealin N terminal	NO	-/-	NO	NO
contig_32302-Ch1	g2928	Translation machinery-associated protein 22	Translation initiation factor SUI1	NO	-/-	NO	NO
contig_32302-Ch1	g2929	hypothetical protein	Methyltransferase domain	NO	-/-	NO	NO
contig_32302-Ch1	g2930	Prohibitin	SPFH domain / Band 7 family	NO	-/-	NO	NO
contig_32302-Ch1	g2931	hypothetical protein	Ubiquitin family	NO	-/-	NO	NO
contig_32302-Ch1	g2932	hypothetical protein	RNA polymerase II transcription factor SIII (Elongin) subunit A	NO	-/-	NO	NO
contig_32302-Ch1	g2933	Transcription initiation factor IIF subunit beta	TFIIF, beta subunit N-terminus;TFIIF, beta subunit HTH domain	NO	-/-	NO	NO
contig_32302-Ch1	g2934	hypothetical protein	haloacid dehalogenase-like hydrolase	NO	-/-	NO	NO
contig_32302-Ch1	g2935	hypothetical protein	-	NO	-/-	NO	NO
contig_32302-Ch1	g2936	Chitinase	Glycosyl hydrolases family 18	Signal peptide/0.9931	-/-	NO	GH18
contig_32302-Ch1	g2937	hypothetical protein	-	Signal peptide/0.8037	Y (0.537)/-	Cytoplasmic effector	NO
contig_32302-Ch1	g2938	hypothetical protein	Fungal domain of unknown function (DUF1750)	NO	-/-	NO	NO
contig_32302-Ch1	g2939	6-phosphogluconate dehydrogenase, decarboxylating	NAD binding domain of 6-phosphogluconate dehydrogenase;6-phosphogluconate dehydrogenase, C-terminal domain	NO	-/-	NO	GT30
contig_32302-Ch1	g2940	RRM domain-containing protein	RNA recognition motif. (a.k.a. RRM, RBD, or RNP domain)	NO	-/-	NO	NO
contig_32302-Ch1	g2941	TPT domain-containing protein	Triose-phosphate Transporter family	NO	-/-	NO	NO
contig_32302-Ch1	g2942	Glycoside hydrolase family 15	Glycosyl hydrolases family 15	NO	-/-	NO	GH15
contig_32302-Ch1	g2943	C2H2-type domain-containing protein	Arsenite-resistance protein 2;Domain of unknown function (DUF4187);SERRATE/Ars2, N-terminal domain	NO	-/-	NO	NO
contig_32302-Ch1	g2944	G-patch domain-containing protein	G-patch domain	NO	-/-	NO	NO
contig_32302-Ch1	g2945	hypothetical protein	-	NO	-/-	NO	NO
contig_32302-Ch1	g2946	Phenylalanine--tRNA ligase	PheRS DNA binding domain 3;tRNA synthetases class II core domain (F)	NO	-/-	NO	NO
contig_32302-Ch1	g2947	DUF1746 domain-containing protein	Fungal domain of unknown function (DUF1746)	NO	-/-	NO	NO
contig_32302-Ch1	g2948	hypothetical protein	RNA 3'-terminal phosphate cyclase;RNA 3'-terminal phosphate cyclase (RTC), insert domain	NO	-/-	NO	NO
contig_32302-Ch1	g2949	hypothetical protein	PPR repeat family	NO	-/-	NO	NO
contig_32302-Ch1	g2950	hypothetical protein	Bromodomain associated	NO	-/-	NO	NO
contig_32302-Ch1	g2951	Dipeptidyl-peptidase V	Prolyl oligopeptidase family;WD40-like Beta Propeller Repeat	NO	-/-	NO	NO
contig_32302-Ch1	g2952	Chromatin modification-related protein EAF6	Histone acetyltransferase subunit NuA4	NO	-/-	NO	NO
contig_32302-Ch1	g2953	PWI domain-containing protein	PWI domain	NO	-/-	NO	NO
contig_32302-Ch1	g2954	26S proteasome non-ATPase regulatory subunit 9	Nas2 N_terminal domain;PDZ domain	NO	-/-	NO	NO
contig_32302-Ch1	g2955	GTP-binding nuclear protein	Ras family	NO	-/-	NO	NO
contig_32302-Ch1	g2956	Homeobox domain-containing protein	Homeodomain	NO	-/-	NO	NO
contig_32302-Ch1	g2957	NAD+ kinase	ATP-NAD kinase	NO	-/-	NO	NO
contig_32302-Ch1	g2958	hypothetical protein	3' exoribonuclease family, domain 1	NO	-/-	NO	NO
contig_32302-Ch1	g2959	Serine/threonine-protein phosphatase 2A activator	Phosphotyrosyl phosphate activator (PTPA) protein	NO	-/-	NO	NO
contig_32302-Ch1	g2960	hypothetical protein	ABC transporter	NO	-/-	NO	NO
contig_32302-Ch1	g2961	hypothetical protein	ABC transporter	NO	-/-	NO	NO
contig_32302-Ch1	g2962	hypothetical protein	-	NO	-/-	NO	NO
contig_32302-Ch1	g2963	ATP-dependent	Carbohydrate kinase	NO	-/-	NO	NO
contig_32302-Ch1	g2964	ATP synthase subunit alpha	ATP synthase alpha/beta family, beta-barrel domain;ATP synthase alpha/beta family, nucleotide-binding domain;ATP synthase alpha/beta chain, C terminal domain	NO	-/-	NO	NO
contig_32302-Ch1	g2965	hypothetical protein	ribosomal L5P family C-terminus;Ribosomal protein L5	NO	-/-	NO	NO
contig_32302-Ch1	g2966	Sm domain-containing protein	LSM domain	NO	-/-	NO	NO
contig_32302-Ch1	g2967	J domain-containing protein	DnaJ domain	NO	-/-	NO	NO
contig_32302-Ch1	g2968	Clr5 domain-containing protein	Clr5 domain	NO	-/-	NO	NO
contig_32302-Ch1	g2969	hypothetical protein	-	NO	-/-	NO	NO
contig_32302-Ch1	g2970	hypothetical protein	Thioredoxin;PITH domain	NO	-/-	NO	NO
contig_32302-Ch1	g2971	hypothetical protein	-	NO	-/-	NO	NO
contig_32302-Ch1	g2972	BTB domain-containing protein	-	NO	-/-	NO	NO
contig_32302-Ch1	g2973	hypothetical protein	CorA-like Mg2+ transporter protein	NO	-/-	NO	NO
contig_32302-Ch1	g2974	hypothetical protein	-	NO	-/-	NO	NO
contig_32302-Ch1	g2975	hypothetical protein	RhoGAP domain;PH domain	NO	-/-	NO	NO
contig_32302-Ch1	g2976	hypothetical protein	Fungal Zn(2)-Cys(6) binuclear cluster domain	NO	-/-	NO	NO
contig_32302-Ch1	g2977	hypothetical protein	-	NO	-/-	NO	NO
contig_32302-Ch1	g2978	WLM domain-containing protein	WLM domain	NO	-/-	NO	NO
contig_32302-Ch1	g2979	hypothetical protein	STAS domain;Sulfate permease family	NO	-/-	NO	NO
contig_32302-Ch1	g2980	hypothetical protein	Rab-GTPase-TBC domain	NO	-/-	NO	NO
contig_32302-Ch1	g2981	hypothetical protein	Haemolysin-III related	NO	-/-	NO	NO
contig_32302-Ch1	g2982	hypothetical protein	Fms-interacting protein/Thoc5	NO	-/-	NO	NO
contig_32302-Ch1	g2983	Glyco_trans_2-like domain-containing protein	Glycosyl transferase family group 2	NO	-/-	NO	NO
contig_32302-Ch1	g2984	DJ-1_PfpI domain-containing protein	DJ-1/PfpI family	NO	-/-	NO	NO
contig_32302-Ch1	g2985	FK506-binding protein	FKBP-type peptidyl-prolyl cis-trans isomerase;Nucleoplasmin-like domain	NO	-/-	NO	NO
contig_32302-Ch1	g2986	hypothetical protein	Protein kinase domain	NO	-/-	NO	NO
contig_32302-Ch1	g2987	Endo/exonuclease/phosphatase domain-containing protein	Endonuclease/Exonuclease/phosphatase family	NO	-/-	NO	NO
contig_32302-Ch1	g2988	ABM domain-containing protein	Antibiotic biosynthesis monooxygenase	NO	-/-	NO	NO
contig_32302-Ch1	g2989	hypothetical protein	KH domain	NO	-/-	NO	NO
contig_32302-Ch1	g2990	hypothetical protein	-	NO	-/-	NO	NO
contig_32302-Ch1	g2991	Deoxyuridine 5'-triphosphate nucleotidohydrolase	dUTPase	NO	-/-	NO	NO
contig_32302-Ch1	g2992	Pyridoxal kinase	Phosphomethylpyrimidine kinase	NO	-/-	NO	NO
contig_32302-Ch1	g2993	Proliferating cell nuclear antigen	Proliferating cell nuclear antigen, C-terminal domain;Proliferating cell nuclear antigen, N-terminal domain	NO	-/-	NO	NO
contig_32302-Ch1	g2994	hypothetical protein	Mysoin-binding motif of peroxisomes	NO	-/-	NO	NO
contig_32302-Ch1	g2995	hypothetical protein	-	NO	-/-	NO	NO
contig_32302-Ch1	g2996	hypothetical protein	-	NO	-/-	NO	NO
contig_32302-Ch1	g2997	hypothetical protein	Cytochrome P450	NO	-/-	NO	NO
contig_32302-Ch1	g2998	RING-type domain-containing protein	Ring finger domain	NO	-/-	NO	NO
contig_32302-Ch1	g2999	Anaphase-promoting complex subunit 2	Cullin family;Anaphase promoting complex (APC) subunit 2	NO	-/-	NO	NO
contig_32302-Ch1	g3000	hypothetical protein	ER protein Pkr1	NO	-/-	NO	NO
contig_32302-Ch1	g3001	hypothetical protein	MFS/sugar transport protein	NO	-/-	NO	NO
contig_32302-Ch1	g3002	DH domain-containing protein	BAR domain;RhoGEF domain	NO	-/-	NO	NO
contig_32302-Ch1	g3003	Telomerase reverse transcriptase	Telomerase ribonucleoprotein complex - RNA binding domain;Reverse transcriptase (RNA-dependent DNA polymerase)	NO	-/-	NO	NO
contig_32302-Ch1	g3004	MBOAT_2 domain-containing protein	Membrane bound O-acyl transferase family	NO	-/-	NO	NO
contig_32302-Ch1	g3005	Zn(2)-C6 fungal-type domain-containing protein	-	NO	-/-	NO	NO
contig_32302-Ch1	g3006	hypothetical protein	-	NO	-/-	NO	NO
contig_32302-Ch1	g3007	hypothetical protein	Mitochondrial carrier protein	NO	-/-	NO	NO
contig_32302-Ch1	g3008	IU_nuc_hydro domain-containing protein	Inosine-uridine preferring nucleoside hydrolase	NO	-/-	NO	NO
contig_32302-Ch1	g3009	RED_N domain-containing protein	RED-like protein N-terminal region	NO	-/-	NO	NO
contig_32302-Ch1	g3010	DNA repair protein REV1	impB/mucB/samB family;BRCT domain, a BRCA1 C-terminus domain;impB/mucB/samB family C-terminal domain;DNA repair protein REV1 C-terminal domain;Ubiquitin binding region	NO	-/-	NO	NO
contig_32302-Ch1	g3011	WSC domain-containing protein	-	Signal peptide/0.9911	Y (0.653)/-	Cytoplasmic effector	NO
contig_32302-Ch1	g3012	hypothetical protein	ER membrane protein SH3	NO	-/-	NO	NO
contig_32302-Ch1	g3013	Thymidylate synthase	Thymidylate synthase	NO	-/-	NO	NO
contig_32302-Ch1	g3014	hypothetical protein	Mitochondrial carrier protein	NO	-/-	NO	NO
contig_32302-Ch1	g3015	hypothetical protein	TspO/MBR family	NO	-/-	NO	NO
contig_32302-Ch1	g3016	Cell division control protein	CDC6, C terminal winged helix domain;AAA domain;AAA lid domain	NO	-/-	NO	NO
contig_32302-Ch1	g3017	Arrestin_C domain-containing protein	Arrestin (or S-antigen), N-terminal domain	NO	-/-	NO	NO
contig_32302-Ch1	g3018	J domain-containing protein	HSCB C-terminal oligomerisation domain	NO	-/-	NO	NO
contig_32302-Ch1	g3019	hypothetical protein	FMN-dependent dehydrogenase;Cytochrome b5-like Heme/Steroid binding domain	NO	-/-	NO	NO
contig_32302-Ch1	g3020	hypothetical protein	Protein of unknown function (DUF3712)	NO	-/-	NO	NO
contig_32302-Ch1	g3021	hypothetical protein	HCNGP-like protein	NO	-/-	NO	NO
contig_32302-Ch1	g3022	hypothetical protein	Helicase conserved C-terminal domain;DEAD/DEAH box helicase	NO	-/-	NO	GH51
contig_32302-Ch1	g3023	hypothetical protein	-	NO	-/-	NO	NO
contig_32302-Ch1	g3024	hypothetical protein	Zinc finger, C2H2 type;C2H2-type zinc finger	NO	-/-	NO	NO
contig_32302-Ch1	g3025	hypothetical protein	Ribosomal L29 protein	NO	-/-	NO	NO
contig_32302-Ch1	g3026	Golgi SNAP receptor complex member 1	Snare region anchored in the vesicle membrane C-terminus	NO	-/-	NO	NO
contig_32302-Ch1	g3027	hypothetical protein	ATP10 protein	NO	-/-	NO	NO
contig_32302-Ch1	g3028	Dihydrolipoamide acetyltransferase component of pyruvate dehydrogenase complex	e3 binding domain;2-oxoacid dehydrogenases acyltransferase (catalytic domain);Biotin-requiring enzyme	NO	-/-	NO	NO
contig_32302-Ch1	g3029	Gluconokinase	Shikimate kinase	NO	-/-	NO	NO
contig_32302-Ch1	g3030	Dipeptidyl peptidase 3	Peptidase family M49	NO	-/-	NO	NO
contig_32302-Ch1	g3031	60S ribosomal protein L6	Ribosomal protein L6e	NO	-/-	NO	NO
contig_32302-Ch1	g3032	hypothetical protein	ATPase family associated with various cellular activities (AAA);AAA domain (Cdc48 subfamily);AAA lid domain;C-terminal, D2-small domain, of ClpB protein	NO	-/-	NO	GH6
contig_32302-Ch1	g3033	ADP-ribosylation factor	ADP-ribosylation factor family	NO	-/-	NO	NO
contig_32302-Ch1	g3034	hypothetical protein	emp24/gp25L/p24 family/GOLD	NO	-/-	NO	NO
contig_32302-Ch1	g3035	hypothetical protein	Protein of unknown function (DUF3405)	NO	-/-	NO	NO
contig_32302-Ch1	g3036	hypothetical protein	Family of unknown function (DUF5519)	NO	-/-	NO	NO
contig_32302-Ch1	g3037	hypothetical protein	RNA recognition motif. (a.k.a. RRM, RBD, or RNP domain)	NO	-/-	NO	NO
contig_32302-Ch1	g3038	hypothetical protein	Proteasome complex subunit Rpn13 ubiquitin receptor	NO	-/-	NO	NO
contig_32302-Ch1	g3039	hypothetical protein	Eukaryotic elongation factor 1 beta central acidic region;EF-1 guanine nucleotide exchange domain;Glutathione S-transferase, C-terminal domain	NO	-/-	NO	NO
contig_32302-Ch1	g3040	DNA replication complex GINS protein PSF1	GINS complex protein	NO	-/-	NO	NO
contig_32302-Ch1	g3041	hypothetical protein	Cyclic nucleotide-binding domain;STAS domain;Sulfate permease family	NO	-/-	NO	NO
contig_32302-Ch1	g3042	hypothetical protein	Serine-threonine protein kinase 19	NO	-/-	NO	NO
contig_32302-Ch1	g3043	Kinesin-like protein	Kinesin motor domain	NO	-/-	NO	NO
contig_32302-Ch1	g3044	hypothetical protein	-	NO	-/-	NO	NO
contig_32302-Ch1	g3045	TAFII55_N domain-containing protein	TAFII55 protein conserved region	NO	-/-	NO	NO
contig_32302-Ch1	g3046	hypothetical protein	-	NO	-/-	NO	NO
contig_32302-Ch1	g3047	DUF3074 domain-containing protein	Protein of unknown function (DUF3074)	NO	-/-	NO	NO
contig_32302-Ch1	g3048	hypothetical protein	Cytochrome P450	NO	-/-	NO	GT31
contig_32302-Ch1	g3049	hypothetical protein	-	NO	-/-	NO	NO
contig_32302-Ch1	g3050	hypothetical protein	RNA recognition motif. (a.k.a. RRM, RBD, or RNP domain)	NO	-/-	NO	NO
contig_32302-Ch1	g3051	hypothetical protein	-	NO	-/-	NO	NO
contig_32302-Ch1	g3052	hypothetical protein	Mitochondrial ribosomal protein L37	NO	-/-	NO	NO
contig_32302-Ch1	g3053	WH2 domain-containing protein	WH2 motif	NO	-/-	NO	NO
contig_32302-Ch1	g3054	hypothetical protein	-	NO	-/-	NO	NO
contig_32302-Ch1	g3055	hypothetical protein	-	NO	-/-	NO	NO
contig_32302-Ch1	g3056	AB hydrolase-1 domain-containing protein	alpha/beta hydrolase fold	Signal peptide/0.9989	-/-	NO	NO
contig_32302-Ch1	g3057	hypothetical protein	-	NO	-/-	NO	NO
contig_32302-Ch1	g3058	hypothetical protein	-	NO	-/-	NO	NO
contig_32302-Ch1	g3059	hypothetical protein	-	NO	-/-	NO	NO
contig_32302-Ch1	g3060	hypothetical protein	short chain dehydrogenase	NO	-/-	NO	NO
contig_32302-Ch1	g3061	Rhamnogalacturonate lyase	Rhamnogalacturonan lyase B, N-terminal;Polysaccharide lyase family 4, domain III;Polysaccharide lyase family 4, domain II	Signal peptide/0.8478	-/-	NO	PL4_1
contig_32302-Ch1	g3062	hypothetical protein	-	Signal peptide/0.9691	-/-	NO	NO
contig_32302-Ch1	g3063	hypothetical protein	-	NO	-/-	NO	NO
contig_32302-Ch1	g3064	hypothetical protein	-	Signal peptide/0.9862	-/-	NO	NO
contig_32302-Ch1	g3065	Annexin	Annexin	NO	-/-	NO	NO
contig_32302-Ch1	g3066	hypothetical protein	-	NO	-/-	NO	NO
contig_32302-Ch1	g3067	BTB domain-containing protein	-	NO	-/-	NO	NO
contig_32302-Ch1	g3068	hypothetical protein	-	NO	-/-	NO	NO
contig_32302-Ch1	g3069	Ppx-GppA domain-containing protein	Ppx/GppA phosphatase family	NO	-/-	NO	NO
contig_32302-Ch1	g3070	hypothetical protein	-	NO	-/-	NO	NO
contig_32302-Ch1	g3071	hypothetical protein	-	NO	-/-	NO	NO
contig_32302-Ch1	g3072	hypothetical protein	-	NO	-/-	NO	NO
contig_32302-Ch1	g3073	hypothetical protein	-	NO	-/-	NO	NO
contig_32302-Ch1	g3074	CHR2133	SNF2 family N-terminal domain;Helicase conserved C-terminal domain	NO	-/-	NO	NO
contig_32302-Ch1	g3075	hypothetical protein	Questin oxidase-like	NO	-/-	NO	NO
contig_32302-Ch1	g3076	hypothetical protein	Rad17 P-loop domain	NO	-/-	NO	NO
contig_32302-Ch1	g3077	SGNH_hydro domain-containing protein	GDSL-like Lipase/Acylhydrolase family	NO	-/-	NO	NO
contig_32302-Ch1	g3078	COP9 signalosome complex subunit 4	PCI domain	NO	-/-	NO	NO
contig_32302-Ch1	g3079	hypothetical protein	Tim17/Tim22/Tim23/Pmp24 family	NO	-/-	NO	NO
contig_32302-Ch1	g3080	DNA polymerase lambda	Fingers domain of DNA polymerase lambda;DNA polymerase beta thumb;Helix-hairpin-helix domain;DNA polymerase beta palm	NO	-/-	NO	NO
contig_32302-Ch1	g3081	hypothetical protein	-	NO	-/-	NO	NO
contig_32302-Ch1	g3082	Ammonium transporter	Ammonium Transporter Family	NO	-/-	NO	NO
contig_32302-Ch1	g3083	hypothetical protein	-	NO	-/-	NO	NO
contig_32302-Ch1	g3084	Mediator of RNA polymerase II transcription subunit 16	Mediator complex subunit 16	NO	-/-	NO	NO
contig_32302-Ch1	g3085	hypothetical protein	-	NO	-/-	NO	NO
contig_32302-Ch1	g3086	Vacuolar protein sorting/targeting protein 10	Sortilin, neurotensin receptor 3, C-terminal;Sortilin, neurotensin receptor 3,	NO	-/-	NO	NO
contig_32302-Ch1	g3087	hypothetical protein	-	NO	-/-	NO	NO
contig_32302-Ch1	g3088	hypothetical protein	Amino acid permease	NO	-/-	NO	NO
contig_32302-Ch1	g3089	alpha-1,2-Mannosidase	Glycosyl hydrolase family 47	NO	-/-	NO	GH47
contig_32302-Ch1	g3090	RRM domain-containing protein	RNA recognition motif. (a.k.a. RRM, RBD, or RNP domain)	NO	-/-	NO	NO
contig_32302-Ch1	g3091	Actin-related protein 2/3 complex subunit	WD domain, G-beta repeat	NO	-/-	NO	NO
contig_32302-Ch1	g3092	hypothetical protein	Endoribonuclease L-PSP	NO	-/-	NO	NO
contig_32302-Ch1	g3093	Dolichyl-phosphate-mannose--protein mannosyltransferase	MIR domain;C-terminal four TMM region of protein-O-mannosyltransferase;Dolichyl-phosphate-mannose-protein mannosyltransferase	NO	-/-	NO	GT39
contig_32302-Ch1	g3094	hypothetical protein	Cryptococcal mannosyltransferase 1	NO	-/-	NO	GT69
contig_32302-Ch1	g3095	hypothetical protein	-	NO	-/-	NO	NO
contig_32302-Ch1	g3096	C2H2-type domain-containing protein	-	NO	-/-	NO	NO
contig_32302-Ch1	g3097	Glutamine amidotransferase type-2 domain-containing protein	Glutamine amidotransferase domain;Asparagine synthase	NO	-/-	NO	NO
contig_32302-Ch1	g3098	hypothetical protein	-	NO	-/-	NO	NO
contig_32302-Ch1	g3099	hypothetical protein	-	NO	-/-	NO	NO
contig_32302-Ch1	g3100	PHD domain-containing protein	-	NO	-/-	NO	NO
contig_32302-Ch1	g3101	hypothetical protein	CoA-transferase family III	NO	-/-	NO	AA4
contig_32302-Ch1	g3102	hypothetical protein	-	NO	-/-	NO	NO
contig_32302-Ch1	g3103	hypothetical protein	Glycosyl transferase family, a/b domain;Glycosyl transferase family, helical bundle domain	NO	-/-	NO	NO
contig_32302-Ch1	g3104	hypothetical protein	TFIIB zinc-binding;Transcription factor TFIIB repeat	NO	-/-	NO	NO
contig_32302-Ch1	g3105	Asparaginase	Glutaminase/Asparaginase C-terminal domain;Asparaginase, N-terminal	NO	-/-	NO	NO
contig_32302-Ch1	g3106	Phospholipid-transporting ATPase	Phospholipid-translocating P-type ATPase C-terminal;Cation transport ATPase (P-type);Phospholipid-translocating ATPase N-terminal;E1-E2 ATPase;haloacid dehalogenase-like hydrolase	NO	-/-	NO	NO
contig_32302-Ch1	g3107	Sacchrp_dh_NADP domain-containing protein	Saccharopine dehydrogenase NADP binding domain	NO	-/-	NO	NO
contig_32302-Ch1	g3108	hypothetical protein	Major Facilitator Superfamily	NO	-/-	NO	NO
contig_32302-Ch1	g3109	CUE domain-containing protein	CUE domain	NO	-/-	NO	NO
contig_32302-Ch1	g3110	hypothetical protein	-	NO	-/-	NO	NO
contig_32302-Ch1	g3111	hypothetical protein	2OG-Fe(II) oxygenase superfamily;Oxoglutarate and iron-dependent oxygenase degradation C-term	NO	-/-	NO	NO
contig_32302-Ch1	g3112	Pentose-5-phosphate 3-epimerase	Ribulose-phosphate 3 epimerase family	NO	-/-	NO	NO
contig_32302-Ch1	g3113	CFEM domain-containing protein	CFEM domain	Signal peptide/0.9999	Y (0.587)/-	Cytoplasmic effector	NO
contig_32302-Ch1	g3114	Protein phosphatase methylesterase 1	Alpha/beta hydrolase family	NO	-/-	NO	NO
contig_32302-Ch1	g3115	hypothetical protein	-	NO	-/-	NO	NO
contig_32302-Ch1	g3116	C2H2-type domain-containing protein	-	NO	-/-	NO	NO
contig_32302-Ch1	g3117	TRP_N domain-containing protein	ML-like domain;Transient receptor potential (TRP) ion channel	NO	-/-	NO	NO
contig_32302-Ch1	g3118	RNA_ligase domain-containing protein	RNA ligase	NO	-/-	NO	NO
contig_32302-Ch1	g3119	hypothetical protein	Domain of unknown function (DUF5601);CUE domain	NO	-/-	NO	NO
contig_32302-Ch1	g3120	5-aminoimidazole-4-carboxamide ribonucleotide formyltransferase	AICARFT/IMPCHase bienzyme;MGS-like domain	NO	-/-	NO	NO
contig_32302-Ch1	g3121	hypothetical protein	Domain of unknown function (DUF4291)	NO	-/-	NO	NO
contig_32302-Ch1	g3122	hypothetical protein	Enoyl-(Acyl carrier protein) reductase	NO	-/-	NO	NO
contig_32302-Ch1	g3123	hypothetical protein	-	NO	-/-	NO	NO
contig_32302-Ch1	g3124	Sod_Cu domain-containing protein	Copper/zinc superoxide dismutase (SODC)	Signal peptide/0.9974	-/-	NO	NO
contig_32302-Ch1	g3125	hypothetical protein	-	NO	-/-	NO	NO
contig_32302-Ch1	g3126	hypothetical protein	-	NO	-/-	NO	NO
contig_32302-Ch1	g3127	Fungal_trans domain-containing protein	Fungal specific transcription factor domain	NO	-/-	NO	NO
contig_32302-Ch1	g3128	Zn(2)-C6 fungal-type domain-containing protein	Fungal specific transcription factor domain;Fungal Zn(2)-Cys(6) binuclear cluster domain	NO	-/-	NO	NO
contig_32302-Ch1	g3129	hypothetical protein	Sugar (and other) transporter	NO	-/-	NO	NO
contig_32302-Ch1	g3130	Glucanase	Fungal cellulose binding domain;Glycosyl hydrolase family 7	Signal peptide/0.9976	-/-	NO	CBM1;GH7
contig_32302-Ch1	g3131	hypothetical protein	SNF5 / SMARCB1 / INI1	NO	-/-	NO	NO
contig_32302-Ch1	g3132	DNL-type domain-containing protein	DNL zinc finger	NO	-/-	NO	NO
contig_32302-Ch1	g3133	hypothetical protein	Down-regulated in metastasis	NO	-/-	NO	NO
contig_32302-Ch1	g3134	hypothetical protein	Protein similar to CwfJ C-terminus 1;Protein similar to CwfJ C-terminus 2	NO	-/-	NO	NO
contig_32302-Ch1	g3135	Protein-tyrosine-phosphatase	Rhodanese-like domain	NO	-/-	NO	NO
contig_32302-Ch1	g3136	hypothetical protein	DNA polymerase phi	NO	-/-	NO	NO
contig_32302-Ch1	g3137	Proteasome subunit alpha type	Proteasome subunit;Proteasome subunit A N-terminal signature	NO	-/-	NO	NO
contig_32302-Ch1	g3138	hypothetical protein	-	NO	-/-	NO	NO
contig_32302-Ch1	g3139	hypothetical protein	Leucine Rich repeat	NO	-/-	NO	NO
contig_32302-Ch1	g3140	hypothetical protein	Cytochrome C1 family	NO	-/-	NO	NO
contig_32302-Ch1	g3141	hypothetical protein	-	NO	-/-	NO	NO
contig_32302-Ch1	g3142	hypothetical protein	AAA+ lid domain;ATPase family associated with various cellular activities (AAA)	NO	-/-	NO	NO
contig_32302-Ch1	g3143	T-complex protein 1 subunit delta	TCP-1/cpn60 chaperonin family	NO	-/-	NO	NO
contig_32302-Ch1	g3144	hypothetical protein	-	NO	-/-	NO	NO
contig_32302-Ch1	g3145	Hypothetical protein	Cytochrome C oxidase copper chaperone (COX17)	NO	-/-	NO	NO
contig_32302-Ch1	g3146	Abhydrolase_3 domain-containing protein	alpha/beta hydrolase fold	NO	-/-	NO	NO
contig_32302-Ch1	g3147	SHSP domain-containing protein	Hsp20/alpha crystallin family	NO	-/-	NO	NO
contig_32302-Ch1	g3148	hypothetical protein	-	NO	-/-	NO	NO
contig_32302-Ch1	g3149	hypothetical protein	Yeast cortical protein KAR9	NO	-/-	NO	NO
contig_32302-Ch1	g3150	hypothetical protein	RecQ zinc-binding;RQC domain;Helicase conserved C-terminal domain;DEAD/DEAH box helicase	NO	-/-	NO	NO
contig_32302-Ch1	g3151	hypothetical protein	-	NO	-/-	NO	NO
contig_32302-Ch1	g3152	hypothetical protein	Ankyrin repeat;Ankyrin repeats (3 copies)	NO	-/-	NO	NO
contig_32302-Ch1	g3153	hypothetical protein	Domain of unknown function (DUF1772)	NO	-/-	NO	NO
contig_32302-Ch1	g3154	ATP-dependent DNA helicase	Helicase conserved C-terminal domain;Type III restriction enzyme, res subunit	NO	-/-	NO	NO
contig_32302-Ch1	g3155	hypothetical protein	Nuclear transport factor 2 (NTF2) domain;TAP C-terminal domain	NO	-/-	NO	NO
contig_32302-Ch1	g3156	hypothetical protein	-	NO	-/-	NO	NO
contig_32302-Ch1	g3157	BHLH domain-containing protein	Helix-loop-helix DNA-binding domain	NO	-/-	NO	NO
contig_32302-Ch1	g3158	hypothetical protein	Transcription factor Pcc1	NO	-/-	NO	NO
contig_32302-Ch1	g3159	Protein-tyrosine-phosphatase	Dual specificity phosphatase, catalytic domain;Dual specificity protein phosphatase, N-terminal half	NO	-/-	NO	NO
contig_32302-Ch1	g3160	hypothetical protein	Prion-inhibition and propagation	NO	-/-	NO	NO
contig_32302-Ch1	g3161	hypothetical protein	ABC transporter transmembrane region;ABC transporter;ABC transporter	NO	-/-	NO	NO
contig_32302-Ch1	g3162	N-acetyltransferase domain-containing protein	Acetyltransferase (GNAT) domain	NO	-/-	NO	NO
contig_32302-Ch1	g3163	MFS domain-containing protein	Major Facilitator Superfamily	NO	-/-	NO	NO
contig_32302-Ch1	g3164	hypothetical protein	SURF4 family	NO	-/-	NO	NO
contig_32302-Ch1	g3165	hypothetical protein	-	NO	-/-	NO	NO
contig_32302-Ch1	g3166	RRM domain-containing protein	RNA recognition motif. (a.k.a. RRM, RBD, or RNP domain)	NO	-/-	NO	NO
contig_32302-Ch1	g3167	SWIM-type domain-containing protein	SWIM zinc finger	NO	-/-	NO	NO
contig_32302-Ch1	g3168	Protein kinase domain-containing protein	-	NO	-/-	NO	NO
contig_32302-Ch1	g3169	hypothetical protein	-	NO	-/-	NO	NO
contig_32302-Ch1	g3170	hypothetical protein	Taurine catabolism dioxygenase TauD, TfdA family	NO	-/-	NO	NO
contig_32302-Ch1	g3171	3-phytase	Histidine phosphatase superfamily (branch 2)	NO	-/-	NO	NO
contig_32302-Ch1	g3172	Ammonium transporter	Ammonium Transporter Family	NO	-/-	NO	NO
contig_32302-Ch1	g3173	hypothetical protein	CRT10	NO	-/-	NO	NO
contig_32302-Ch1	g3174	Cellulase domain-containing protein	Cellulase (glycosyl hydrolase family 5)	NO	-/-	NO	GH5_24
contig_32302-Ch1	g3175	G_PROTEIN_RECEP_F2_4 domain-containing protein	7 transmembrane receptor (Secretin family)	NO	-/-	NO	NO
contig_32302-Ch1	g3176	FolB domain-containing protein	Dihydroneopterin aldolase	NO	-/-	NO	NO
contig_32302-Ch1	g3177	hypothetical protein	Protein of unknown function (DUF3605)	NO	-/-	NO	NO
contig_32302-Ch1	g3178	UTP--glucose-1-phosphate uridylyltransferase	UTP--glucose-1-phosphate uridylyltransferase	NO	-/-	NO	NO
contig_32302-Ch1	g3179	hypothetical protein	Ser-Thr-rich glycosyl-phosphatidyl-inositol-anchored membrane family	Signal peptide/0.9937	-/-	NO	NO
contig_32302-Ch1	g3180	hypothetical protein	-	NO	-/-	NO	NO
contig_32302-Ch1	g3181	Abhydrolase_2 domain-containing protein	Phospholipase/Carboxylesterase	NO	-/-	NO	NO
contig_32302-Ch1	g3182	hypothetical protein	Patatin-like phospholipase;Domain of unknown function (DUF3336)	NO	-/-	NO	NO
contig_32302-Ch1	g3183	PAFB2101	Leo1-like protein	NO	-/-	NO	NO
contig_32302-Ch1	g3184	hypothetical protein	Mob1/phocein family	NO	-/-	NO	NO
contig_32302-Ch1	g3185	hypothetical protein	Protein of unknown function (DUF3237)	NO	-/-	NO	NO
contig_32302-Ch1	g3186	hypothetical protein	bZIP transcription factor	NO	-/-	NO	NO
contig_32302-Ch1	g3187	hypothetical protein	Sel1 repeat	NO	-/-	NO	NO
contig_32302-Ch1	g3188	hypothetical protein	-	NO	-/-	NO	NO
contig_32302-Ch1	g3189	hypothetical protein	Tho complex subunit 7	NO	-/-	NO	NO
contig_32302-Ch1	g3190	Tubulin-specific chaperone A	Tubulin binding cofactor A	NO	-/-	NO	NO
contig_32302-Ch1	g3191	hypothetical protein	N terminus of Rad21 / Rec8 like protein;Conserved region of Rad21 / Rec8 like protein	NO	-/-	NO	NO
contig_32302-Ch1	g3192	Component of oligomeric Golgi complex 4	E1-E2 ATPase;haloacid dehalogenase-like hydrolase;Cation transporting ATPase, C-terminus;Cation transporter/ATPase, N-terminus;COG4 transport protein	NO	-/-	NO	CBM50
contig_32302-Ch1	g3193	Threonylcarbamoyl-AMP synthase	Telomere recombination;Putative GTP-binding controlling metal-binding	NO	-/-	NO	NO
contig_32302-Ch1	g3194	Coatomer subunit zeta	Clathrin adaptor complex small chain	NO	-/-	NO	NO
contig_32302-Ch1	g3195	DNA helicase	MCM P-loop domain;MCM OB domain;MCM N-terminal domain;MCM AAA-lid domain	NO	-/-	NO	NO
contig_32302-Ch1	g3196	hypothetical protein	Cys/Met metabolism PLP-dependent enzyme	NO	-/-	NO	NO
contig_32302-Ch1	g3197	hypothetical protein	VTC domain;Domain of unknown function (DUF202)	NO	-/-	NO	NO
contig_32302-Ch1	g3198	Arginine N-methyltransferase 2	-	NO	-/-	NO	NO
contig_32302-Ch1	g3199	Phosphotransferase	Hexokinase;Hexokinase	NO	-/-	NO	NO
contig_32302-Ch1	g3200	Dolichyl-diphosphooligosaccharide--protein glycosyltransferase subunit 1	Ribophorin I	NO	-/-	NO	NO
contig_32302-Ch1	g3201	hypothetical protein	-	NO	-/-	NO	NO
contig_32302-Ch1	g3202	hypothetical protein	Eisosome component PIL1	NO	-/-	NO	NO
contig_32302-Ch1	g3203	Inorganic diphosphatase	Inorganic pyrophosphatase	NO	-/-	NO	NO
contig_32302-Ch1	g3204	Probable ribosomal protein YmL44, mitochondrial	39S ribosomal protein L53/MRP-L53	NO	-/-	NO	NO
contig_32302-Ch1	g3205	hypothetical protein	Sec20	NO	-/-	NO	NO
contig_32302-Ch1	g3206	Methylthioribulose-1-phosphate dehydratase	Class II Aldolase and Adducin N-terminal domain	NO	-/-	NO	NO
contig_32302-Ch1	g3207	hypothetical protein	-	Signal peptide/0.9984	Y (0.542)/-	Cytoplasmic effector	NO
contig_32302-Ch1	g3208	hypothetical protein	Calreticulin family	NO	-/-	NO	NO
contig_32302-Ch1	g3209	Methylmalonate-semialdehyde dehydrogenase	Aldehyde dehydrogenase family	NO	-/-	NO	NO
contig_32302-Ch1	g3210	hypothetical protein	FAD binding domain;Phenol hydroxylase, C-terminal dimerisation domain	NO	-/-	NO	NO
contig_32302-Ch1	g3211	hypothetical protein	short chain dehydrogenase	NO	-/-	NO	NO
contig_32302-Ch1	g3212	hypothetical protein	-	NO	-/-	NO	NO
contig_32302-Ch1	g3213	WD_REPEATS_REGION domain-containing protein	pfkB family carbohydrate kinase;Indigoidine synthase A like protein	NO	-/-	NO	NO
contig_32302-Ch1	g3214	hypothetical protein	-	NO	-/-	NO	NO
contig_32302-Ch1	g3215	hypothetical protein	-	NO	-/-	NO	NO
contig_32302-Ch1	g3216	hypothetical protein	short chain dehydrogenase	NO	-/-	NO	NO
contig_32302-Ch1	g3217	DNA replication complex GINS protein SLD5	DNA replication complex GINS protein SLD5 C-terminus;GINS complex protein	NO	-/-	NO	NO
contig_32302-Ch1	g3218	hypothetical protein	FAR-17a/AIG1-like protein	NO	-/-	NO	NO
contig_32302-Ch1	g3219	Peptidylprolyl isomerase	WD domain, G-beta repeat;Cyclophilin type peptidyl-prolyl cis-trans isomerase/CLD	NO	-/-	NO	NO
contig_32302-Ch1	g3220	Phospho-2-dehydro-3-deoxyheptonate aldolase	DAHP synthetase I family	NO	-/-	NO	NO
contig_32302-Ch1	g3221	hypothetical protein	Zinc finger, C2H2 type	NO	-/-	NO	NO
contig_32302-Ch1	g3222	hypothetical protein	-	NO	-/-	NO	NO
contig_32302-Ch1	g3223	Nuclear architecture-related protein 1	Iron only hydrogenase large subunit, C-terminal domain	NO	-/-	NO	NO
contig_32302-Ch1	g3224	SUZ domain-containing protein	SUZ domain	NO	-/-	NO	NO
contig_32302-Ch1	g3225	hypothetical protein	-	NO	-/-	NO	NO
contig_32302-Ch1	g3226	Probable protein kinase sck1, cAMP-dependent	Protein kinase C terminal domain;Protein kinase domain;C2 domain	NO	-/-	NO	NO
contig_32302-Ch1	g3227	hypothetical protein	ATP synthase complex subunit h	NO	-/-	NO	NO
contig_32302-Ch1	g3228	DOMON domain-containing protein	Cytochrome domain of cellobiose dehydrogenase;Domain of unknown function (DUF2427)	NO	-/-	NO	AA0
contig_32302-Ch1	g3229	hypothetical protein	Protein kinase domain	NO	-/-	NO	NO
contig_32302-Ch1	g3230	hypothetical protein	pre-mRNA processing factor 4 (PRP4) like;WD domain, G-beta repeat	NO	-/-	NO	NO
contig_32302-Ch1	g3231	hypothetical protein	Cyclin, N-terminal domain	NO	-/-	NO	NO
contig_32302-Ch1	g3232	U6 snRNA-associated Sm-like protein LSm8	LSM domain	NO	-/-	NO	NO
contig_32302-Ch1	g3233	hypothetical protein	Inosine-uridine preferring nucleoside hydrolase	NO	-/-	NO	NO
contig_32302-Ch1	g3234	hypothetical protein	-	NO	-/-	NO	NO
contig_32302-Ch1	g3235	hypothetical protein	-	NO	-/-	NO	NO
contig_32302-Ch1	g3236	hypothetical protein	-	NO	-/-	NO	NO
contig_32302-Ch1	g3237	Rhomboid domain-containing protein	Rhomboid family	NO	-/-	NO	NO
contig_32302-Ch1	g3238	Deacetylase sirtuin-type domain-containing protein	Sir2 family	NO	-/-	NO	NO
contig_32302-Ch1	g3239	Ubiquitin-like domain-containing protein	Ubiquitin-2 like Rad60 SUMO-like	NO	-/-	NO	NO
contig_32302-Ch1	g3240	U6 snRNA-associated Sm-like protein LSm6	LSM domain	NO	-/-	NO	NO
contig_32302-Ch1	g3241	Methyltransf_11 domain-containing protein	Methyltransferase domain	NO	-/-	NO	NO
contig_32302-Ch1	g3242	hypothetical protein	-	NO	-/-	NO	NO
contig_32302-Ch1	g3243	hypothetical protein	-	NO	-/-	NO	NO
contig_32302-Ch1	g3244	hypothetical protein	Cys/Met metabolism PLP-dependent enzyme	NO	-/-	NO	CE4
contig_32302-Ch1	g3245	hypothetical protein	-	NO	-/-	NO	NO
contig_32302-Ch1	g3246	Carbohydrate esterase family 4	Polysaccharide deacetylase	NO	-/-	NO	CE4
contig_32302-Ch1	g3247	hypothetical protein	Terpene synthase family 2, C-terminal metal binding	NO	-/-	NO	NO
contig_32302-Ch1	g3248	hypothetical protein	-	NO	-/-	NO	NO
contig_32302-Ch1	g3249	WD_REPEATS_REGION domain-containing protein	WD domain, G-beta repeat;Nucleoporin Nup120/160	NO	-/-	NO	NO
contig_32302-Ch1	g3250	Adenosinetriphosphatase	DEAD/DEAH box helicase;Helicase conserved C-terminal domain;Helicase associated domain (HA2);Oligonucleotide/oligosaccharide-binding (OB)-fold	NO	-/-	NO	NO
contig_32302-Ch1	g3251	hypothetical protein	Hepatocellular carcinoma-associated antigen 59	NO	-/-	NO	NO
contig_32302-Ch1	g3252	hypothetical protein	-	NO	-/-	NO	NO
contig_32302-Ch1	g3253	hypothetical protein	EF hand;EF-hand domain pair	NO	-/-	NO	NO
contig_32302-Ch1	g3254	Gamma-glutamylcyclotransferase	ChaC-like protein	NO	-/-	NO	NO
contig_32302-Ch1	g3255	RRM domain-containing protein	RNA recognition motif. (a.k.a. RRM, RBD, or RNP domain)	NO	-/-	NO	NO
contig_32302-Ch1	g3256	hypothetical protein	HpcH/HpaI aldolase/citrate lyase family	NO	-/-	NO	NO
contig_32302-Ch1	g3257	Golgi apparatus membrane protein TVP23	Eukaryotic protein of unknown function (DUF846)	NO	-/-	NO	NO
contig_32302-Ch1	g3258	Expressed protein	-	NO	-/-	NO	NO
contig_32302-Ch1	g3259	hypothetical protein	Protein of unknown function (DUF726)	NO	-/-	NO	NO
contig_32302-Ch1	g3260	hypothetical protein	Fcf1	NO	-/-	NO	NO
contig_32302-Ch1	g3261	Protein phosphatase	-	NO	-/-	NO	NO
contig_32302-Ch1	g3262	hypothetical protein	-	NO	-/-	NO	NO
contig_32302-Ch1	g3263	hypothetical protein	Protein kinase domain	NO	-/-	NO	NO
contig_32302-Ch1	g3264	hypothetical protein	-	NO	-/-	NO	NO
contig_32302-Ch1	g3265	Dolichyl-diphosphooligosaccharide--protein glycotransferase	Oligosaccharyl transferase STT3 subunit	NO	-/-	NO	GT66
contig_32302-Ch1	g3266	ATP synthase subunit e, mitochondrial	ATP synthase E chain	NO	-/-	NO	NO
contig_32302-Ch1	g3267	hypothetical protein	-	NO	-/-	NO	NO
contig_32302-Ch1	g3268	Hypothetical protein	Aldo/keto reductase family	NO	-/-	NO	NO
contig_32302-Ch1	g3269	alpha-1,2-Mannosidase	Glycosyl hydrolase family 47	Signal peptide/0.5619	-/-	NO	GH47
contig_32302-Ch1	g3270	C3H1-type domain-containing protein	-	NO	-/-	NO	NO
contig_32302-Ch1	g3271	hypothetical protein	CAP-Gly domain	NO	-/-	NO	NO
contig_32302-Ch1	g3272	MaoC-like domain-containing protein	MaoC like domain	NO	-/-	NO	NO
contig_32302-Ch1	g3273	hypothetical protein	-	NO	-/-	NO	NO
contig_32302-Ch1	g3274	PLCXc domain-containing protein	Phosphatidylinositol-specific phospholipase C, X domain	NO	-/-	NO	NO
contig_32302-Ch1	g3275	hypothetical protein	-	NO	-/-	NO	NO
contig_32302-Ch1	g3276	hypothetical protein	-	NO	-/-	NO	NO
contig_32302-Ch1	g3277	S-adenosylmethionine synthase	S-adenosylmethionine synthetase, central domain;S-adenosylmethionine synthetase, N-terminal domain;S-adenosylmethionine synthetase, C-terminal domain	NO	-/-	NO	NO
contig_32302-Ch1	g3278	GPN-loop GTPase 3	Conserved hypothetical ATP binding protein	NO	-/-	NO	NO
contig_32302-Ch1	g3279	hypothetical protein	Nuclear pore assembly and biogenesis	NO	-/-	NO	NO
contig_32302-Ch1	g3280	hypothetical protein	-	NO	-/-	NO	NO
contig_32302-Ch1	g3281	hypothetical protein	Tetrahydrofolate dehydrogenase/cyclohydrolase, NAD(P)-binding domain;Tetrahydrofolate dehydrogenase/cyclohydrolase, catalytic domain	NO	-/-	NO	NO
contig_32302-Ch1	g3282	Nitrate/nitrite transporter	Major Facilitator Superfamily	NO	-/-	NO	NO
contig_32302-Ch1	g3283	hypothetical protein	Ser-Thr-rich glycosyl-phosphatidyl-inositol-anchored membrane family	Signal peptide/0.9761	-/-	NO	NO
contig_32302-Ch1	g3284	SWDC2101	WD domain, G-beta repeat	NO	-/-	NO	NO
contig_32302-Ch1	g3285	hypothetical protein	-	NO	-/-	NO	NO
contig_32302-Ch1	g3286	hypothetical protein	-	NO	-/-	NO	NO
contig_32302-Ch1	g3287	hypothetical protein	-	Signal peptide/0.9303	-/-	NO	NO
contig_32302-Ch1	g3288	hypothetical protein	-	NO	-/-	NO	NO
contig_32302-Ch1	g3289	MFS domain-containing protein	Sugar (and other) transporter	NO	-/-	NO	NO
contig_32302-Ch1	g3290	Cytidine deaminase	Cytidine and deoxycytidylate deaminase zinc-binding region	NO	-/-	NO	NO
contig_32302-Ch1	g3291	MAP kinase kinase kinase	Protein kinase domain	NO	-/-	NO	NO
contig_32302-Ch1	g3292	hypothetical protein	Enoyl-(Acyl carrier protein) reductase	NO	-/-	NO	NO
contig_32302-Ch1	g3293	hypothetical protein	-	NO	-/-	NO	NO
contig_32302-Ch1	g3294	hypothetical protein	Major Facilitator Superfamily	NO	-/-	NO	NO
contig_32302-Ch1	g3295	Zn(2)-C6 fungal-type domain-containing protein	Fungal specific transcription factor domain	NO	-/-	NO	NO
contig_32302-Ch1	g3296	hypothetical protein	-	NO	-/-	NO	NO
contig_32302-Ch1	g3297	hypothetical protein	-	NO	-/-	NO	NO
contig_32302-Ch1	g3298	hypothetical protein	Domain of unknown function (DUF3453)	NO	-/-	NO	NO
contig_32302-Ch1	g3299	Cytochrome c oxidase assembly factor 3	-	NO	-/-	NO	NO
contig_32302-Ch1	g3300	hypothetical protein	Sds3-like	NO	-/-	NO	NO
contig_32302-Ch1	g3301	Nucleolar protein 12	RNA recognition motif. (a.k.a. RRM, RBD, or RNP domain)	NO	-/-	NO	NO
contig_32302-Ch1	g3302	Tubulin alpha chain	Tubulin/FtsZ family, GTPase domain;Tubulin C-terminal domain	NO	-/-	NO	NO
contig_32302-Ch1	g3303	hypothetical protein	-	NO	-/-	NO	NO
contig_32302-Ch1	g3304	hypothetical protein	Ribosomal protein S19	NO	-/-	NO	NO
contig_32302-Ch1	g3305	hypothetical protein	SET domain	NO	-/-	NO	NO
contig_32302-Ch1	g3306	hypothetical protein	-	NO	-/-	NO	NO
contig_32302-Ch1	g3307	hypothetical protein	short chain dehydrogenase	NO	-/-	NO	NO
contig_32302-Ch1	g3308	hypothetical protein	-	NO	-/-	NO	NO
contig_32302-Ch1	g3309	Nudix hydrolase domain-containing protein	-	NO	-/-	NO	NO
contig_32302-Ch1	g3310	hypothetical protein	Cupin domain	NO	-/-	NO	NO
contig_32302-Ch1	g3311	hypothetical protein	-	NO	-/-	NO	NO
contig_32302-Ch1	g3312	hypothetical protein	Oxidoreductase family, NAD-binding Rossmann fold;Oxidoreductase family, C-terminal alpha/beta domain	NO	-/-	NO	NO
contig_32302-Ch1	g3313	hypothetical protein	Exonuclease	NO	-/-	NO	NO
contig_32302-Ch1	g3314	hypothetical protein	Phosphoglucomutase/phosphomannomutase, alpha/beta/alpha domain III;Phosphoglucomutase/phosphomannomutase, alpha/beta/alpha domain II;Phosphoglucomutase/phosphomannomutase, alpha/beta/alpha domain I;Phosphoglucomutase/phosphomannomutase, C-terminal domain	NO	-/-	NO	NO
contig_32302-Ch1	g3315	hypothetical protein	-	NO	-/-	NO	NO
contig_32302-Ch1	g3316	Probable NHP6B-nonhistone chromosomal protein	HMG (high mobility group) box	NO	-/-	NO	NO
contig_32302-Ch1	g3317	CENP-H domain-containing protein	Centromere protein H (CENP-H)	NO	-/-	NO	NO
contig_32302-Ch1	g3318	Autophagy-related protein 11	Autophagy-related protein 11	NO	-/-	NO	NO
contig_32302-Ch1	g3319	hypothetical protein	-	NO	-/-	NO	NO
contig_32302-Ch1	g3320	hypothetical protein	-	NO	-/-	NO	NO
contig_32302-Ch1	g3321	Ubiquitin carboxyl-terminal hydrolase	Ubiquitin carboxyl-terminal hydrolase	NO	-/-	NO	GT31
contig_32302-Ch1	g3322	Glycosyltransferase family 31	PAN domain	NO	-/-	NO	GT31
contig_32302-Ch1	g3323	hypothetical protein	-	NO	-/-	NO	NO
contig_32302-Ch1	g3324	N-acetyltransferase domain-containing protein	Acetyltransferase (GNAT) domain	NO	-/-	NO	NO
contig_32302-Ch1	g3325	hypothetical protein	Respiratory-chain NADH dehydrogenase, 49 Kd subunit	NO	-/-	NO	NO
contig_32302-Ch1	g3326	Ubiquinone biosynthesis monooxygenase COQ6, mitochondrial	FAD binding domain	NO	-/-	NO	NO
contig_32302-Ch1	g3327	hypothetical protein	HeH/LEM domain;Man1-Src1p-C-terminal domain	NO	-/-	NO	NO
contig_32302-Ch1	g3328	ATP synthase subunit 4	Mitochondrial ATP synthase B chain precursor (ATP-synt_B)	NO	-/-	NO	NO
contig_32302-Ch1	g3329	hypothetical protein	CBF/Mak21 family	NO	-/-	NO	NO
contig_32302-Ch1	g3330	hypothetical protein	CorA-like Mg2+ transporter protein	NO	-/-	NO	NO
contig_32302-Ch1	g3331	hypothetical protein	Hinge domain of cleavage stimulation factor subunit 2;RNA recognition motif. (a.k.a. RRM, RBD, or RNP domain);Transcription termination and cleavage factor C-terminal	NO	-/-	NO	NO
contig_32302-Ch1	g3332	hypothetical protein	Endoplasmic reticulum vesicle transporter;Endoplasmic Reticulum-Golgi Intermediate Compartment (ERGIC)	NO	-/-	NO	NO
contig_32302-Ch1	g3333	hypothetical protein	Sel1 repeat	NO	-/-	NO	NO
contig_32302-Ch1	g3334	Proteasome endopeptidase complex	Proteasome subunit;Proteasome beta subunits C terminal	NO	-/-	NO	NO
contig_32302-Ch1	g3335	hypothetical protein	Nucleoporin FG repeat region	NO	-/-	NO	NO
contig_32302-Ch1	g3336	DNA-directed RNA polymerases I and III subunit RPAC1	RNA polymerase Rpb3/RpoA insert domain;RNA polymerase Rpb3/Rpb11 dimerisation domain	NO	-/-	NO	NO
contig_32302-Ch1	g3337	NEDD8-activating enzyme E1 catalytic subunit	E2 binding domain;ThiF family	NO	-/-	NO	NO
contig_32302-Ch1	g3338	Telomere_reg-2 domain-containing protein	Telomere length regulation protein	NO	-/-	NO	NO
contig_32302-Ch1	g3339	STE/STE20/YSK protein kinase	Protein kinase domain	NO	-/-	NO	NO
contig_32302-Ch1	g3340	G_PROTEIN_RECEP_F1_2 domain-containing protein	G protein-coupled glucose receptor regulating Gpa2	NO	-/-	NO	NO
contig_32302-Ch1	g3341	hypothetical protein	-	NO	-/-	NO	NO
contig_32302-Ch1	g3342	hypothetical protein	DNA repair metallo-beta-lactamase;Beta-lactamase superfamily domain	NO	-/-	NO	NO
contig_32302-Ch1	g3343	U6 snRNA-associated Sm-like protein LSm2	LSM domain	NO	-/-	NO	NO
contig_32302-Ch1	g3344	hypothetical protein	Cullin family;Cullin protein neddylation domain	NO	-/-	NO	NO
contig_32302-Ch1	g3345	Small nuclear ribonucleoprotein Sm D1	LSM domain	NO	-/-	NO	NO
contig_32302-Ch1	g3346	hypothetical protein	-	NO	-/-	NO	NO
contig_32302-Ch1	g3347	hypothetical protein	Phosphotransferase enzyme family	NO	-/-	NO	NO
contig_32302-Ch1	g3348	Transcriptional activator HAP2	CCAAT-binding transcription factor (CBF-B/NF-YA) subunit B	NO	-/-	NO	NO
contig_32302-Ch1	g3349	hypothetical protein	Redoxin	NO	-/-	NO	NO
contig_32302-Ch1	g3350	hypothetical protein	-	NO	-/-	NO	NO
contig_32302-Ch1	g3351	hypothetical protein	RasGAP C-terminus;GTPase-activator protein for Ras-like GTPase	NO	-/-	NO	NO
contig_32302-Ch1	g3352	hypothetical protein	CorA-like Mg2+ transporter protein	NO	-/-	NO	NO
contig_32302-Ch1	g3353	Histone chaperone	ASF1 like histone chaperone	NO	-/-	NO	NO
contig_32302-Ch1	g3354	hypothetical protein	Suppressor of forked protein (Suf)	NO	-/-	NO	NO
contig_32302-Ch1	g3355	AGO2101	N-terminal domain of argonaute;Argonaute linker 1 domain;Argonaute linker 2 domain;Piwi domain;PAZ domain	NO	-/-	NO	NO
contig_32302-Ch1	g3356	hypothetical protein	Major Facilitator Superfamily	NO	-/-	NO	NO
contig_32302-Ch1	g3357	hypothetical protein	-	Signal peptide/0.9987	-/-	NO	NO
contig_32302-Ch1	g3358	hypothetical protein	-	NO	-/-	NO	NO
contig_32302-Ch1	g3359	hypothetical protein	Lethal giant larvae(Lgl) like, C-terminal;WD domain, G-beta repeat	NO	-/-	NO	AA3_2
contig_32302-Ch1	g3360	hypothetical protein	-	NO	-/-	NO	NO
contig_32302-Ch1	g3361	Amino acid permease	Amino acid permease	NO	-/-	NO	NO
contig_32302-Ch1	g3362	Cystathionine beta-lyase	Cys/Met metabolism PLP-dependent enzyme	NO	-/-	NO	NO
contig_32302-Ch1	g3363	C2H2-type domain-containing protein	Protein of unknown function (DUF3435)	NO	-/-	NO	NO
contig_32302-Ch1	g3364	hypothetical protein	Phosphorylase superfamily;Ankyrin repeats (3 copies)	NO	-/-	NO	CBM18;GH18
contig_32302-Ch1	g3365	Glyco_transf_28 domain-containing protein	-	NO	-/-	NO	GT1
contig_32302-Ch1	g3366	hypothetical protein	-	NO	-/-	NO	NO
contig_32302-Ch1	g3367	hypothetical protein	Amino-transferase class IV	NO	-/-	NO	NO
contig_32302-Ch1	g3368	hypothetical protein	-	NO	-/-	NO	NO
contig_32302-Ch1	g3369	Zn(2)-C6 fungal-type domain-containing protein	Fungal specific transcription factor domain	NO	-/-	NO	NO
contig_32302-Ch1	g3370	hypothetical protein	DNA-directed RNA polymerase I subunit RPA34.5	NO	-/-	NO	NO
contig_32302-Ch1	g3371	hypothetical protein	PAP2 superfamily	NO	-/-	NO	NO
contig_32302-Ch1	g3372	Protein kinase domain-containing protein	Protein kinase domain	NO	-/-	NO	GH47
contig_32302-Ch1	g3373	RRM domain-containing protein	RNA recognition motif. (a.k.a. RRM, RBD, or RNP domain)	NO	-/-	NO	NO
contig_32302-Ch1	g3374	FAD-binding FR-type domain-containing protein	FAD-binding domain;Ferric reductase like transmembrane component;Ferric reductase NAD binding domain	NO	-/-	NO	NO
contig_32302-Ch1	g3375	hypothetical protein	Eukaryotic integral membrane protein (DUF1751)	NO	-/-	NO	NO
contig_32302-Ch1	g3376	hypothetical protein	WD domain, G-beta repeat	NO	-/-	NO	NO
contig_32302-Ch1	g3377	hypothetical protein	-	NO	-/-	NO	NO
contig_32302-Ch1	g3378	hypothetical protein	Metallo-peptidase family M12;Disintegrin	NO	-/-	NO	NO
contig_32302-Ch1	g3379	Acetyl-coenzyme A synthetase	Acetyl-coenzyme A synthetase N-terminus;AMP-binding enzyme C-terminal domain;AMP-binding enzyme	NO	-/-	NO	NO
contig_32302-Ch1	g3380	hypothetical protein	DNA polymerase III, delta subunit	NO	-/-	NO	NO
contig_32302-Ch1	g3381	hypothetical protein	Ribosomal protein L16p/L10e	NO	-/-	NO	NO
contig_32302-Ch1	g3382	Replication factor C subunit 1	BRCA1 C Terminus (BRCT) domain;Replication factor RFC1 C terminal domain;ATPase family associated with various cellular activities (AAA)	NO	-/-	NO	NO
contig_32302-Ch1	g3383	hypothetical protein	-	NO	-/-	NO	NO
contig_32302-Ch1	g3384	DASH complex subunit DAD1	DASH complex subunit Dad1	NO	-/-	NO	NO
contig_32302-Ch1	g3385	hypothetical protein	-	NO	-/-	NO	NO
contig_32302-Ch1	g3386	hypothetical protein	Deoxyhypusine synthase	NO	-/-	NO	NO
contig_32302-Ch1	g3387	hypothetical protein	-	NO	-/-	NO	NO
contig_32302-Ch1	g3388	Aldo_ket_red domain-containing protein	Aldo/keto reductase family	NO	-/-	NO	NO
contig_32302-Ch1	g3389	hypothetical protein	Oxidoreductase family, NAD-binding Rossmann fold	NO	-/-	NO	NO
contig_32302-Ch1	g3390	Methyltransf_11 domain-containing protein	Methyltransferase domain	NO	-/-	NO	NO
contig_32302-Ch1	g3391	hypothetical protein	Myb-like DNA-binding domain	NO	-/-	NO	NO
contig_32302-Ch1	g3392	hypothetical protein	Ubiquitin-like domain;CAP-Gly domain	NO	-/-	NO	NO
contig_32302-Ch1	g3393	Aminotransferase class i and ii	Aminotransferase class I and II	NO	-/-	NO	NO
contig_32302-Ch1	g3394	RING-type domain-containing protein	Ring finger domain	NO	-/-	NO	NO
contig_32302-Ch1	g3395	hypothetical protein	-	NO	-/-	NO	NO
contig_32302-Ch1	g3396	Glyco_hydro_cc domain-containing protein	Glycosyl hydrolase catalytic core	Signal peptide/0.8437	-/-	NO	GH128
contig_32302-Ch1	g3397	Zn(2)-C6 fungal-type domain-containing protein	Fungal Zn(2)-Cys(6) binuclear cluster domain;Fungal specific transcription factor domain	NO	-/-	NO	NO
contig_32302-Ch1	g3398	hypothetical protein	-	NO	-/-	NO	NO
contig_32302-Ch1	g3399	hypothetical protein	Bacterial low temperature requirement A protein (LtrA)	NO	-/-	NO	NO
contig_32302-Ch1	g3400	hypothetical protein	Mitochondrial ATP synthase epsilon chain	NO	-/-	NO	NO
contig_32302-Ch1	g3401	hypothetical protein	Mak10 subunit, NatC N(alpha)-terminal acetyltransferase	NO	-/-	NO	NO
contig_32302-Ch1	g3402	hypothetical protein	Mitochondrial carrier protein	NO	-/-	NO	NO
contig_32302-Ch1	g3403	hypothetical protein	-	NO	-/-	NO	NO
contig_32302-Ch1	g3404	hypothetical protein	PCI domain;26S proteasome regulatory subunit RPN6 N-terminal domain;26S proteasome subunit RPN6 C-terminal helix domain	NO	-/-	NO	NO
contig_32302-Ch1	g3405	GrpE protein homolog	GrpE	NO	-/-	NO	NO
contig_32302-Ch1	g3406	hypothetical protein	Ras family	NO	-/-	NO	NO
contig_32302-Ch1	g3407	Elongin-C	Skp1 family, tetramerisation domain	NO	-/-	NO	NO
contig_32302-Ch1	g3408	hypothetical protein	Lariat debranching enzyme, C-terminal domain	NO	-/-	NO	NO
contig_32302-Ch1	g3409	Probable MOB1 protein	Mob1/phocein family	NO	-/-	NO	NO
contig_32302-Ch1	g3410	ATP synthase subunit 5, mitochondrial	ATP synthase delta (OSCP) subunit	NO	-/-	NO	NO
contig_32302-Ch1	g3411	Glycoside hydrolase family 63	Glycosyl hydrolase family 63 C-terminal domain	NO	-/-	NO	GH0
contig_32302-Ch1	g3412	Alkyl transferase	Putative undecaprenyl diphosphate synthase	NO	-/-	NO	NO
contig_32302-Ch1	g3413	Chromatin modification-related protein	Inhibitor of growth proteins N-terminal histone-binding	NO	-/-	NO	NO
contig_32302-Ch1	g3414	hypothetical protein	-	NO	-/-	NO	NO
contig_32302-Ch1	g3415	V-type proton ATPase subunit a	V-type ATPase 116kDa subunit family	NO	-/-	NO	NO
contig_32302-Ch1	g3416	hypothetical protein	Pre-mRNA 3'-end-processing endonuclease polyadenylation factor C-term;Beta-Casp domain;Metallo-beta-lactamase superfamily;Zn-dependent metallo-hydrolase RNA specificity domain	NO	-/-	NO	NO
contig_32302-Ch1	g3417	TBP-associated factor 4	Transcription initiation factor TFIID component TAF4 family	NO	-/-	NO	NO
contig_32302-Ch1	g3418	CN hydrolase domain-containing protein	Carbon-nitrogen hydrolase	NO	-/-	NO	NO
contig_32302-Ch1	g3419	Actin-related protein 2/3 complex subunit 5	ARP2/3 complex 16 kDa subunit (p16-Arc)	NO	-/-	NO	NO
contig_32302-Ch1	g3420	hypothetical protein	Methyltransferase domain	NO	-/-	NO	NO
contig_32302-Ch1	g3421	AP-2 complex subunit alpha	Alpha adaptin AP2, C-terminal domain;Adaptin N terminal region;Adaptin C-terminal domain	NO	-/-	NO	NO
contig_32302-Ch1	g3422	Pyridoxal phosphate homeostasis protein	Alanine racemase, N-terminal domain	NO	-/-	NO	NO
contig_32302-Ch1	g3423	hypothetical protein	-	NO	-/-	NO	NO
contig_32302-Ch1	g3424	hypothetical protein	Sds3-like	NO	-/-	NO	NO
contig_32302-Ch1	g3425	hypothetical protein	-	NO	-/-	NO	NO
contig_32302-Ch1	g3426	hypothetical protein	ARS binding protein 2	NO	-/-	NO	NO
contig_32302-Ch1	g3427	hypothetical protein	Sugar (and other) transporter	NO	-/-	NO	NO
contig_32302-Ch1	g3428	hypothetical protein	Mechanosensitive ion channel	NO	-/-	NO	NO
contig_32302-Ch1	g3429	hypothetical protein	Dienelactone hydrolase family	NO	-/-	NO	NO
contig_32302-Ch1	g3430	Protein SEY1	Root hair defective 3 GTP-binding protein (RHD3)	NO	-/-	NO	NO
contig_32302-Ch1	g3431	Ribonuclease	Ribonuclease HII	NO	-/-	NO	NO
contig_32302-Ch1	g3432	HET domain-containing protein	-	NO	-/-	NO	NO
contig_32302-Ch1	g3433	hypothetical protein	-	NO	-/-	NO	NO
contig_32302-Ch1	g3434	hypothetical protein	Kinetochore Sim4 complex subunit FTA2	NO	-/-	NO	NO
contig_32302-Ch1	g3435	hypothetical protein	Mif2/CENP-C like;Kinetochore CENP-C fungal homologue, Mif2, N-terminal	NO	-/-	NO	NO
contig_32302-Ch1	g3436	hypothetical protein	Choline/Carnitine o-acyltransferase	NO	-/-	NO	NO
contig_32302-Ch1	g3437	MFS domain-containing protein	Major Facilitator Superfamily	NO	-/-	NO	NO
contig_32302-Ch1	g3438	MFS domain-containing protein	-	NO	-/-	NO	NO
contig_32302-Ch1	g3439	hypothetical protein	Hsp70 protein	NO	-/-	NO	NO
contig_32302-Ch1	g3440	hypothetical protein	Protein of unknown function (DUF3128)	NO	-/-	NO	NO
contig_32302-Ch1	g3441	Mitochondrial escape protein 2	RNA12 protein;RNA recognition motif. (a.k.a. RRM, RBD, or RNP domain)	NO	-/-	NO	NO
contig_32302-Ch1	g3442	hypothetical protein	short chain dehydrogenase	NO	-/-	NO	NO
contig_32302-Ch1	g3443	hypothetical protein	-	NO	-/-	NO	NO
contig_32302-Ch1	g3444	hypothetical protein	-	NO	-/-	NO	NO
contig_32302-Ch1	g3445	DNA repair protein RAD57	Rad51	NO	-/-	NO	NO
contig_32302-Ch1	g3446	DNA-directed RNA polymerase subunit beta	RNA polymerase Rpb2, domain 2;RNA polymerase Rpb2, domain 3;RNA polymerase Rpb2, domain 4;RNA polymerase beta subunit;RNA polymerase Rpb2, domain 6;RNA polymerase Rpb2, domain 7;RNA polymerase Rpb2, domain 5	NO	-/-	NO	GT7
contig_32302-Ch1	g3447	hypothetical protein	-	NO	-/-	NO	NO
contig_32302-Ch1	g3448	PUM-HD domain-containing protein	Pumilio-family RNA binding repeat	NO	-/-	NO	NO
contig_32302-Ch1	g3449	Ribosomal protein L15	Ribosomal L15	NO	-/-	NO	NO
contig_32302-Ch1	g3450	hypothetical protein	-	NO	-/-	NO	NO
contig_32302-Ch1	g3451	hypothetical protein	PSP1 C-terminal conserved region	NO	-/-	NO	NO
contig_32302-Ch1	g3452	hypothetical protein	-	NO	-/-	NO	NO
contig_32302-Ch1	g3453	hypothetical protein	NifU-like domain;Scaffold protein Nfu/NifU N terminal	NO	-/-	NO	NO
contig_32302-Ch1	g3454	hypothetical protein	HIT zinc finger	NO	-/-	NO	NO
contig_32302-Ch1	g3455	hypothetical protein	-	NO	-/-	NO	NO
contig_32302-Ch1	g3456	hypothetical protein	RasGEF domain;RasGEF N-terminal motif	NO	-/-	NO	NO
contig_32302-Ch1	g3457	hypothetical protein	-	NO	-/-	NO	NO
contig_32302-Ch1	g3458	hypothetical protein	Ribosomal protein S5, N-terminal domain;Ribosomal protein S5, C-terminal domain	NO	-/-	NO	NO
contig_32302-Ch1	g3459	hypothetical protein	DASH complex subunit Dad3	NO	-/-	NO	NO
contig_32302-Ch1	g3460	hypothetical protein	-	NO	-/-	NO	NO
contig_32302-Ch1	g3461	hypothetical protein	Mitochondrial carrier protein	NO	-/-	NO	NO
contig_32302-Ch1	g3462	DNA-directed RNA polymerase III subunit RPC3	RNA polymerase III subunit RPC82 helix-turn-helix domain;RNA polymerase III subunit RPC82	NO	-/-	NO	NO
contig_32302-Ch1	g3463	hypothetical protein	Insulinase (Peptidase family M16);Peptidase M16 inactive domain	NO	-/-	NO	NO
contig_32302-Ch1	g3464	LsmAD domain-containing protein	LsmAD domain	NO	-/-	NO	NO
contig_32302-Ch1	g3465	hypothetical protein	-	Signal peptide/0.9725	-/-	NO	AA11
contig_32302-Ch1	g3466	WW domain-containing protein	WW domain	NO	-/-	NO	NO
contig_32302-Ch1	g3467	hypothetical protein	-	NO	-/-	NO	NO
contig_32302-Ch1	g3468	hypothetical protein	-	NO	-/-	NO	NO
contig_32302-Ch1	g3469	Tubulin alpha chain	Tubulin/FtsZ family, GTPase domain;Tubulin C-terminal domain	NO	-/-	NO	NO
contig_32302-Ch1	g3470	Hydroxymethylglutaryl-CoA lyase	HMGL-like	NO	-/-	NO	NO
contig_32302-Ch1	g3471	Vacuolar proton pump subunit B	ATP synthase alpha/beta family, nucleotide-binding domain;ATP synthase alpha/beta family, beta-barrel domain	NO	-/-	NO	NO
contig_32302-Ch1	g3472	hypothetical protein	Putative diphthamide synthesis protein	NO	-/-	NO	NO
contig_32302-Ch1	g3473	hypothetical protein	Ctf8	NO	-/-	NO	NO
contig_32302-Ch1	g3474	40S ribosomal protein S6	Ribosomal protein S6e	NO	-/-	NO	NO
contig_32302-Ch1	g3475	HECT-type E3 ubiquitin transferase	HECT-domain (ubiquitin-transferase);Domain of Unknown Function (DUF913);Domain of Unknown Function (DUF908);Ubiquitin binding region	NO	-/-	NO	NO
contig_32302-Ch1	g3476	Rab-GAP TBC domain-containing protein	Rab-GTPase-TBC domain	NO	-/-	NO	NO
contig_32302-Ch1	g3477	40S ribosomal protein S8	Ribosomal protein S8e	NO	-/-	NO	NO
contig_32302-Ch1	g3478	hypothetical protein	-	NO	-/-	NO	NO
contig_32302-Ch1	g3479	S5A_REDUCTASE domain-containing protein	3-oxo-5-alpha-steroid 4-dehydrogenase	NO	-/-	NO	NO
contig_32302-Ch1	g3480	Biogenesis of lysosome-related organelles complex 1 subunit 1	GCN5-like protein 1 (GCN5L1)	NO	-/-	NO	NO
contig_32302-Ch1	g3481	ATP-dependent DNA helicase	RecQ zinc-binding;Helicase conserved C-terminal domain;DEAD/DEAH box helicase	NO	-/-	NO	NO
contig_32302-Ch1	g3482	hypothetical protein	RAM signalling pathway protein;Leucine rich repeat	NO	-/-	NO	NO
contig_32302-Ch1	g3483	Zn(2)-C6 fungal-type domain-containing protein	Fungal specific transcription factor domain	NO	-/-	NO	NO
contig_32302-Ch1	g3484	MFS domain-containing protein	Major Facilitator Superfamily	NO	-/-	NO	NO
contig_32302-Ch1	g3485	hypothetical protein	-	Signal peptide/0.9995	-/-	NO	NO
contig_32302-Ch1	g3486	hypothetical protein	Fungal Zn(2)-Cys(6) binuclear cluster domain;Fungal specific transcription factor domain	NO	-/-	NO	NO
contig_32302-Ch1	g3487	hypothetical protein	-	NO	-/-	NO	NO
contig_32302-Ch1	g3488	DUF2470 domain-containing protein	Protein of unknown function (DUF2470)	NO	-/-	NO	NO
contig_32302-Ch1	g3489	hypothetical protein	-	NO	-/-	NO	NO
contig_32302-Ch1	g3490	hypothetical protein	Helicase conserved C-terminal domain;DEAD/DEAH box helicase;DEAD/DEAH box helicase	NO	-/-	NO	NO
contig_32302-Ch1	g3491	GlcNAc-PI synthesis protein	PIGA (GPI anchor biosynthesis);Glycosyl transferases group 1	NO	-/-	NO	GT4
contig_32302-Ch1	g3492	Bromo domain-containing protein	Bromodomain	NO	-/-	NO	NO
contig_32302-Ch1	g3493	hypothetical protein	WD domain, G-beta repeat	NO	-/-	NO	NO
contig_32302-Ch1	g3494	hypothetical protein	Rgp1	NO	-/-	NO	NO
contig_32302-Ch1	g3495	hypothetical protein	-	NO	-/-	NO	NO
contig_32302-Ch1	g3496	hypothetical protein	Aldehyde dehydrogenase family	NO	-/-	NO	NO
contig_32302-Ch1	g3497	Peptidylprolyl isomerase	Cyclophilin type peptidyl-prolyl cis-trans isomerase/CLD	NO	-/-	NO	NO
contig_32302-Ch1	g3498	HSF_DOMAIN domain-containing protein	HSF-type DNA-binding	NO	-/-	NO	NO
contig_32302-Ch1	g3499	hypothetical protein	-	NO	-/-	NO	NO
contig_32302-Ch1	g3500	hypothetical protein	-	NO	-/-	NO	NO
contig_32302-Ch1	g3501	Peptidyl-prolyl cis-trans isomerase	Cyclophilin type peptidyl-prolyl cis-trans isomerase/CLD	NO	-/-	NO	NO
contig_32302-Ch1	g3502	hypothetical protein	-	NO	-/-	NO	NO
contig_32302-Ch1	g3503	hypothetical protein	Cyclin, N-terminal domain;Cyclin, C-terminal domain	NO	-/-	NO	NO
contig_32302-Ch1	g3504	hypothetical protein	-	NO	-/-	NO	NO
contig_32302-Ch1	g3505	J domain-containing protein	Domain of unknown function (DUF3395);DnaJ domain	NO	-/-	NO	NO
contig_32302-Ch1	g3506	hypothetical protein	Cation efflux family	NO	-/-	NO	NO
contig_32302-Ch1	g3507	NB-ARC domain-containing protein	-	NO	-/-	NO	NO
contig_32302-Ch1	g3508	ANK_REP_REGION domain-containing protein	-	NO	-/-	NO	NO
contig_32302-Ch1	g3509	hypothetical protein	Memo-like protein	NO	-/-	NO	NO
contig_32302-Ch1	g3510	t-SNARE coiled-coil homology domain-containing protein	Syntaxin;SNARE domain	NO	-/-	NO	NO
contig_32302-Ch1	g3511	hypothetical protein	-	NO	-/-	NO	NO
contig_32302-Ch1	g3512	Chitinase	Glycosyl hydrolases family 18	NO	-/-	NO	GH18
contig_32302-Ch1	g3513	hypothetical protein	Methyltransferase domain	NO	-/-	NO	NO
contig_32302-Ch1	g3514	hypothetical protein	RNA-binding, Nab2-type zinc finger;Zinc finger C-x8-C-x5-C-x3-H type (and similar)	NO	-/-	NO	NO
contig_32302-Ch1	g3515	hypothetical protein	Fungal family of unknown function (DUF1776)	NO	-/-	NO	NO
contig_32302-Ch1	g3516	Putative amidase protein	Amidase;Methyltransferase domain	NO	-/-	NO	NO
contig_32302-Ch1	g3517	WLM domain-containing protein	WLM domain	NO	-/-	NO	NO
contig_32302-Ch1	g3518	hypothetical protein	Response regulator receiver domain;Histidine kinase-, DNA gyrase B-, and HSP90-like ATPase;PAS domain;His Kinase A (phospho-acceptor) domain;PAS fold	NO	-/-	NO	NO
contig_32302-Ch1	g3519	hypothetical protein	C2 domain	NO	-/-	NO	NO
contig_32302-Ch1	g3520	hypothetical protein	Ferric reductase like transmembrane component;Ferric reductase NAD binding domain;FAD-binding domain	NO	-/-	NO	NO
contig_32302-Ch1	g3521	hypothetical protein	-	NO	-/-	NO	NO
contig_32302-Ch1	g3522	hypothetical protein	Mpv17 / PMP22 family	NO	-/-	NO	NO
contig_32302-Ch1	g3523	DUF1713 domain-containing protein	Mitochondrial domain of unknown function (DUF1713)	NO	-/-	NO	NO
contig_32302-Ch1	g3524	RNA cytidine acetyltransferase	Helicase;Possible tRNA binding domain;GNAT acetyltransferase 2;Domain of unknown function (DUF1726)	NO	-/-	NO	NO
contig_32302-Ch1	g3525	hypothetical protein	-	NO	-/-	NO	NO
contig_32302-Ch1	g3526	hypothetical protein	-	NO	-/-	NO	NO
contig_32302-Ch1	g3527	hypothetical protein	JmjC domain, hydroxylase	NO	-/-	NO	NO
contig_32302-Ch1	g3528	hypothetical protein	Ykl077w/Psg1 (Pma1 Stabilization in Golgi)	NO	-/-	NO	NO
contig_32302-Ch1	g3529	hypothetical protein	-	NO	-/-	NO	NO
contig_32302-Ch1	g3530	hypothetical protein	Dihydrodipicolinate synthetase family	NO	-/-	NO	NO
contig_32302-Ch1	g3531	hypothetical protein	-	NO	-/-	NO	NO
contig_32302-Ch1	g3532	hypothetical protein	UDP-glucoronosyl and UDP-glucosyl transferase	NO	-/-	NO	GT1
contig_32302-Ch1	g3533	hypothetical protein	Spa2 homology domain (SHD) of GIT	NO	-/-	NO	NO
contig_32302-Ch1	g3534	hypothetical protein	Alcohol acetyltransferase	NO	-/-	NO	NO
contig_32302-Ch1	g3535	Suppressor of SUA7 protein 2 homolog	Ssu72-like protein	NO	-/-	NO	NO
contig_32302-Ch1	g3536	SH3 domain-containing protein	SH3 domain	NO	-/-	NO	NO
contig_32302-Ch1	g3537	NADH-cytochrome b5 reductase	Oxidoreductase NAD-binding domain;Oxidoreductase FAD-binding domain	NO	-/-	NO	NO
contig_32302-Ch1	g3538	hypothetical protein	PA domain;Transferrin receptor-like dimerisation domain;Peptidase family M28	NO	-/-	NO	NO
contig_32302-Ch1	g3539	MFS domain-containing protein	Major Facilitator Superfamily	NO	-/-	NO	NO
contig_32302-Ch1	g3540	hypothetical protein	SprT-like family	NO	-/-	NO	NO
contig_32302-Ch1	g3541	F-box domain-containing protein	F-box-like	NO	-/-	NO	NO
contig_32302-Ch1	g3542	hypothetical protein	-	NO	-/-	NO	NO
contig_32302-Ch1	g3543	hypothetical protein	-	NO	-/-	NO	NO
contig_32302-Ch1	g3544	NAD(P)-bd_dom domain-containing protein	NAD(P)H-binding	NO	-/-	NO	NO
contig_32302-Ch1	g3545	hypothetical protein	Hsp70 protein	NO	-/-	NO	NO
contig_32302-Ch1	g3546	hypothetical protein	-	NO	-/-	NO	NO
contig_32302-Ch1	g3547	hypothetical protein	-	NO	-/-	NO	NO
contig_32302-Ch1	g3548	DNA-directed RNA polymerase subunit	RNA polymerase Rpb1, domain 1;RNA polymerase Rpb1, domain 6;RNA polymerase Rpb1, domain 4;RNA polymerase Rpb1, domain 2;RNA polymerase Rpb1, domain 5;RNA polymerase Rpb1, domain 3;RNA polymerase Rpb1, domain 7	NO	-/-	NO	NO
contig_32302-Ch1	g3549	SWDA2101	WD domain, G-beta repeat	NO	-/-	NO	NO
contig_32302-Ch1	g3550	tRNA(His) guanylyltransferase	tRNAHis guanylyltransferase;Thg1 C terminal domain	NO	-/-	NO	NO
contig_32302-Ch1	g3551	hypothetical protein	-	NO	-/-	NO	NO
contig_32302-Ch1	g3552	hypothetical protein	Protein of unknown function (DUF726)	NO	-/-	NO	NO
contig_32302-Ch1	g3553	hypothetical protein	Domain of unknown function (DUF1708)	NO	-/-	NO	NO
contig_32302-Ch1	g3554	Uracil-DNA glycosylase	Uracil DNA glycosylase superfamily	NO	-/-	NO	NO
contig_32302-Ch1	g3555	hypothetical protein	Sel1 repeat	NO	-/-	NO	GT1
contig_32302-Ch1	g3556	hypothetical protein	Chitin synthesis regulation, resistance to Congo red	NO	-/-	NO	NO
contig_32302-Ch1	g3557	hypothetical protein	-	NO	-/-	NO	NO
contig_32302-Ch1	g3558	Alanine--tRNA ligase	DHHA1 domain;tRNA synthetases class II (A);Threonyl and Alanyl tRNA synthetase second additional domain	NO	-/-	NO	NO
contig_32302-Ch1	g3559	Protein arginine methyltransferase NDUFAF7	Putative S-adenosyl-L-methionine-dependent methyltransferase	NO	-/-	NO	NO
contig_32302-Ch1	g3560	hypothetical protein	Pyridoxal-phosphate dependent enzyme	NO	-/-	NO	NO
contig_32302-Ch1	g3561	hypothetical protein	Transcription factor S-II (TFIIS);TFIIS helical bundle-like domain;Transcription factor S-II (TFIIS), central domain	NO	-/-	NO	NO
contig_32302-Ch1	g3562	hypothetical protein	XPG I-region	NO	-/-	NO	NO
contig_32302-Ch1	g3563	hypothetical protein	XPG N-terminal domain	NO	-/-	NO	NO
contig_32302-Ch1	g3564	hypothetical protein	Eisosome component PIL1	NO	-/-	NO	NO
contig_32302-Ch1	g3565	SDG2114	CXC domain;MCSS domain;SET domain;EZH2 N-terminal domain	NO	-/-	NO	NO
contig_32302-Ch1	g3566	Endoplasmic reticulum transmembrane protein	Bap31/Bap29 transmembrane region;Bap31/Bap29 cytoplasmic coiled-coil domain	NO	-/-	NO	NO
contig_32302-Ch1	g3567	hypothetical protein	Protein of unknown function (DUF1479)	NO	-/-	NO	NO
contig_32302-Ch1	g3568	hypothetical protein	-	NO	-/-	NO	NO
contig_32302-Ch1	g3569	FAD-binding PCMH-type domain-containing protein	FAD binding domain;Berberine and berberine like	NO	-/-	NO	NO
contig_32302-Ch1	g3570	hypothetical protein	4F5 protein related disordered region;Zinc-binding	NO	-/-	NO	NO
contig_32302-Ch1	g3571	hypothetical protein	2OG-Fe(II) oxygenase superfamily;non-haem dioxygenase in morphine synthesis N-terminal	NO	-/-	NO	NO
contig_32302-Ch1	g3572	hypothetical protein	WD domain, G-beta repeat	NO	-/-	NO	NO
contig_32302-Ch1	g3573	hypothetical protein	RNA polymerases N / 8 kDa subunit	NO	-/-	NO	NO
contig_32302-Ch1	g3574	hypothetical protein	-	NO	-/-	NO	NO
contig_32302-Ch1	g3575	hypothetical protein	-	NO	-/-	NO	NO
contig_32302-Ch1	g3576	hypothetical protein	Lysine methyltransferase	NO	-/-	NO	NO
contig_32302-Ch1	g3577	E3 ubiquitin-protein ligase	-	NO	-/-	NO	NO
contig_32302-Ch1	g3578	Multiple RNA-binding domain-containing protein 1	RNA recognition motif. (a.k.a. RRM, RBD, or RNP domain)	NO	-/-	NO	NO
contig_32302-Ch1	g3579	TEA domain-containing protein	TEA/ATTS domain	NO	-/-	NO	NO
contig_32302-Ch1	g3580	hypothetical protein	-	Signal peptide/0.9509	-/-	NO	NO
contig_32302-Ch1	g3581	Peptidyl-prolyl cis-trans isomerase	Cyclophilin type peptidyl-prolyl cis-trans isomerase/CLD	NO	-/-	NO	NO
contig_32302-Ch1	g3582	RING-type domain-containing protein	Ring finger domain	NO	-/-	NO	NO
contig_32302-Ch1	g3583	hypothetical protein	Protein of unknown function (DUF3752)	NO	-/-	NO	NO
contig_32302-Ch1	g3584	hypothetical protein	Golgi CORVET complex core vacuolar protein 8	NO	-/-	NO	NO
contig_32302-Ch1	g3585	hypothetical protein	PIG-P	NO	-/-	NO	NO
contig_32302-Ch1	g3586	hypothetical protein	-	NO	-/-	NO	NO
contig_32302-Ch1	g3587	hypothetical protein	Sugar (and other) transporter	NO	-/-	NO	NO
contig_32302-Ch1	g3588	hypothetical protein	-	NO	-/-	NO	NO
contig_32302-Ch1	g3589	hypothetical protein	B3/4 domain	NO	-/-	NO	NO
contig_32302-Ch1	g3590	hypothetical protein	-	NO	-/-	NO	NO
contig_32302-Ch1	g3591	hypothetical protein	Helicase conserved C-terminal domain;DEAD/DEAH box helicase	NO	-/-	NO	NO
contig_32302-Ch1	g3592	hypothetical protein	Glycine-rich protein domain (DUF2403);Putative TOS1-like glycosyl hydrolase (DUF2401)	Signal peptide/0.9827	-/-	NO	NO
contig_32302-Ch1	g3593	Lysyl-tRNA synthetase	OB-fold nucleic acid binding domain;tRNA synthetases class II (D, K and N);tRNA synthetases class II (D, K and N)	NO	-/-	NO	NO
contig_32302-Ch1	g3594	Actin-related protein, ARP4 class	Actin	NO	-/-	NO	NO
contig_32302-Ch1	g3595	UDG domain-containing protein	Uracil DNA glycosylase superfamily	NO	-/-	NO	NO
contig_32302-Ch1	g3596	hypothetical protein	UTP--glucose-1-phosphate uridylyltransferase	NO	-/-	NO	NO
contig_32302-Ch1	g3597	Thioredoxin reductase	Pyridine nucleotide-disulphide oxidoreductase	NO	-/-	NO	GT4
contig_32302-Ch1	g3598	hypothetical protein	Vps53-like, N-terminal	NO	-/-	NO	GH18
contig_32302-Ch1	g3599	Fibronectin type-III domain-containing protein	Fibronectin type III domain	NO	-/-	NO	NO
contig_32302-Ch1	g3600	hypothetical protein	LNS2 (Lipin/Ned1/Smp2);lipin, N-terminal conserved region	NO	-/-	NO	NO
contig_32302-Ch1	g3601	Histidine biosynthesis trifunctional protein [Includes: Phosphoribosyl-AMP cyclohydrolase	Histidinol dehydrogenase;Phosphoribosyl-ATP pyrophosphohydrolase;Phosphoribosyl-AMP cyclohydrolase	NO	-/-	NO	NO
contig_32302-Ch1	g3602	hypothetical protein	Transcription initiation factor IID, 31kD subunit	NO	-/-	NO	NO
contig_32302-Ch1	g3603	hypothetical protein	Peptidase M16 inactive domain;Insulinase (Peptidase family M16)	NO	-/-	NO	NO
contig_32302-Ch1	g3604	Alpha-galactosidase	Raffinose synthase or seed imbibition protein Sip1	NO	-/-	NO	GH36
contig_32302-Ch1	g3605	Inosine-5'-monophosphate dehydrogenase	CBS domain;IMP dehydrogenase / GMP reductase domain	NO	-/-	NO	NO
contig_32302-Ch1	g3606	hypothetical protein	PLAC8 family	NO	-/-	NO	NO
contig_32302-Ch1	g3607	N-alpha-acetyltransferase 40	Acetyltransferase (GNAT) family	NO	-/-	NO	NO
contig_32302-Ch1	g3608	Ribosomal protein	Ribosomal protein L36	NO	-/-	NO	NO
contig_32302-Ch1	g3609	hypothetical protein	-	NO	-/-	NO	NO
contig_32302-Ch1	g3610	PH domain-containing protein	Pleckstrin homology domain	NO	-/-	NO	NO
contig_32302-Ch1	g3611	hypothetical protein	Response regulator receiver domain;His Kinase A (phospho-acceptor) domain;Histidine kinase-, DNA gyrase B-, and HSP90-like ATPase	NO	-/-	NO	GH42
contig_32302-Ch1	g3612	hypothetical protein	-	NO	-/-	NO	NO
contig_32302-Ch1	g3613	hypothetical protein	Aldehyde dehydrogenase family	NO	-/-	NO	NO
contig_32302-Ch1	g3614	Hypothetical protein	-	NO	-/-	NO	NO
contig_32302-Ch1	g3615	Serine/threonine-protein phosphatase	Serine-threonine protein phosphatase N-terminal domain;Calcineurin-like phosphoesterase	NO	-/-	NO	NO
contig_32302-Ch1	g3616	hypothetical protein	SUR7/PalI family	NO	-/-	NO	NO
contig_32302-Ch1	g3617	hypothetical protein	WD domain, G-beta repeat	NO	-/-	NO	NO
contig_32302-Ch1	g3618	hypothetical protein	Alcohol dehydrogenase GroES-like domain;Zinc-binding dehydrogenase	NO	-/-	NO	NO
contig_32302-Ch1	g3619	hypothetical protein	Mitochondrial ATP synthase g subunit	NO	-/-	NO	NO
contig_32302-Ch1	g3620	hypothetical protein	-	NO	-/-	NO	NO
contig_32302-Ch1	g3621	hypothetical protein	Transcription factor IIA, alpha/beta subunit	NO	-/-	NO	NO
contig_32302-Ch1	g3622	alpha-1,2-Mannosidase	Glycosyl hydrolase family 47	NO	-/-	NO	GH47
contig_32302-Ch1	g3623	hypothetical protein	Anaphase-promoting complex subunit 4 WD40 domain;WD domain, G-beta repeat	NO	-/-	NO	NO
contig_32302-Ch1	g3624	hypothetical protein	BTB/POZ domain;Galactose oxidase, central domain;Kelch motif	NO	-/-	NO	NO
contig_32302-Ch1	g3625	C2H2-type domain-containing protein	-	NO	-/-	NO	NO
contig_32302-Ch1	g3626	hypothetical protein	Hypoxia induced protein conserved region	NO	-/-	NO	NO
contig_32302-Ch1	g3627	hypothetical protein	Galactose oxidase, central domain;Kelch motif	NO	-/-	NO	NO
contig_32302-Ch1	g3628	tRNA-dihydrouridine(47) synthase [NAD(P)(+)]	Dihydrouridine synthase (Dus)	NO	-/-	NO	NO
contig_32302-Ch1	g3629	Peroxin-13	Variant SH3 domain;Peroxin 13, N-terminal region	NO	-/-	NO	NO
contig_32302-Ch1	g3630	LigD_N domain-containing protein	DNA polymerase Ligase (LigD)	NO	-/-	NO	NO
contig_32302-Ch1	g3631	NFB2101	Anaphase-promoting complex subunit 4 WD40 domain;WD domain, G-beta repeat	NO	-/-	NO	NO
contig_32302-Ch1	g3632	hypothetical protein	ABC transporter;ABC transporter;ABC transporter transmembrane region	NO	-/-	NO	NO
contig_32302-Ch1	g3633	AAA domain-containing protein	ATPase family associated with various cellular activities (AAA)	NO	-/-	NO	NO
contig_32302-Ch1	g3634	hypothetical protein	-	NO	-/-	NO	NO
contig_32302-Ch1	g3635	Protein kinase domain-containing protein	-	NO	-/-	NO	NO
contig_32302-Ch1	g3636	Protein kinase domain-containing protein	Protein kinase domain	NO	-/-	NO	NO
contig_32302-Ch1	g3637	DNA helicase	ERCC3/RAD25/XPB C-terminal helicase;Helicase conserved C-terminal domain;Type III restriction enzyme, res subunit	NO	-/-	NO	NO
contig_32302-Ch1	g3638	PX domain-containing protein YPT35	PX domain	NO	-/-	NO	NO
contig_32302-Ch1	g3639	hypothetical protein	-	Signal peptide/0.993	Y (0.536)/Y (0.965)	Apoplastic/cytoplasmic effector	NO
contig_32302-Ch1	g3640	hypothetical protein	CDP-alcohol phosphatidyltransferase	NO	-/-	NO	NO
contig_32302-Ch1	g3641	hypothetical protein	short chain dehydrogenase	NO	-/-	NO	NO
contig_32302-Ch1	g3642	Peptide hydrolase	Peptidase family M28	NO	-/-	NO	NO
contig_32302-Ch1	g3643	Arylamine N-acetyltransferase	N-acetyltransferase	NO	-/-	NO	NO
contig_32302-Ch1	g3644	Dolichyl-diphosphooligosaccharide--protein glycosyltransferase subunit 2	Oligosaccharyltransferase subunit Ribophorin II	NO	-/-	NO	NO
contig_32302-Ch1	g3645	AB hydrolase-1 domain-containing protein	alpha/beta hydrolase fold	NO	-/-	NO	NO
contig_32302-Ch1	g3646	Glycylpeptide N-tetradecanoyltransferase	Myristoyl-CoA:protein N-myristoyltransferase, C-terminal domain;Myristoyl-CoA:protein N-myristoyltransferase, N-terminal domain	NO	-/-	NO	NO
contig_32302-Ch1	g3647	AB hydrolase-1 domain-containing protein	Alpha/beta hydrolase family	NO	-/-	NO	NO
contig_32302-Ch1	g3648	hypothetical protein	-	NO	-/-	NO	NO
contig_32302-Ch1	g3649	Phosphoribosylaminoimidazole carboxylase	AIR carboxylase;Phosphoribosylaminoimidazole carboxylase C-terminal domain;ATP-grasp domain	NO	-/-	NO	NO
contig_32302-Ch1	g3650	hypothetical protein	-	Signal peptide/0.9873	-/-	NO	NO
contig_32302-Ch1	g3651	Restriction of telomere capping protein 5	TLD;Domain of unknown function	NO	-/-	NO	NO
contig_32302-Ch1	g3652	Respiratory supercomplex factor 1, mitochondrial	Hypoxia induced protein conserved region	NO	-/-	NO	NO
contig_32302-Ch1	g3653	hypothetical protein	Zinc finger, ZZ type;EF-hand domain	NO	-/-	NO	NO
contig_32302-Ch1	g3654	hypothetical protein	-	NO	-/-	NO	NO
contig_32302-Ch1	g3655	hypothetical protein	-	Signal peptide/0.7976	-/-	NO	NO
contig_32302-Ch1	g3656	AraC family transcriptional regulator	Metal binding domain of Ada;Bacterial regulatory helix-turn-helix proteins, AraC family	NO	-/-	NO	NO
contig_32302-Ch1	g3657	hypothetical protein	Aldehyde dehydrogenase family	NO	-/-	NO	NO
contig_32302-Ch1	g3658	hypothetical protein	Fungal N-terminal domain of STAND proteins	NO	-/-	NO	NO
contig_32302-Ch1	g3659	hypothetical protein	-	NO	-/-	NO	NO
contig_32302-Ch1	g3660	hypothetical protein	-	NO	-/-	NO	NO
contig_32302-Ch1	g3661	hypothetical protein	Translin family	NO	-/-	NO	NO
contig_32302-Ch1	g3662	GPI mannosyltransferase 1	Mannosyltransferase (PIG-M)	NO	-/-	NO	GT50
contig_32302-Ch1	g3663	hypothetical protein	-	NO	-/-	NO	NO
contig_32302-Ch1	g3664	hypothetical protein	Methyltransferase domain	NO	-/-	NO	NO
contig_32302-Ch1	g3665	Zn(2)-C6 fungal-type domain-containing protein	Fungal specific transcription factor domain;Fungal Zn(2)-Cys(6) binuclear cluster domain	NO	-/-	NO	NO
contig_32302-Ch1	g3666	hypothetical protein	Acetoacetate decarboxylase (ADC)	NO	-/-	NO	NO
contig_32302-Ch1	g3667	hypothetical protein	Amino acid permease	NO	-/-	NO	NO
contig_32302-Ch1	g3668	hypothetical protein	Enoyl-(Acyl carrier protein) reductase	NO	-/-	NO	NO
contig_32302-Ch1	g3669	hypothetical protein	Enoyl-(Acyl carrier protein) reductase	NO	-/-	NO	NO
contig_32302-Ch1	g3670	hypothetical protein	Peptidase inhibitor I9;Subtilase family	Signal peptide/0.9932	-/-	NO	NO
contig_32302-Ch1	g3671	Squalene synthase	Squalene/phytoene synthase	NO	-/-	NO	NO
contig_32302-Ch1	g3672	J domain-containing protein	DnaJ domain;X-domain of DnaJ-containing	NO	-/-	NO	NO
contig_32302-Ch1	g3673	hypothetical protein	-	NO	-/-	NO	NO
contig_32302-Ch1	g3674	Related to cytochrome b-type NAD(P)H oxidoreductase	Cytochrome b5-like Heme/Steroid binding domain	NO	-/-	NO	NO
contig_32302-Ch1	g3675	FHA domain-containing protein	FHA domain;Second BRCT domain on Nijmegen syndrome breakage protein	NO	-/-	NO	NO
contig_32302-Ch1	g3676	hypothetical protein	Major Facilitator Superfamily	NO	-/-	NO	NO
contig_32302-Ch1	g3677	hypothetical protein	Glycosyltransferase like family 2	NO	-/-	NO	NO
contig_32302-Ch1	g3678	hypothetical protein	GPR1/FUN34/yaaH family	NO	-/-	NO	NO
contig_32302-Ch1	g3679	Fumarate reductase	FAD binding domain	NO	-/-	NO	NO
contig_32302-Ch1	g3680	hypothetical protein	-	Signal peptide/0.9325	-/-	NO	NO
contig_32302-Ch1	g3681	Nicotinate phosphoribosyltransferase	Nicotinate phosphoribosyltransferase (NAPRTase) N-terminal domain;Nicotinate phosphoribosyltransferase (NAPRTase) family	NO	-/-	NO	NO
contig_32302-Ch1	g3682	hypothetical protein	-	NO	-/-	NO	NO
contig_32302-Ch1	g3683	hypothetical protein	Rad4 transglutaminase-like domain	NO	-/-	NO	NO
contig_32302-Ch1	g3684	SWIM-type domain-containing protein	Ring finger domain;SWIM zinc finger	NO	-/-	NO	NO
contig_32302-Ch1	g3685	PKS_ER domain-containing protein	Alcohol dehydrogenase GroES-like domain;Zinc-binding dehydrogenase	NO	-/-	NO	NO
contig_32302-Ch1	g3686	hypothetical protein	-	NO	-/-	NO	NO
contig_32302-Ch1	g3687	Mannose-P-dolichol utilization defect 1 protein homolog	PQ loop repeat	NO	-/-	NO	NO
contig_32302-Ch1	g3688	hypothetical protein	-	NO	-/-	NO	NO
contig_32302-Ch1	g3689	Biotin synthase	Radical SAM superfamily;Biotin and Thiamin Synthesis associated domain	NO	-/-	NO	NO
contig_32302-Ch1	g3690	hypothetical protein	-	NO	-/-	NO	NO
contig_32302-Ch1	g3691	Histone acetyltransferase GCN5	Acetyltransferase (GNAT) family;Bromodomain	NO	-/-	NO	NO
contig_32302-Ch1	g3692	Dolichyl-diphosphooligosaccharide-protein glycosyltransferase subunit OST5	Oligosaccharyltransferase subunit 5	NO	-/-	NO	NO
contig_32302-Ch1	g3693	hypothetical protein	Repair protein Rad1/Rec1/Rad17	NO	-/-	NO	NO
contig_32302-Ch1	g3694	hypothetical protein	-	NO	-/-	NO	NO
contig_32302-Ch1	g3695	hypothetical protein	Anaphase-promoting complex APC subunit CDC26	NO	-/-	NO	NO
contig_32302-Ch1	g3696	Metallophos domain-containing protein	Calcineurin-like phosphoesterase	NO	-/-	NO	NO
contig_32302-Ch1	g3697	hypothetical protein	PhoD related phosphatase	NO	-/-	NO	NO
contig_32302-Ch1	g3698	hypothetical protein	-	Signal peptide/0.9174	Y (0.855)/-	Cytoplasmic effector	NO
contig_32302-Ch1	g3699	hypothetical protein	Eukaryotic initiation factor 4E	NO	-/-	NO	NO
contig_32302-Ch1	g3700	hypothetical protein	AMP-binding enzyme C-terminal domain;AMP-binding enzyme	NO	-/-	NO	NO
contig_32302-Ch1	g3701	Putative BolA-like protein	BolA-like protein	NO	-/-	NO	NO
contig_32302-Ch1	g3702	hypothetical protein	-	NO	-/-	NO	NO
contig_32302-Ch1	g3703	Mitochondrial distribution and morphology protein 12	FYVE zinc finger;TCP-1/cpn60 chaperonin family;Phosphatidylinositol-4-phosphate 5-Kinase	NO	-/-	NO	NO
contig_32302-Ch1	g3704	Mitochondrial distribution and morphology protein 12	Maintenance of mitochondrial morphology protein 1	NO	-/-	NO	NO
contig_32302-Ch1	g3705	Vacuolar protein sorting-associated protein 28	VPS28 protein	NO	-/-	NO	NO
contig_32302-Ch1	g3706	hypothetical protein	Noc2p family	NO	-/-	NO	NO
contig_32302-Ch1	g3707	hypothetical protein	Centrosome microtubule-binding domain of Cep57;Centrosome localisation domain of PPC89	NO	-/-	NO	NO
contig_32302-Ch1	g3708	hypothetical protein	Glycosyl hydrolase family 76	Signal peptide/0.9756	-/-	NO	GH0
contig_32302-Ch1	g3709	hypothetical protein	-	NO	-/-	NO	NO
contig_32302-Ch1	g3710	Threonine dehydratase	C-terminal regulatory domain of Threonine dehydratase;Pyridoxal-phosphate dependent enzyme	NO	-/-	NO	NO
contig_32302-Ch1	g3711	hypothetical protein	F-box domain;Unstructured region on cNMP-binding protein;Inhibitor of apoptosis-promoting Bax1;Leucine Rich repeat;Cyclic nucleotide-binding domain	NO	-/-	NO	NO
contig_32302-Ch1	g3712	Peptide-methionine	Peptide methionine sulfoxide reductase	NO	-/-	NO	NO
contig_32302-Ch1	g3713	hypothetical protein	-	NO	-/-	NO	NO
contig_32302-Ch1	g3714	hypothetical protein	-	Signal peptide/0.9937	-/-	NO	NO
contig_32302-Ch1	g3715	Amidohydro-rel domain-containing protein	Amidohydrolase	NO	-/-	NO	NO
contig_32302-Ch1	g3716	hypothetical protein	Fungal specific transcription factor domain;Fungal Zn(2)-Cys(6) binuclear cluster domain	NO	-/-	NO	NO
contig_32302-Ch1	g3717	hypothetical protein	Major intrinsic protein	NO	-/-	NO	NO
contig_32302-Ch1	g3718	hypothetical protein	D-isomer specific 2-hydroxyacid dehydrogenase, catalytic domain;D-isomer specific 2-hydroxyacid dehydrogenase, NAD binding domain	NO	-/-	NO	NO
contig_32302-Ch1	g3719	hypothetical protein	short chain dehydrogenase	NO	-/-	NO	NO
contig_32302-Ch1	g3720	hypothetical protein	Ras family	NO	-/-	NO	NO
contig_32302-Ch1	g3721	hypothetical protein	Mannosidase Ig/CBM-like domain;Glycosyl hydrolases family 2	NO	-/-	NO	GH2
contig_32302-Ch1	g3722	hypothetical protein	Protein of unknown function (DUF861)	NO	-/-	NO	NO
contig_32302-Ch1	g3723	ABM domain-containing protein	Antibiotic biosynthesis monooxygenase	NO	-/-	NO	NO
contig_32302-Ch1	g3724	hypothetical protein	-	NO	-/-	NO	NO
contig_32302-Ch1	g3725	hypothetical protein	Subtilase family;Peptidase inhibitor I9	Signal peptide/0.9237	-/-	NO	NO
contig_32302-Ch1	g3726	MFS domain-containing protein	Sugar (and other) transporter	NO	-/-	NO	NO
contig_32302-Ch1	g3727	Malic enzyme	Malic enzyme, NAD binding domain;Malic enzyme, N-terminal domain	NO	-/-	NO	NO
contig_32302-Ch1	g3728	hypothetical protein	Family of unknown function (DUF5427)	NO	-/-	NO	NO
contig_32302-Ch1	g3729	hypothetical protein	-	NO	-/-	NO	NO
contig_32302-Ch1	g3730	60S ribosomal protein L23-B	Ribosomal protein L14p/L23e	NO	-/-	NO	NO
contig_32302-Ch1	g3731	Nudix hydrolase domain-containing protein	NUDIX domain	NO	-/-	NO	NO
contig_32302-Ch1	g3732	Zn(2)-C6 fungal-type domain-containing protein	Fungal Zn(2)-Cys(6) binuclear cluster domain;Fungal specific transcription factor domain	NO	-/-	NO	NO
contig_32302-Ch1	g3733	Structure-specific endonuclease subunit SLX4	Slx4 endonuclease	NO	-/-	NO	NO
contig_32302-Ch1	g3734	40S ribosomal protein S21	Ribosomal protein S21e	NO	-/-	NO	NO
contig_32302-Ch1	g3735	hypothetical protein	-	NO	-/-	NO	NO
contig_32302-Ch1	g3736	hypothetical protein	-	NO	-/-	NO	NO
contig_32302-Ch1	g3737	hypothetical protein	-	NO	-/-	NO	NO
contig_32302-Ch1	g3738	hypothetical protein	DNA photolyase;FAD binding domain of DNA photolyase	NO	-/-	NO	NO
contig_32302-Ch1	g3739	hypothetical protein	XLF-Cernunnos, XRcc4-like factor, NHEJ component	NO	-/-	NO	NO
contig_32302-Ch1	g3740	Fork-head domain-containing protein	Forkhead domain	NO	-/-	NO	NO
contig_32302-Ch1	g3741	hypothetical protein	Cactus-binding C-terminus of cactin protein;Conserved mid region of cactin	NO	-/-	NO	NO
contig_32302-Ch1	g3742	hypothetical protein	-	NO	-/-	NO	NO
contig_32302-Ch1	g3743	hypothetical protein	Protein kinase domain	NO	-/-	NO	NO
contig_32302-Ch1	g3744	hypothetical protein	-	NO	-/-	NO	NO
contig_32302-Ch1	g3745	Dipeptidyl-peptidase V	Prolyl oligopeptidase family	NO	-/-	NO	NO
contig_32302-Ch1	g3746	Zn(2)-C6 fungal-type domain-containing protein	-	NO	-/-	NO	NO
contig_32302-Ch1	g3747	NmrA domain-containing protein	NmrA-like family	NO	-/-	NO	NO
contig_32302-Ch1	g3748	NmrA domain-containing protein	NmrA-like family	NO	-/-	NO	NO
contig_32302-Ch1	g3749	hypothetical protein	Enoyl-(Acyl carrier protein) reductase	NO	-/-	NO	NO
contig_32302-Ch1	g3750	Aldolase_II domain-containing protein	Class II Aldolase and Adducin N-terminal domain	NO	-/-	NO	NO
contig_32302-Ch1	g3751	hypothetical protein	-	NO	-/-	NO	NO
contig_32302-Ch1	g3752	hypothetical protein	-	Signal peptide/0.9776	-/-	NO	NO
contig_32302-Ch1	g3753	hypothetical protein	Protein of unknown function (DUF1275)	NO	-/-	NO	NO
contig_32302-Ch1	g3754	hypothetical protein	Major Facilitator Superfamily	NO	-/-	NO	NO
contig_32302-Ch1	g3755	hypothetical protein	Protein kinase domain	NO	-/-	NO	NO
contig_32302-Ch1	g3756	hypothetical protein	-	NO	-/-	NO	NO
contig_32302-Ch1	g3757	hypothetical protein	Cutinase	Signal peptide/0.7982	-/-	NO	NO
contig_32302-Ch1	g3758	hypothetical protein	Cutinase	Signal peptide/0.9842	-/Y (0.596)	Apoplastic effector	NO
contig_32302-Ch1	g3759	hypothetical protein	-	NO	-/-	NO	NO
contig_32302-Ch1	g3760	26S proteasome regulatory subunit RPN11	Maintenance of mitochondrial structure and function;JAB1/Mov34/MPN/PAD-1 ubiquitin protease	NO	-/-	NO	NO
contig_32302-Ch1	g3761	Histone deacetylase	Histone deacetylase domain	NO	-/-	NO	NO
contig_32302-Ch1	g3762	DNA-directed RNA polymerase III subunit RPC6	RNA polymerase Rpc34 subunit	NO	-/-	NO	NO
contig_32302-Ch1	g3763	Peptidyl-prolyl cis-trans isomerase	Cyclophilin type peptidyl-prolyl cis-trans isomerase/CLD	NO	-/-	NO	NO
contig_32302-Ch1	g3764	ENTH domain-containing protein	ENTH domain	NO	-/-	NO	NO
contig_32302-Ch1	g3765	hypothetical protein	-	NO	-/-	NO	NO
contig_32302-Ch1	g3766	hypothetical protein	-	NO	-/-	NO	NO
contig_32302-Ch1	g3767	Zn(2)-C6 fungal-type domain-containing protein	Fungal Zn(2)-Cys(6) binuclear cluster domain;Fungal specific transcription factor domain	NO	-/-	NO	NO
contig_32302-Ch1	g3768	Copper transporter	Ctr copper transporter family	NO	-/-	NO	NO
contig_32302-Ch1	g3769	hypothetical protein	-	NO	-/-	NO	NO
contig_32302-Ch1	g3770	NAD(P)-bd_dom domain-containing protein	NAD(P)H-binding	NO	-/-	NO	NO
contig_32302-Ch1	g3771	hypothetical protein	Hemerythrin HHE cation binding domain	NO	-/-	NO	NO
contig_32302-Ch1	g3772	hypothetical protein	ZIP Zinc transporter	NO	-/-	NO	NO
contig_32302-Ch1	g3773	Beta-glucosidase	Fibronectin type III-like domain;Glycosyl hydrolase family 3 C-terminal domain;Glycosyl hydrolase family 3 N terminal domain	NO	-/-	NO	GH3
contig_32302-Ch1	g3774	Stress-induced-phosphoprotein 1	Tetratricopeptide repeat;STI1 domain;Tetratricopeptide repeat	NO	-/-	NO	NO
contig_32302-Ch1	g3775	Nitric oxide dioxygenase	Globin;Oxidoreductase NAD-binding domain	NO	-/-	NO	NO
contig_32302-Ch1	g3776	hypothetical protein	Zinc finger, C2H2 type	NO	-/-	NO	NO
contig_32302-Ch1	g3777	hypothetical protein	OTT_1508-like deaminase	NO	-/-	NO	NO
contig_32302-Ch1	g3778	GST N-terminal domain-containing protein	Glutathione S-transferase, C-terminal domain;Glutathione S-transferase, N-terminal domain	NO	-/-	NO	NO
contig_32302-Ch1	g3779	LITAF domain-containing protein	LITAF-like zinc ribbon domain	NO	-/-	NO	NO
contig_32302-Ch1	g3780	Zn(2)-C6 fungal-type domain-containing protein	Fungal Zn(2)-Cys(6) binuclear cluster domain	NO	-/-	NO	NO
contig_32302-Ch1	g3781	SnoaL-like domain-containing protein	-	NO	-/-	NO	NO
contig_32302-Ch1	g3782	hypothetical protein	Flavin-binding monooxygenase-like	NO	-/-	NO	NO
contig_32302-Ch1	g3783	hypothetical protein	Cytochrome P450	NO	-/-	NO	NO
contig_32302-Ch1	g3784	hypothetical protein	-	NO	-/-	NO	NO
contig_32302-Ch1	g3785	Small nuclear ribonucleoprotein G	LSM domain	NO	-/-	NO	NO
contig_32302-Ch1	g3786	Rhodanese domain-containing protein	Rhodanese-like domain	NO	-/-	NO	NO
contig_32302-Ch1	g3787	Arginine--tRNA ligase	DALR anticodon binding domain;tRNA synthetases class I (R)	NO	-/-	NO	NO
contig_32302-Ch1	g3788	hypothetical protein	-	NO	-/-	NO	NO
contig_32302-Ch1	g3789	DUF3844 domain-containing protein	Domain of unknown function (DUF3844)	NO	-/-	NO	NO
contig_32302-Ch1	g3790	hypothetical protein	-	NO	-/-	NO	NO
contig_32302-Ch1	g3791	BRD2103	Bromodomain	NO	-/-	NO	NO
contig_32302-Ch1	g3792	BHLH domain-containing protein	Maf-like protein	NO	-/-	NO	NO
contig_32302-Ch1	g3793	BHLH domain-containing protein	Helix-loop-helix DNA-binding domain	NO	-/-	NO	NO
contig_32302-Ch1	g3794	Threonyl-tRNA synthetase	Anticodon binding domain;tRNA synthetase class II core domain (G, H, P, S and T)	NO	-/-	NO	NO
contig_32302-Ch1	g3795	hypothetical protein	Importin-beta N-terminal domain	NO	-/-	NO	NO
contig_32302-Ch1	g3796	hypothetical protein	Zinc-binding dehydrogenase	NO	-/-	NO	NO
contig_32302-Ch1	g3797	hypothetical protein	-	NO	-/-	NO	NO
contig_32302-Ch1	g3798	hypothetical protein	UBA/TS-N domain;Ubiquitin family	NO	-/-	NO	NO
contig_32302-Ch1	g3799	hypothetical protein	Nitrogen permease regulator 2	NO	-/-	NO	NO
contig_32302-Ch1	g3800	Tyrosine--tRNA ligase	tRNA synthetases class I (W and Y);Tyrosyl-tRNA synthetase C-terminal domain	NO	-/-	NO	NO
contig_32302-Ch1	g3801	Succinate dehydrogenase [ubiquinone] cytochrome b small subunit	CybS, succinate dehydrogenase cytochrome B small subunit	NO	-/-	NO	NO
contig_32302-Ch1	g3802	hypothetical protein	Protein of unknown function (DUF3419);Methyltransferase domain	NO	-/-	NO	NO
contig_32302-Ch1	g3803	hypothetical protein	Histone acetyltransferases subunit 3	NO	-/-	NO	NO
contig_32302-Ch1	g3804	Urease	Urease alpha-subunit, N-terminal domain;Urease beta subunit;Urease, gamma subunit;Amidohydrolase family	NO	-/-	NO	NO
contig_32302-Ch1	g3805	HMG box domain-containing protein	HMG (high mobility group) box	NO	-/-	NO	NO
contig_32302-Ch1	g3806	hypothetical protein	Heterokaryon incompatibility protein Het-C	NO	-/-	NO	CBM12
contig_32302-Ch1	g3807	RING-type domain-containing protein	Ring finger domain	NO	-/-	NO	NO
contig_32302-Ch1	g3808	hypothetical protein	-	NO	-/-	NO	NO
contig_32302-Ch1	g3809	Fungal_trans domain-containing protein	Fungal specific transcription factor domain;Fungal Zn(2)-Cys(6) binuclear cluster domain	NO	-/-	NO	NO
contig_32302-Ch1	g3810	hypothetical protein	Pex2 / Pex12 amino terminal region	NO	-/-	NO	AA1
contig_32302-Ch1	g3811	hypothetical protein	-	NO	-/-	NO	NO
contig_32302-Ch1	g3812	Adenine phosphoribosyltransferase	Phosphoribosyl transferase domain	NO	-/-	NO	NO
contig_32302-Ch1	g3813	alpha-1,2-Mannosidase	Glycosyl hydrolase family 47	Signal peptide/0.9909	-/-	NO	GH47
contig_32302-Ch1	g3814	hypothetical protein	-	NO	-/-	NO	NO
contig_32302-Ch1	g3815	hypothetical protein	Fungal Zn(2)-Cys(6) binuclear cluster domain	NO	-/-	NO	NO
contig_32302-Ch1	g3816	Aldedh domain-containing protein	Aldehyde dehydrogenase family	NO	-/-	NO	NO
contig_32302-Ch1	g3817	Mitochondrial import inner membrane translocase subunit TIM10	Tim10/DDP family zinc finger	NO	-/-	NO	NO
contig_32302-Ch1	g3818	hypothetical protein	-	NO	-/-	NO	NO
contig_32302-Ch1	g3819	hypothetical protein	CTLH/CRA C-terminal to LisH motif domain;RING-type zinc-finger	NO	-/-	NO	NO
contig_32302-Ch1	g3820	hypothetical protein	-	NO	-/-	NO	NO
contig_32302-Ch1	g3821	Zn(2)-C6 fungal-type domain-containing protein	Fungal Zn(2)-Cys(6) binuclear cluster domain;Fungal specific transcription factor domain	NO	-/-	NO	NO
contig_32302-Ch1	g3822	hypothetical protein	Flavin-binding monooxygenase-like;NAD(P)-binding Rossmann-like domain	NO	-/-	NO	NO
contig_32302-Ch1	g3823	hypothetical protein	Major Facilitator Superfamily	NO	-/-	NO	NO
contig_32302-Ch1	g3824	hypothetical protein	AAA domain	NO	-/-	NO	NO
contig_32302-Ch1	g3825	hypothetical protein	GATA zinc finger;PAS fold	NO	-/-	NO	NO
contig_32302-Ch1	g3826	hypothetical protein	-	NO	-/-	NO	NO
contig_32302-Ch1	g3827	Amidase	Amidase	NO	-/-	NO	NO
contig_32302-Ch1	g3828	hypothetical protein	Uncharacterised protein family (UPF0183)	NO	-/-	NO	NO
contig_32302-Ch1	g3829	hypothetical protein	FAD binding domain;FAD linked oxidases, C-terminal domain	NO	-/-	NO	NO
contig_32302-Ch1	g3830	Clr5 domain-containing protein	Clr5 domain	NO	-/-	NO	NO
contig_32302-Ch1	g3831	hypothetical protein	Enoyl-CoA hydratase/isomerase	NO	-/-	NO	NO
contig_32302-Ch1	g3832	hypothetical protein	-	NO	-/-	NO	NO
contig_32302-Ch1	g3833	Glycosyltransferase family 2	Glycosyltransferase like family 2	NO	-/-	NO	GT2
contig_32302-Ch1	g3834	hypothetical protein	-	NO	-/-	NO	NO
contig_32302-Ch1	g3835	GPI-anchored wall transfer protein	GWT1	NO	-/-	NO	NO
contig_32302-Ch1	g3836	Protein kinase domain-containing protein	Protein kinase domain	NO	-/-	NO	NO
contig_32302-Ch1	g3837	ras-related and estrogen-regulated growth inhibitor-like	Ras family	NO	-/-	NO	NO
contig_32302-Ch1	g3838	Zn(2)-C6 fungal-type domain-containing protein	Fungal specific transcription factor domain;Fungal Zn(2)-Cys(6) binuclear cluster domain	NO	-/-	NO	NO
contig_32302-Ch1	g3839	Protein kinase domain-containing protein	Sodium/calcium exchanger protein	NO	-/-	NO	NO
contig_32302-Ch1	g3840	hypothetical protein	SPRY domain	NO	-/-	NO	NO
contig_32302-Ch1	g3841	hypothetical protein	-	NO	-/-	NO	NO
contig_32302-Ch1	g3842	hypothetical protein	Kinesin motor domain;Kinesin-associated microtubule-binding	NO	-/-	NO	NO
contig_32302-Ch1	g3843	C2H2-type domain-containing protein	RNA polymerase I specific transcription initiation factor	NO	-/-	NO	NO
contig_32302-Ch1	g3844	Pescadillo homolog	Pescadillo N-terminus	NO	-/-	NO	NO
contig_32302-Ch1	g3845	hypothetical protein	GPI transamidase subunit PIG-U	NO	-/-	NO	NO
contig_32302-Ch1	g3846	hypothetical protein	Glutathione S-transferase, C-terminal domain;Outer mitochondrial membrane transport complex protein	NO	-/-	NO	NO
contig_32302-Ch1	g3847	hypothetical protein	-	NO	-/-	NO	NO
contig_32302-Ch1	g3848	Isoleucyl-tRNA synthetase	tRNA synthetases class I (I, L, M and V);Anticodon-binding domain of tRNA ligase	NO	-/-	NO	NO
contig_32302-Ch1	g3849	hypothetical protein	-	NO	-/-	NO	NO
contig_32302-Ch1	g3850	hypothetical protein	SacI homology domain	NO	-/-	NO	NO
contig_32302-Ch1	g3851	hypothetical protein	Ras family	NO	-/-	NO	NO
contig_32302-Ch1	g3852	MICOS complex subunit MIC60	Mitochondrial inner membrane protein	NO	-/-	NO	NO
contig_32302-Ch1	g3853	hypothetical protein	-	NO	-/-	NO	NO
contig_32302-Ch1	g3854	Folylpoly-gamma-glutamate synthetase	-	NO	-/-	NO	NO
contig_32302-Ch1	g3855	Folylpolyglutamate synthase	-	NO	-/-	NO	NO
contig_32302-Ch1	g3856	hypothetical protein	Glutathione-dependent formaldehyde-activating enzyme	NO	-/-	NO	NO
contig_32302-Ch1	g3857	DUF3835 domain-containing protein	Domain of unknown function (DUF3835);Prefoldin subunit	NO	-/-	NO	NO
contig_32302-Ch1	g3858	hypothetical protein	-	NO	-/-	NO	NO
contig_32302-Ch1	g3859	hypothetical protein	Ribosomal_S17 N-terminal;Ribosomal protein S17	NO	-/-	NO	NO
contig_32302-Ch1	g3860	Spc7 domain-containing protein	N-terminus of kinetochore NMS complex subunit Spc7;Spc7 kinetochore protein;Spc7_C2	NO	-/-	NO	NO
contig_32302-Ch1	g3861	hypothetical protein	-	NO	-/-	NO	NO
contig_32302-Ch1	g3862	hypothetical protein	Vacuolar sorting 38 and autophagy-related subunit 14	NO	-/-	NO	NO
contig_32302-Ch1	g3863	hypothetical protein	Protein of unknown function (DUF3807)	NO	-/-	NO	NO
contig_32302-Ch1	g3864	hypothetical protein	Protein kinase domain	NO	-/-	NO	NO
contig_32302-Ch1	g3865	hypothetical protein	Centromere protein Scm3	NO	-/-	NO	NO
contig_32302-Ch1	g3866	Autophagy-related protein 6	Apg6 BARA domain;Apg6 coiled-coil region	NO	-/-	NO	NO
contig_32302-Ch1	g3867	Autophagy-related protein 6	MYND finger	NO	-/-	NO	NO
contig_32302-Ch1	g3868	SAS4 domain-containing protein	Something about silencing, SAS, complex subunit 4	NO	-/-	NO	NO
contig_32302-Ch1	g3869	Transcription initiation factor TFIID subunit 2	-	NO	-/-	NO	NO
contig_32302-Ch1	g3870	Histone deacetylase complex protein	C-terminal domain of Sin3a protein;Sin3 family co-repressor;Paired amphipathic helix repeat	NO	-/-	NO	NO
contig_32302-Ch1	g3871	Homocitrate synthase	HMGL-like	NO	-/-	NO	NO
contig_32302-Ch1	g3872	hypothetical protein	Thiolase, C-terminal domain;Thiolase, N-terminal domain	NO	-/-	NO	NO
contig_32302-Ch1	g3873	hypothetical protein	Elongation factor Tu GTP binding domain;116 kDa U5 small nuclear ribonucleoprotein component N-terminus;Elongation factor G C-terminus;Elongation factor G, domain IV;Elongation factor Tu domain 2	NO	-/-	NO	NO
contig_32302-Ch1	g3874	FeS_assembly_P domain-containing protein	Iron-sulfur cluster assembly protein	NO	-/-	NO	NO
contig_32302-Ch1	g3875	hypothetical protein	Fungal Zn(2)-Cys(6) binuclear cluster domain;Fungal specific transcription factor domain	NO	-/-	NO	NO
contig_32302-Ch1	g3876	hypothetical protein	Chromate transporter	NO	-/-	NO	NO
contig_32302-Ch1	g3877	Hypothetical protein	-	NO	-/-	NO	NO
contig_32302-Ch1	g3878	hypothetical protein	-	NO	-/-	NO	NO
contig_32302-Ch1	g3879	hypothetical protein	ZIP Zinc transporter	NO	-/-	NO	NO
contig_32302-Ch1	g3880	hypothetical protein	-	NO	-/-	NO	NO
contig_32302-Ch1	g3881	hypothetical protein	FRG1-like domain	NO	-/-	NO	NO
contig_32302-Ch1	g3882	hypothetical protein	WD domain, G-beta repeat	NO	-/-	NO	NO
contig_32302-Ch1	g3883	hypothetical protein	Mitochondrial carrier protein	NO	-/-	NO	NO
contig_32302-Ch1	g3884	F-box domain-containing protein	F-box-like	NO	-/-	NO	NO
contig_32302-Ch1	g3885	hypothetical protein	-	NO	-/-	NO	NO
contig_32302-Ch1	g3886	hypothetical protein	-	NO	-/-	NO	NO
contig_32302-Ch1	g3887	hypothetical protein	MBOAT, membrane-bound O-acyltransferase family	NO	-/-	NO	NO
contig_32302-Ch1	g3888	Hypothetical protein	-	NO	-/-	NO	NO
contig_32302-Ch1	g3889	Zn(2)-C6 fungal-type domain-containing protein	-	NO	-/-	NO	NO
contig_32302-Ch1	g3890	hypothetical protein	ABC transporter;ABC-transporter N-terminal;CDR ABC transporter;ABC transporter;ABC-2 type transporter	NO	-/-	NO	NO
contig_32302-Ch1	g3891	hypothetical protein	-	NO	-/-	NO	NO
contig_32302-Ch1	g3892	Putative matrix metalloproteinase-11 protein	-	NO	-/-	NO	NO
contig_32302-Ch1	g3893	hypothetical protein	Saposin A-type domain	Signal peptide/0.9974	-/-	NO	NO
contig_32302-Ch1	g3894	FAD_binding_3 domain-containing protein	FAD binding domain	NO	-/-	NO	NO
contig_32302-Ch1	g3895	hypothetical protein	Major Facilitator Superfamily	NO	-/-	NO	NO
contig_32302-Ch1	g3896	AA_permease domain-containing protein	Amino acid permease	NO	-/-	NO	NO
contig_32302-Ch1	g3897	hypothetical protein	F-box-like	NO	-/-	NO	NO
contig_32302-Ch1	g3898	hypothetical protein	FAD binding domain	NO	-/-	NO	NO
contig_32302-Ch1	g3899	Antibiotic biosynthesis monooxygenase	Antibiotic biosynthesis monooxygenase	NO	-/-	NO	NO
contig_32302-Ch1	g3900	FAD_binding_3 domain-containing protein	FAD binding domain	NO	-/-	NO	NO
contig_32302-Ch1	g3901	Amidase domain-containing protein	Amidase	NO	-/-	NO	NO
contig_32302-Ch1	g3902	MFS domain-containing protein	Major Facilitator Superfamily	NO	-/-	NO	NO
contig_32302-Ch1	g3903	Zn(2)-C6 fungal-type domain-containing protein	Fungal Zn(2)-Cys(6) binuclear cluster domain	NO	-/-	NO	NO
contig_32302-Ch1	g3904	hypothetical protein	-	NO	-/-	NO	NO
contig_32302-Ch1	g3905	Oxidored_q6 domain-containing protein	NADH ubiquinone oxidoreductase, 20 Kd subunit	NO	-/-	NO	NO
contig_32302-Ch1	g3906	Ankyrin unc44	Ankyrin repeats (3 copies);Ankyrin repeats (many copies)	NO	-/-	NO	NO
contig_32302-Ch1	g3907	MFS domain-containing protein	Major Facilitator Superfamily	NO	-/-	NO	NO
contig_32302-Ch1	g3908	hypothetical protein	-	NO	-/-	NO	NO
contig_32302-Ch1	g3909	FAD_binding_3 domain-containing protein	FAD binding domain	NO	-/-	NO	NO
contig_32302-Ch1	g3910	HET domain-containing protein	Heterokaryon incompatibility protein (HET)	NO	-/-	NO	NO
contig_32302-Ch1	g3911	MFS domain-containing protein	Sugar (and other) transporter	NO	-/-	NO	NO
contig_32302-Ch1	g3912	hypothetical protein	Glycosyl hydrolases family 28	Signal peptide/0.9891	-/-	NO	GH28
contig_32302-Ch1	g3913	hypothetical protein	-	NO	-/-	NO	NO
contig_32302-Ch1	g3914	hypothetical protein	-	NO	-/-	NO	NO
contig_32302-Ch1	g3915	Transcription initiation factor TFIID, subunit TAF1	Protein of unknown function (DUF3591)	NO	-/-	NO	NO
contig_32302-Ch1	g3916	MADS-box domain-containing protein	SRF-type transcription factor (DNA-binding and dimerisation domain)	NO	-/-	NO	NO
contig_32302-Ch1	g3917	FAS1 domain-containing protein	-	Signal peptide/0.9753	-/-	NO	NO
contig_32302-Ch1	g3918	hypothetical protein	FAD binding domain;Cytochrome b5-like Heme/Steroid binding domain	NO	-/-	NO	NO
contig_32302-Ch1	g3919	hypothetical protein	Sugar (and other) transporter	NO	-/-	NO	NO
contig_32302-Ch1	g3920	hypothetical protein	-	NO	-/-	NO	NO
contig_32302-Ch1	g3921	D-malate dehydrogenase [decarboxylating]	Isocitrate/isopropylmalate dehydrogenase	NO	-/-	NO	NO
contig_32302-Ch1	g3922	hypothetical protein	-	NO	-/-	NO	NO
contig_32302-Ch1	g3923	MFS domain-containing protein	Major Facilitator Superfamily	NO	-/-	NO	NO
contig_32302-Ch1	g3924	Fungal_trans domain-containing protein	Fungal specific transcription factor domain	NO	-/-	NO	NO
contig_32302-Ch1	g3925	hypothetical protein	-	NO	-/-	NO	NO
contig_32302-Ch1	g3926	hypothetical protein	LVIVD repeat	NO	-/-	NO	NO
contig_32302-Ch1	g3927	Ribosome biogenesis protein RLP24	Ribosomal protein L24e	NO	-/-	NO	NO
contig_32302-Ch1	g3928	MFS domain-containing protein	Major Facilitator Superfamily	NO	-/-	NO	NO
contig_32302-Ch1	g3929	WD_REPEATS_REGION domain-containing protein	WD domain, G-beta repeat	NO	-/-	NO	NO
contig_32302-Ch1	g3930	hypothetical protein	-	NO	-/-	NO	NO
contig_32302-Ch1	g3931	hypothetical protein	-	NO	-/-	NO	NO
contig_32302-Ch1	g3932	hypothetical protein	-	NO	-/-	NO	NO
contig_32302-Ch1	g3933	hypothetical protein	Glutathione S-transferase, N-terminal domain;Glutathione S-transferase, C-terminal domain	NO	-/-	NO	NO
contig_32302-Ch1	g3934	hypothetical protein	Tetratricopeptide repeat	NO	-/-	NO	NO
contig_32302-Ch1	g3935	Fucose-specific lectin	Fungal fucose-specific lectin	NO	-/-	NO	NO
contig_32302-Ch1	g3936	HET domain-containing protein	Heterokaryon incompatibility protein (HET)	NO	-/-	NO	NO
contig_32302-Ch1	g3937	NACHT domain-containing protein	-	NO	-/-	NO	NO
contig_32302-Ch1	g3938	Multifunctional fusion protein [Includes: L-glutamate gamma-semialdehyde dehydrogenase	Aldehyde dehydrogenase family	NO	-/-	NO	NO
contig_32302-Ch1	g3939	Proline dehydrogenase	Proline dehydrogenase	NO	-/-	NO	NO
contig_32302-Ch1	g3940	Flavin_Reduct domain-containing protein	Flavin reductase like domain	NO	-/-	NO	NO
contig_32302-Ch1	g3941	Zn(2)-C6 fungal-type domain-containing protein	Fungal specific transcription factor domain	NO	-/-	NO	NO
contig_32302-Ch1	g3942	hypothetical protein	-	NO	-/-	NO	NO
contig_32302-Ch1	g3943	hypothetical protein	-	Signal peptide/0.9966	-/-	NO	NO
contig_32302-Ch1	g3944	hypothetical protein	-	NO	-/-	NO	NO
contig_32302-Ch1	g3945	Branched-chain-amino-acid aminotransferase	Amino-transferase class IV	NO	-/-	NO	NO
contig_32302-Ch1	g3946	hypothetical protein	Putative oxalocrotonate tautomerase enzyme	NO	-/-	NO	NO
contig_32302-Ch1	g3947	hypothetical protein	Endoribonuclease L-PSP	NO	-/-	NO	NO
contig_32302-Ch1	g3948	Fumarylacetoacetate hydrolase	Fumarylacetoacetate (FAA) hydrolase family	NO	-/-	NO	NO
contig_32302-Ch1	g3949	Aminotran_5 domain-containing protein	Aminotransferase class-V	NO	-/-	NO	NO
contig_32302-Ch1	g3950	Abhydrolase_3 domain-containing protein	alpha/beta hydrolase fold	NO	-/-	NO	NO
contig_32302-Ch1	g3951	Threonine aldolase	Beta-eliminating lyase	NO	-/-	NO	NO
contig_32302-Ch1	g3952	AA_TRNA_LIGASE_II_ALA domain-containing protein	Threonyl and Alanyl tRNA synthetase second additional domain	NO	-/-	NO	NO
contig_32302-Ch1	g3953	GH43_C2 domain-containing protein	Glycosyl hydrolases family 43;Beta xylosidase C-terminal Concanavalin A-like domain	NO	-/-	NO	GH43_14
contig_32302-Ch1	g3954	Zn(2)-C6 fungal-type domain-containing protein	Fungal specific transcription factor domain	NO	-/-	NO	NO
contig_32302-Ch1	g3955	Zn(2)-C6 fungal-type domain-containing protein	-	Signal peptide/0.9997	-/-	NO	NO
contig_32302-Ch1	g3956	hypothetical protein	Protein of unknown function (DUF3176)	NO	-/-	NO	NO
contig_32302-Ch1	g3957	NADH-cytochrome b5 reductase	Oxidoreductase FAD-binding domain;Oxidoreductase NAD-binding domain	NO	-/-	NO	NO
contig_32302-Ch1	g3958	hypothetical protein	Mannosyltransferase putative	NO	-/-	NO	GT71
contig_32302-Ch1	g3959	hypothetical protein	-	NO	-/-	NO	NO
contig_32302-Ch1	g3960	Probable lysosomal cobalamin transporter	LMBR1-like membrane protein	NO	-/-	NO	NO
contig_32302-Ch1	g3961	hypothetical protein	Mono-functional DNA-alkylating methyl methanesulfonate N-term;CPSF A subunit region	NO	-/-	NO	NO
contig_32302-Ch1	g3962	hypothetical protein	Pal1 cell morphology protein	NO	-/-	NO	NO
contig_32302-Ch1	g3963	U6 snRNA phosphodiesterase	Uncharacterised conserved protein	NO	-/-	NO	NO
contig_32302-Ch1	g3964	Cyclin-dependent kinases regulatory subunit	Cyclin-dependent kinase regulatory subunit	NO	-/-	NO	NO
contig_32302-Ch1	g3965	hypothetical protein	Endoplasmic Reticulum Oxidoreductin 1 (ERO1)	Signal peptide/0.9938	-/-	NO	NO
contig_32302-Ch1	g3966	hypothetical protein	-	NO	-/-	NO	NO
contig_32302-Ch1	g3967	Beta-glucosidase	PA14 domain;Fibronectin type III-like domain;Glycosyl hydrolase family 3 N terminal domain;Glycosyl hydrolase family 3 C-terminal domain	NO	-/-	NO	GH3
contig_32302-Ch1	g3968	RRM domain-containing protein	RNA recognition motif. (a.k.a. RRM, RBD, or RNP domain)	NO	-/-	NO	NO
contig_32302-Ch1	g3969	hypothetical protein	-	NO	-/-	NO	NO
contig_32302-Ch1	g3970	DUF4440 domain-containing protein	Domain of unknown function (DUF4440)	NO	-/-	NO	NO
contig_32302-Ch1	g3971	hypothetical protein	Cation transport ATPase (P-type);Cation transporting ATPase, C-terminus;E1-E2 ATPase;Cation transporter/ATPase, N-terminus	NO	-/-	NO	NO
contig_32302-Ch1	g3972	Na_H_Exchanger domain-containing protein	Sodium/hydrogen exchanger family	NO	-/-	NO	NO
contig_32302-Ch1	g3973	hypothetical protein	-	NO	-/-	NO	NO
contig_32302-Ch1	g3974	hypothetical protein	Alcohol dehydrogenase GroES-like domain;Zinc-binding dehydrogenase	NO	-/-	NO	NO
contig_32302-Ch1	g3975	MARVEL domain-containing protein	Membrane-associating domain	NO	-/-	NO	NO
contig_32302-Ch1	g3976	Fe2OG dioxygenase domain-containing protein	-	NO	-/-	NO	NO
contig_32302-Ch1	g3977	Fe2OG dioxygenase domain-containing protein	-	NO	-/-	NO	NO
contig_32302-Ch1	g3978	hypothetical protein	-	NO	-/-	NO	NO
contig_32302-Ch1	g3979	hypothetical protein	-	NO	-/-	NO	NO
contig_32302-Ch1	g3980	Non-specific serine/threonine protein kinase	-	NO	-/-	NO	NO
contig_32302-Ch1	g3981	hypothetical protein	-	NO	-/-	NO	NO
contig_32302-Ch1	g3982	FA_desaturase domain-containing protein	Fatty acid desaturase	NO	-/-	NO	NO
contig_32302-Ch1	g3983	COX assembly mitochondrial protein	Cytochrome c oxidase biogenesis protein Cmc1 like	NO	-/-	NO	NO
contig_32302-Ch1	g3984	hypothetical protein	-	NO	-/-	NO	NO
contig_32302-Ch1	g3985	U3 small nucleolar RNA-associated protein 11	Utp11 protein	NO	-/-	NO	NO
contig_32302-Ch1	g3986	alpha-1,2-Mannosidase	Glycosyl hydrolase family 47	NO	-/-	NO	GH47
contig_32302-Ch1	g3987	hypothetical protein	-	NO	-/-	NO	NO
contig_32302-Ch1	g3988	hypothetical protein	-	NO	-/-	NO	NO
contig_32302-Ch1	g3989	hypothetical protein	-	NO	-/-	NO	NO
contig_32302-Ch1	g3990	ATPase_AAA_core domain-containing protein	ATPase family associated with various cellular activities (AAA)	NO	-/-	NO	NO
contig_32302-Ch1	g3991	hypothetical protein	-	Signal peptide/0.9271	Y (0.525)/-	Cytoplasmic effector	NO
contig_32302-Ch1	g3992	AA_TRNA_LIGASE_II domain-containing protein	tRNA synthetases class II (D, K and N)	NO	-/-	NO	NO
contig_32302-Ch1	g3993	NACHT domain-containing protein	NACHT domain	NO	-/-	NO	NO
contig_32302-Ch1	g3994	Clr5 domain-containing protein	-	NO	-/-	NO	NO
contig_32302-Ch1	g3995	Amidophosphoribosyltransferase	Glutamine amidotransferase domain;Phosphoribosyl transferase domain	NO	-/-	NO	NO
contig_32302-Ch1	g3996	hypothetical protein	Phosphoenolpyruvate phosphomutase	NO	-/-	NO	NO
contig_32302-Ch1	g3997	Fungal_trans domain-containing protein	-	NO	-/-	NO	NO
contig_32302-Ch1	g3998	hypothetical protein	-	NO	-/-	NO	NO
contig_32302-Ch1	g3999	MFS domain-containing protein	Major Facilitator Superfamily	NO	-/-	NO	NO
contig_32302-Ch1	g4000	Oxidored_FMN domain-containing protein	NADH:flavin oxidoreductase / NADH oxidase family	NO	-/-	NO	NO
contig_32302-Ch1	g4001	hypothetical protein	Sugar (and other) transporter	NO	-/-	NO	NO
contig_32302-Ch1	g4002	hypothetical protein	-	NO	-/-	NO	NO
contig_32302-Ch1	g4003	hypothetical protein	-	NO	-/-	NO	NO
contig_32302-Ch1	g4004	hypothetical protein	-	NO	-/-	NO	NO
contig_32302-Ch1	g4005	hypothetical protein	-	NO	-/-	NO	NO
contig_32302-Ch1	g4006	2-phosphoglycerate dehydratase	Enolase, C-terminal TIM barrel domain;Enolase, N-terminal domain	NO	-/-	NO	NO
contig_32302-Ch1	g4007	hypothetical protein	Protein of unknown function (DUF1264)	NO	-/-	NO	NO
contig_32302-Ch1	g4008	Mediator of RNA polymerase II transcription subunit 18	Med18 protein	NO	-/-	NO	NO
contig_32302-Ch1	g4009	hypothetical protein	AAA domain;Polynucleotide kinase 3 phosphatase	NO	-/-	NO	NO
contig_32302-Ch1	g4010	hypothetical protein	Sugar (and other) transporter	NO	-/-	NO	NO
contig_32302-Ch1	g4011	hypothetical protein	-	NO	-/-	NO	NO
contig_32302-Ch1	g4012	TPR_REGION domain-containing protein	Tetratricopeptide repeat;Phosphorylase superfamily;Tetratricopeptide repeat	NO	-/-	NO	NO
contig_32302-Ch1	g4013	hypothetical protein	WW domain	NO	-/-	NO	NO
contig_32302-Ch1	g4014	hypothetical protein	-	NO	-/-	NO	NO
contig_32302-Ch1	g4015	hypothetical protein	CorA-like Mg2+ transporter protein	NO	-/-	NO	NO
contig_32302-Ch1	g4016	hypothetical protein	-	NO	-/-	NO	NO
contig_32302-Ch1	g4017	Zn(2)-C6 fungal-type domain-containing protein	Domain of unknown function (DUF3425);Fungal Zn(2)-Cys(6) binuclear cluster domain	NO	-/-	NO	NO
contig_32302-Ch1	g4018	hypothetical protein	-	NO	-/-	NO	NO
contig_32302-Ch1	g4019	hypothetical protein	-	NO	-/-	NO	NO
contig_32302-Ch1	g4020	Lactamase_B domain-containing protein	-	NO	-/-	NO	NO
contig_32302-Ch1	g4021	hypothetical protein	Protein of unknown function (DUF3292)	NO	-/-	NO	NO
contig_32302-Ch1	g4022	hypothetical protein	-	NO	-/-	NO	NO
contig_32302-Ch1	g4023	hypothetical protein	-	NO	-/-	NO	NO
contig_32302-Ch1	g4024	hypothetical protein	Snf7	NO	-/-	NO	NO
contig_32302-Ch1	g4025	hypothetical protein	F-box-like;WD domain, G-beta repeat	NO	-/-	NO	NO
contig_32302-Ch1	g4026	Zn(2)-C6 fungal-type domain-containing protein	Fungal specific transcription factor domain;Fungal Zn(2)-Cys(6) binuclear cluster domain	NO	-/-	NO	NO
contig_32302-Ch1	g4027	MFS domain-containing protein	Major Facilitator Superfamily	NO	-/-	NO	NO
contig_32302-Ch1	g4028	hypothetical protein	NACHT domain;N-terminal domain of NWD NACHT-NTPase	NO	-/-	NO	NO
contig_32302-Ch1	g4029	hypothetical protein	Sulfotransferase domain	NO	-/-	NO	NO
contig_32302-Ch1	g4030	hypothetical protein	Beta-ketoacyl synthase, C-terminal domain;KR domain;Phosphopantetheine attachment site;Acyl transferase domain;Methyltransferase domain;Beta-ketoacyl synthase, N-terminal domain;Polyketide synthase dehydratase;Ketoacyl-synthetase C-terminal extension	NO	-/-	NO	NO
contig_32302-Ch1	g4031	hypothetical protein	Eukaryotic protein of unknown function (DUF829)	NO	-/-	NO	NO
contig_32302-Ch1	g4032	Ipa protein	-	NO	-/-	NO	NO
contig_32302-Ch1	g4033	hypothetical protein	Methyltransferase domain	NO	-/-	NO	NO
contig_32302-Ch1	g4034	hypothetical protein	Cytochrome P450	NO	-/-	NO	NO
contig_32302-Ch1	g4035	hypothetical protein	-	Signal peptide/0.9882	Y (0.575)/-	Cytoplasmic effector	NO
contig_32302-Ch1	g4036	hypothetical protein	-	Signal peptide/0.9615	-/-	NO	NO
contig_32302-Ch1	g4037	C2H2 type zinc finger domain protein	Ankyrin repeats (3 copies);Ankyrin repeat	NO	-/-	NO	NO
contig_32302-Ch1	g4038	hypothetical protein	-	NO	-/-	NO	NO
contig_32302-Ch1	g4039	hypothetical protein	Major Facilitator Superfamily	NO	-/-	NO	NO
contig_32302-Ch1	g4040	hypothetical protein	-	NO	-/-	NO	NO
contig_32302-Ch1	g4041	CrtC domain-containing protein	CrtC N-terminal lipocalin domain	Signal peptide/0.8925	-/-	NO	NO
contig_32302-Ch1	g4042	Fatty acid hydroxylase domain-containing protein	-	Signal peptide/0.9733	-/-	NO	NO
contig_32302-Ch1	g4043	Asparaginase	Glutaminase/Asparaginase C-terminal domain;Asparaginase, N-terminal	Signal peptide/0.9848	-/-	NO	NO
contig_32302-Ch1	g4044	hypothetical protein	Phenazine biosynthesis-like protein	NO	-/-	NO	NO
contig_32302-Ch1	g4045	hypothetical protein	Tc5 transposase DNA-binding domain;Homeobox KN domain	NO	-/-	NO	NO
contig_32302-Ch1	g4046	hypothetical protein	Cytochrome P450	NO	-/-	NO	NO
contig_32302-Ch1	g4047	hypothetical protein	Sugar (and other) transporter	NO	-/-	NO	NO
contig_32302-Ch1	g4048	Ferric oxidoreductase domain-containing protein	Ferric reductase like transmembrane component	NO	-/-	NO	NO
contig_32302-Ch1	g4049	CBM1 domain-containing protein	Fungal cellulose binding domain	Signal peptide/0.9907	-/-	NO	CBM1
contig_32302-Ch1	g4050	Zn(2)-C6 fungal-type domain-containing protein	Fungal Zn(2)-Cys(6) binuclear cluster domain;Fungal specific transcription factor domain	NO	-/-	NO	NO
contig_32302-Ch1	g4051	hypothetical protein	Aminotransferase class-III	NO	-/-	NO	NO
contig_32302-Ch1	g4052	Carboxylic ester hydrolase	Carboxylesterase family	Signal peptide/0.9579	-/-	NO	NO
contig_32302-Ch1	g4053	hypothetical protein	-	NO	-/-	NO	NO
contig_32302-Ch1	g4054	hypothetical protein	Protein of unknown function (DUF2985)	NO	-/-	NO	NO
contig_32302-Ch1	g4055	hypothetical protein	-	NO	-/-	NO	NO
contig_32302-Ch1	g4056	Related to acetylxylan esterase	-	NO	-/-	NO	NO
contig_32302-Ch1	g4057	hypothetical protein	Na+ dependent nucleoside transporter C-terminus;Na+ dependent nucleoside transporter N-terminus	NO	-/-	NO	NO
contig_32302-Ch1	g4058	Vacuolar protein sorting-associated protein	SHR-binding domain of vacuolar-sorting associated protein 13;Repeating coiled region of VPS13;Vacuolar-sorting-associated 13 protein C-terminal;N-terminal region of Chorein or VPS13;Vacuolar sorting-associated protein 13, N-terminal	NO	-/-	NO	NO
contig_32302-Ch1	g4059	hypothetical protein	Protein of unknown function (DUF3429)	NO	-/-	NO	NO
contig_32302-Ch1	g4060	hypothetical protein	-	NO	-/-	NO	NO
contig_32302-Ch1	g4061	hypothetical protein	G-patch domain;Tuftelin interacting protein N terminal;GC-rich sequence DNA-binding factor-like protein	NO	-/-	NO	NO
contig_32302-Ch1	g4062	hypothetical protein	Subtilase family;Peptidase inhibitor I9	Signal peptide/0.9937	-/-	NO	NO
contig_32302-Ch1	g4063	hypothetical protein	SIT4 phosphatase-associated protein	NO	-/-	NO	NO
contig_32302-Ch1	g4064	NhNSP3	Phosphopantetheine attachment site;Condensation domain;AMP-binding enzyme	NO	-/-	NO	NO
contig_32302-Ch1	g4065	hypothetical protein	OPT oligopeptide transporter protein	NO	-/-	NO	NO
contig_32302-Ch1	g4066	hypothetical protein	short chain dehydrogenase	NO	-/-	NO	NO
contig_32302-Ch1	g4067	hypothetical protein	-	NO	-/-	NO	NO
contig_32302-Ch1	g4068	hypothetical protein	-	NO	-/-	NO	NO
contig_32302-Ch1	g4069	hypothetical protein	-	NO	-/-	NO	NO
contig_32302-Ch1	g4070	Protein-tyrosine-phosphatase	Dual specificity phosphatase, catalytic domain	NO	-/-	NO	NO
contig_32302-Ch1	g4071	hypothetical protein	AAA-ATPase Vps4-associated protein 1	NO	-/-	NO	NO
contig_32302-Ch1	g4072	Rtt106 domain-containing protein	Histone chaperone Rttp106-like	NO	-/-	NO	NO
contig_32302-Ch1	g4073	LITAF domain-containing protein	-	NO	-/-	NO	NO
contig_32302-Ch1	g4074	37S ribosomal protein mrp10, mitochondrial	-	NO	-/-	NO	NO
contig_32302-Ch1	g4075	hypothetical protein	RhoGEF domain;CDC24 Calponin;PB1 domain;Pleckstrin homology domain	NO	-/-	NO	NO
contig_32302-Ch1	g4076	Cupin_2 domain-containing protein	Cupin domain	NO	-/-	NO	NO
contig_32302-Ch1	g4077	Glyco_transf_28 domain-containing protein	UDP-glucoronosyl and UDP-glucosyl transferase;Glycosyltransferase family 28 N-terminal domain	NO	-/-	NO	GT1
contig_32302-Ch1	g4078	hypothetical protein	Fungal specific transcription factor domain	NO	-/-	NO	NO
contig_32302-Ch1	g4079	hypothetical protein	-	NO	-/-	NO	NO
contig_32302-Ch1	g4080	hypothetical protein	-	NO	-/-	NO	NO
contig_32302-Ch1	g4081	hypothetical protein	Cytochrome P450	NO	-/-	NO	NO
contig_32302-Ch1	g4082	hypothetical protein	Major Facilitator Superfamily	NO	-/-	NO	NO
contig_32302-Ch1	g4083	NAD(P)-bd_dom domain-containing protein	-	NO	-/-	NO	NO
contig_32302-Ch1	g4084	hypothetical protein	-	NO	-/-	NO	NO
contig_32302-Ch1	g4085	hypothetical protein	Domain of unknown function (DUF3471)	NO	-/-	NO	NO
contig_32302-Ch1	g4086	hypothetical protein	Eukaryotic aspartyl protease	Signal peptide/0.9303	-/-	NO	NO
contig_32302-Ch1	g4087	NmrA domain-containing protein	KR domain	NO	-/-	NO	NO
contig_32302-Ch1	g4088	FAD_binding_3 domain-containing protein	FAD binding domain	NO	-/-	NO	NO
contig_32302-Ch1	g4089	hypothetical protein	FAD binding domain	NO	-/-	NO	NO
contig_32302-Ch1	g4090	hypothetical protein	Major Facilitator Superfamily	NO	-/-	NO	NO
contig_32302-Ch1	g4091	hypothetical protein	-	NO	-/-	NO	NO
contig_32302-Ch1	g4092	G domain-containing protein	50S ribosome-binding GTPase	NO	-/-	NO	NO
contig_32302-Ch1	g4093	hypothetical protein	-	NO	-/-	NO	NO
contig_32302-Ch1	g4094	Epimerase domain-containing protein	NAD dependent epimerase/dehydratase family	NO	-/-	NO	NO
contig_32302-Ch1	g4095	EHN domain-containing protein	Epoxide hydrolase N terminus	Signal peptide/0.9	-/-	NO	NO
contig_32302-Ch1	g4096	Zn(2)-C6 fungal-type domain-containing protein	Fungal Zn(2)-Cys(6) binuclear cluster domain	NO	-/-	NO	NO
contig_32302-Ch1	g4097	Peptidase M20 domain-containing protein 2	Peptidase family M20/M25/M40;Peptidase dimerisation domain	NO	-/-	NO	NO
contig_32302-Ch1	g4098	hypothetical protein	Fungal specific transcription factor domain;Zinc finger, C2H2 type	NO	-/-	NO	NO
contig_32302-Ch1	g4099	hypothetical protein	Enoyl-(Acyl carrier protein) reductase	NO	-/-	NO	NO
contig_32302-Ch1	g4100	Amidase domain-containing protein	Amidase	NO	-/-	NO	NO
contig_32302-Ch1	g4101	hypothetical protein	Zinc-binding dehydrogenase;Alcohol dehydrogenase GroES-like domain	NO	-/-	NO	NO
contig_32302-Ch1	g4102	Carbohydrate esterase family 4	Polysaccharide deacetylase	NO	-/-	NO	NO
contig_32302-Ch1	g4103	hypothetical protein	Transmembrane amino acid transporter protein	NO	-/-	NO	NO
contig_32302-Ch1	g4104	Tyrosinase	Common central domain of tyrosinase;Tyosinase C-terminal domain	NO	-/-	NO	NO
contig_32302-Ch1	g4105	hypothetical protein	-	NO	-/-	NO	NO
contig_32302-Ch1	g4106	hypothetical protein	Amino acid permease	NO	-/-	NO	NO
contig_32302-Ch1	g4107	Amine oxidase	Flavin containing amine oxidoreductase	Signal peptide/0.9848	-/-	NO	NO
contig_32302-Ch1	g4108	PKS_ER domain-containing protein	Zinc-binding dehydrogenase;Alcohol dehydrogenase GroES-like domain	NO	-/-	NO	NO
contig_32302-Ch1	g4109	hypothetical protein	-	NO	-/-	NO	NO
contig_32302-Ch1	g4110	hypothetical protein	-	Signal peptide/0.9485	-/Y (0.53)	Apoplastic effector	NO
contig_32302-Ch1	g4111	hypothetical protein	Protein of unknown function (DUF3237)	NO	-/-	NO	NO
contig_32302-Ch1	g4112	hypothetical protein	NADH:flavin oxidoreductase / NADH oxidase family	NO	-/-	NO	NO
contig_32302-Ch1	g4113	hypothetical protein	-	NO	-/-	NO	NO
contig_32302-Ch1	g4114	hypothetical protein	Amidase	Signal peptide/0.5645	-/-	NO	NO
contig_32302-Ch1	g4115	Glycoside hydrolase family 5	Fungal cellulose binding domain;Cellulase (glycosyl hydrolase family 5)	NO	-/-	NO	CBM1;GH5_7
contig_32302-Ch1	g4116	hypothetical protein	Protein kinase domain	NO	-/-	NO	NO
contig_32302-Ch1	g4117	hypothetical protein	-	NO	-/-	NO	NO
contig_32302-Ch1	g4118	hypothetical protein	-	NO	-/-	NO	NO
contig_32302-Ch1	g4119	Helicase ATP-binding domain-containing protein	-	NO	-/-	NO	NO
contig_32302-Ch1	g4120	Tlh3	Helicase conserved C-terminal domain;DEAD/DEAH box helicase	NO	-/-	NO	NO
contig_32302-Ch1	g4121	hypothetical protein	-	NO	-/-	NO	NO
contig_32302-Ch1	g4122	Coronin	-	NO	-/-	NO	NO
contig_32302-Ch1	g4123	hypothetical protein	-	NO	-/-	NO	NO
contig_32302-Ch1	g4124	Ankyrin repeat and SOCS box containing 1	Ankyrin repeats (3 copies)	NO	-/-	NO	NO
contig_32302-Ch1	g4125	ANK_REP_REGION domain-containing protein	Ankyrin repeats (many copies)	NO	-/-	NO	NO
contig_32302-Ch1	g4126	hypothetical protein	-	NO	-/-	NO	NO
contig_32302-Ch1	g4127	ankyrin repeat and SOCS box protein 2-like isoform X1	Ankyrin repeats (3 copies)	NO	-/-	NO	NO
contig_32302-Ch1	g4128	hypothetical protein	-	NO	-/-	NO	NO
contig_32302-Ch1	g4129	hypothetical protein	-	NO	-/-	NO	NO
contig_32302-Ch1	g4130	hypothetical protein	Protein of unknown function (DUF3723)	NO	-/-	NO	NO
contig_32302-Ch1	g4131	hypothetical protein	-	Signal peptide/0.958	-/-	NO	NO
contig_32302-Ch1	g4132	JmjC domain-containing protein	JmjC domain, hydroxylase	NO	-/-	NO	NO
contig_32302-Ch1	g4133	hypothetical protein	-	NO	-/-	NO	NO
contig_32302-Ch1	g4134	APH domain-containing protein	Phosphotransferase enzyme family	NO	-/-	NO	NO
contig_32302-Ch1	g4135	hypothetical protein	-	NO	-/-	NO	NO
contig_32302-Ch1	g4136	C2H2 finger domain-containing protein	Protein of unknown function (DUF3435)	NO	-/-	NO	NO
contig_32302-Ch1	g4137	Ankyrin repeat protein	-	NO	-/-	NO	NO
contig_32302-Ch1	g4138	Helicase ATP-binding domain-containing protein	-	NO	-/-	NO	NO
contig_32302-Ch1	g4139	hypothetical protein	-	NO	-/-	NO	NO
contig_32302-Ch1	g4140	hypothetical protein	Helicase conserved C-terminal domain	NO	-/-	NO	NO
contig_32302-Ch1	g4141	hypothetical protein	-	NO	-/-	NO	NO
contig_32302-Ch1	g4142	hypothetical protein	-	NO	-/-	NO	NO
contig_32302-Ch1	g4143	hypothetical protein	-	NO	-/-	NO	NO
contig_32334-Ch2	g10473	ANK_REP_REGION domain-containing protein	Prion-inhibition and propagation;NACHT domain;Ankyrin repeat	Signal peptide/0.6114	-/-	NO	NO
contig_32334-Ch2	g10474	hypothetical protein	NACHT domain;N-terminal domain of NWD NACHT-NTPase;WD domain, G-beta repeat	NO	-/-	NO	NO
contig_32334-Ch2	g10475	APH domain-containing protein	Phosphotransferase enzyme family	NO	-/-	NO	NO
contig_32334-Ch2	g10476	MFS transporter, putative	Major Facilitator Superfamily	NO	-/-	NO	NO
contig_32334-Ch2	g10477	MFS multidrug transporter, putative	-	NO	-/-	NO	NO
contig_32334-Ch2	g10478	CFEM domain-containing protein	CFEM domain	NO	-/-	NO	NO
contig_32334-Ch2	g10479	hypothetical protein	-	Signal peptide/0.9965	-/-	NO	NO
contig_32334-Ch2	g10480	DUF2235 domain-containing protein	Uncharacterized alpha/beta hydrolase domain (DUF2235)	NO	-/-	NO	NO
contig_32334-Ch2	g10481	Fungal_trans domain-containing protein	Fungal specific transcription factor domain	NO	-/-	NO	NO
contig_32334-Ch2	g10482	hypothetical protein	Protein of unknown function (DUF3445)	NO	-/-	NO	GT31
contig_32334-Ch2	g10483	hypothetical protein	Protein of unknown function, DUF604	NO	-/-	NO	GT31
contig_32334-Ch2	g10484	hypothetical protein	short chain dehydrogenase	NO	-/-	NO	NO
contig_32334-Ch2	g10485	CHC2102	SWIB/MDM2 domain;DEK C terminal domain	NO	-/-	NO	NO
contig_32334-Ch2	g10486	CHC2102	-	NO	-/-	NO	NO
contig_32334-Ch2	g10487	Non-specific serine/threonine protein kinase	Protein kinase domain;Ribonuclease 2-5A	Signal peptide/0.9245	-/-	NO	NO
contig_32334-Ch2	g10488	FAD-binding PCMH-type domain-containing protein	Berberine and berberine like;FAD binding domain	Signal peptide/0.7106	-/-	NO	NO
contig_32334-Ch2	g10489	hypothetical protein	-	NO	-/-	NO	NO
contig_32334-Ch2	g10490	Eukaryotic translation initiation factor 3 subunit B	Eukaryotic translation initiation factor eIF2A	NO	-/-	NO	NO
contig_32334-Ch2	g10491	CCT-beta	TCP-1/cpn60 chaperonin family	NO	-/-	NO	NO
contig_32334-Ch2	g10492	hypothetical protein	-	NO	-/-	NO	NO
contig_32334-Ch2	g10493	hypothetical protein	Rab-GTPase-TBC domain	NO	-/-	NO	NO
contig_32334-Ch2	g10494	hypothetical protein	-	NO	-/-	NO	NO
contig_32334-Ch2	g10495	hypothetical protein	-	NO	-/-	NO	NO
contig_32334-Ch2	g10496	hypothetical protein	Fatty acid desaturase	NO	-/-	NO	NO
contig_32334-Ch2	g10497	hypothetical protein	-	NO	-/-	NO	NO
contig_32334-Ch2	g10498	hypothetical protein	-	NO	-/-	NO	NO
contig_32334-Ch2	g10499	hypothetical protein	N-acetyltransferase B complex (NatB) non catalytic subunit	NO	-/-	NO	NO
contig_32334-Ch2	g10500	hypothetical protein	Peptidase family M20/M25/M40;Peptidase dimerisation domain;WD domain, G-beta repeat	NO	-/-	NO	NO
contig_32334-Ch2	g10501	hypothetical protein	-	NO	-/-	NO	NO
contig_32334-Ch2	g10502	hypothetical protein	short chain dehydrogenase	NO	-/-	NO	NO
contig_32334-Ch2	g10503	hypothetical protein	ZIP Zinc transporter	NO	-/-	NO	NO
contig_32334-Ch2	g10504	hypothetical protein	-	Signal peptide/0.9984	Y (0.514)/-	Cytoplasmic effector	NO
contig_32334-Ch2	g10505	N2227 domain-containing protein	N2227-like protein	Signal peptide/0.9794	-/-	NO	NO
contig_32334-Ch2	g10506	Major facilitator superfamily transporter	Major Facilitator Superfamily	NO	-/-	NO	NO
contig_32334-Ch2	g10507	hypothetical protein	AMP-binding enzyme;Male sterility protein	NO	-/-	NO	NO
contig_32334-Ch2	g10508	hypothetical protein	Major Facilitator Superfamily	NO	-/-	NO	NO
contig_32334-Ch2	g10509	hypothetical protein	Histidine phosphatase superfamily (branch 1)	NO	-/-	NO	NO
contig_32334-Ch2	g10510	MFS domain-containing protein	Major Facilitator Superfamily	NO	-/-	NO	NO
contig_32334-Ch2	g10511	hypothetical protein	von Willebrand factor type A domain;Alpha-kinase family	NO	-/-	NO	NO
contig_32334-Ch2	g10512	hypothetical protein	-	NO	-/-	NO	NO
contig_32334-Ch2	g10513	Phosphoinositide phospholipase C	Transient receptor potential (TRP) ion channel;Phosphatidylinositol-specific phospholipase C, Y domain;Phosphatidylinositol-specific phospholipase C, X domain	NO	-/-	NO	NO
contig_32334-Ch2	g10514	PKS_ER domain-containing protein	Alcohol dehydrogenase GroES-like domain;Zinc-binding dehydrogenase	NO	-/-	NO	NO
contig_32334-Ch2	g10515	CMP/dCMP-type deaminase domain-containing protein	Cytidine and deoxycytidylate deaminase zinc-binding region	NO	-/-	NO	NO
contig_32334-Ch2	g10516	Fungal_trans domain-containing protein	Fungal specific transcription factor domain	NO	-/-	NO	NO
contig_32334-Ch2	g10517	hypothetical protein	-	Signal peptide/0.9735	-/-	NO	NO
contig_32334-Ch2	g10518	Tol-like protein	Heterokaryon incompatibility protein (HET)	NO	-/-	NO	NO
contig_32334-Ch2	g10519	hypothetical protein	Biotin carboxylase, N-terminal domain;Biotin-requiring enzyme;Biotin carboxylase C-terminal domain;Carbamoyl-phosphate synthase L chain, ATP binding domain	NO	-/-	NO	NO
contig_32334-Ch2	g10520	Zn(2)-C6 fungal-type domain-containing protein	Fungal Zn(2)-Cys(6) binuclear cluster domain;Fungal specific transcription factor domain	NO	-/-	NO	NO
contig_32334-Ch2	g10521	hypothetical protein	Voltage-dependent anion channel	NO	-/-	NO	NO
contig_32334-Ch2	g10522	Amb_all domain-containing protein	Pectate lyase	Signal peptide/0.995	-/-	NO	PL1_4
contig_32334-Ch2	g10523	hypothetical protein	PLAC8 family	NO	-/-	NO	NO
contig_32334-Ch2	g10524	Amidase	Amidase	NO	-/-	NO	NO
contig_32334-Ch2	g10525	hypothetical protein	Fungal trichothecene efflux pump (TRI12)	NO	-/-	NO	NO
contig_32334-Ch2	g10526	hypothetical protein	ABC transporter transmembrane region;ABC transporter	NO	-/-	NO	NO
contig_32334-Ch2	g10527	C6 transcription factor, putative	-	NO	-/-	NO	NO
contig_32334-Ch2	g10528	C6 finger domain transcription factor nscR	Fungal Zn(2)-Cys(6) binuclear cluster domain	NO	-/-	NO	NO
contig_32334-Ch2	g10529	MFS domain-containing protein	Major Facilitator Superfamily	NO	-/-	NO	NO
contig_32334-Ch2	g10530	hypothetical protein	Heterokaryon incompatibility protein (HET)	NO	-/-	NO	NO
contig_32334-Ch2	g10531	Arylamine N-acetyltransferase	N-acetyltransferase	NO	-/-	NO	NO
contig_32334-Ch2	g10532	hypothetical protein	-	NO	-/-	NO	NO
contig_32334-Ch2	g10533	Glycoside hydrolase family 16	Glycosyl hydrolases family 16	NO	-/-	NO	GH16
contig_32334-Ch2	g10534	hypothetical protein	Amino acid permease	NO	-/-	NO	NO
contig_32334-Ch2	g10535	hypothetical protein	-	NO	-/-	NO	NO
contig_32334-Ch2	g10536	hypothetical protein	-	NO	-/-	NO	NO
contig_32334-Ch2	g10537	DUF1996 domain-containing protein	Domain of unknown function (DUF1996)	NO	-/-	NO	NO
contig_32334-Ch2	g10538	hypothetical protein	Enoyl-(Acyl carrier protein) reductase	NO	-/-	NO	NO
contig_32334-Ch2	g10539	hypothetical protein	short chain dehydrogenase	NO	-/-	NO	NO
contig_32334-Ch2	g10540	hypothetical protein	Flavin-binding monooxygenase-like	NO	-/-	NO	NO
contig_32334-Ch2	g10541	hypothetical protein	Chromate transporter	NO	-/-	NO	NO
contig_32334-Ch2	g10542	Amine oxidase	Copper amine oxidase, N2 domain;Copper amine oxidase, enzyme domain;Copper amine oxidase, N3 domain	NO	-/-	NO	NO
contig_32334-Ch2	g10543	hypothetical protein	Amino acid permease	NO	-/-	NO	NO
contig_32334-Ch2	g10544	hypothetical protein	-	NO	-/-	NO	NO
contig_32334-Ch2	g10545	hypothetical protein	-	NO	-/-	NO	NO
contig_32334-Ch2	g10546	RING-type domain-containing protein	-	NO	-/-	NO	NO
contig_32334-Ch2	g10547	hypothetical protein	Major Facilitator Superfamily	NO	-/-	NO	NO
contig_32334-Ch2	g10548	hypothetical protein	-	NO	-/-	NO	NO
contig_32334-Ch2	g10549	hypothetical protein	-	Signal peptide/0.8048	-/-	NO	NO
contig_32334-Ch2	g10550	hypothetical protein	-	NO	-/-	NO	NO
contig_32334-Ch2	g10551	NmrA domain-containing protein	NmrA-like family	NO	-/-	NO	NO
contig_32334-Ch2	g10552	hypothetical protein	-	NO	-/-	NO	NO
contig_32334-Ch2	g10553	hypothetical protein	Domain of unknown function (DUF4387);Acyclic terpene utilisation family protein AtuA	NO	-/-	NO	NO
contig_32334-Ch2	g10554	MFS domain-containing protein	Sugar (and other) transporter	NO	-/-	NO	NO
contig_32334-Ch2	g10555	Catalase	Catalase	NO	-/-	NO	NO
contig_32334-Ch2	g10556	hypothetical protein	Oxidoreductase molybdopterin binding domain;Mo-co oxidoreductase dimerisation domain	NO	-/-	NO	NO
contig_32334-Ch2	g10557	PSDC domain-containing protein	Phophatidylserine decarboxylase;Phosphatidylserine decarboxylase	NO	-/-	NO	NO
contig_32334-Ch2	g10558	Methyltransf_11 domain-containing protein	Methyltransferase domain	NO	-/-	NO	NO
contig_32334-Ch2	g10559	F-box domain-containing protein	F-box-like	NO	-/-	NO	NO
contig_32334-Ch2	g10560	NAD(P)-bd_dom domain-containing protein	NAD(P)H-binding	NO	-/-	NO	NO
contig_32334-Ch2	g10561	Zn(2)-C6 fungal-type domain-containing protein	Fungal specific transcription factor domain;Fungal Zn(2)-Cys(6) binuclear cluster domain	NO	-/-	NO	NO
contig_32334-Ch2	g10562	NmrA domain-containing protein	NmrA-like family	NO	-/-	NO	NO
contig_32334-Ch2	g10563	CN hydrolase domain-containing protein	Carbon-nitrogen hydrolase;Ricin-type beta-trefoil lectin domain-like	NO	-/-	NO	NO
contig_32334-Ch2	g10564	Methyltranfer_dom domain-containing protein	Methyltransferase domain	NO	-/-	NO	NO
contig_32334-Ch2	g10565	Carboxylic ester hydrolase	Carboxylesterase family	Signal peptide/0.8975	-/-	NO	NO
[truncated: 9,100 more rows]
