# Supplementary material for: Identification and molecular detection of the pathogen of Phalaenopsis leaf yellowing through genome analysis
Source: Front Microbiol. 2024 Sep 24;15:1431813. doi: 10.3389/fmicb.2024.1431813 (PMC11472846; doi:10.3389/fmicb.2024.1431813)
Supplement: Supplementary file 3 [file Data_Sheet_3.XLSX]

## Sheet: Supplementary data sheet  3
Supplementary data sheet 3. Gene description of secreted proteins, effectors, carbohydrate-active enzymes (CAZys) on "fast core chromosomes (FCC)" Ch7, Ch11 and Ch12 of Fusarium phalaenopsidis
					Prediction of effector		Prediction of CAZys
Contig ID	Gene ID	Gene Name	Pfam	Prediction of secretory	Prediction score Cytoplasmic/apoplastic effector	Effector	Family name
contig_32328-Ch7	g1974	Sulfatase domain-containing protein	-	NO	-/-	NO	NO
contig_32328-Ch7	g1975	hypothetical protein	SAP domain	NO	-/-	NO	NO
contig_32328-Ch7	g1976	hypothetical protein	Tc5 transposase DNA-binding domain	NO	-/-	NO	NO
contig_32328-Ch7	g1977	hypothetical protein	-	NO	-/-	NO	NO
contig_32328-Ch7	g1978	DUF2235 domain-containing protein	Uncharacterized alpha/beta hydrolase domain (DUF2235)	NO	-/-	NO	NO
contig_32328-Ch7	g1979	hypothetical protein	short chain dehydrogenase	NO	-/-	NO	NO
contig_32328-Ch7	g1980	Alpha-glucosides permease MPH3	Sugar (and other) transporter	NO	-/-	NO	NO
contig_32328-Ch7	g1981	Sacchrp_dh_NADP domain-containing protein	Saccharopine dehydrogenase NADP binding domain	NO	-/-	NO	NO
contig_32328-Ch7	g1982	hypothetical protein	short chain dehydrogenase	NO	-/-	NO	NO
contig_32328-Ch7	g1983	hypothetical protein	Protein of unknown function (DUF3176)	NO	-/-	NO	NO
contig_32328-Ch7	g1984	hypothetical protein	-	NO	-/-	NO	NO
contig_32328-Ch7	g1985	hypothetical protein	-	NO	-/-	NO	NO
contig_32328-Ch7	g1986	hypothetical protein	Ion channel regulatory protein UNC-93	NO	-/-	NO	NO
contig_32328-Ch7	g1987	DAO domain-containing protein	FAD dependent oxidoreductase	NO	-/-	NO	NO
contig_32328-Ch7	g1988	hypothetical protein	-	NO	-/-	NO	NO
contig_32328-Ch7	g1989	hypothetical protein	-	NO	-/-	NO	NO
contig_32328-Ch7	g1990	hypothetical protein	Methyltransferase domain	NO	-/-	NO	NO
contig_32328-Ch7	g1991	hypothetical protein	-	NO	-/-	NO	NO
contig_32328-Ch7	g1992	hypothetical protein	-	Signal peptide/0.9963	Y (0.678)/Y (0.774)	Apoplastic/cytoplasmic effector	NO
contig_32328-Ch7	g1993	hypothetical protein	-	Signal peptide/0.9961	-/-	NO	CBM87;CE18
contig_32328-Ch7	g1994	Alpha-galactosidase	Glycoside-hydrolase family GH114	NO	-/-	NO	GH114
contig_32328-Ch7	g1995	hypothetical protein	Spherulation-specific family 4	NO	-/-	NO	NO
contig_32328-Ch7	g1996	NAD(P)-bd_dom domain-containing protein	GDP-mannose 4,6 dehydratase	NO	-/-	NO	NO
contig_32328-Ch7	g1997	DUF3492 domain-containing protein	Glycosyl transferases group 1;Domain of unknown function (DUF3492)	NO	-/-	NO	GT4
contig_32328-Ch7	g1998	hypothetical protein	Glutathione S-transferase, N-terminal domain;Glutathione S-transferase, C-terminal domain	NO	-/-	NO	NO
contig_32328-Ch7	g1999	hypothetical protein	Methyltransferase domain	NO	-/-	NO	NO
contig_32328-Ch7	g2000	NmrA domain-containing protein	NmrA-like family	NO	-/-	NO	NO
contig_32328-Ch7	g2001	hypothetical protein	Cytochrome P450	NO	-/-	NO	NO
contig_32328-Ch7	g2002	hypothetical protein	-	Signal peptide/0.9978	-/-	NO	NO
contig_32328-Ch7	g2003	hypothetical protein	Enoyl-(Acyl carrier protein) reductase	NO	-/-	NO	NO
contig_32328-Ch7	g2004	hypothetical protein	AhpC/TSA antioxidant enzyme	NO	-/-	NO	NO
contig_32328-Ch7	g2005	Pyruvate carboxyltransferase domain-containing protein	HMGL-like	NO	-/-	NO	NO
contig_32328-Ch7	g2006	hypothetical protein	Cytochrome P450	NO	-/-	NO	NO
contig_32328-Ch7	g2007	hypothetical protein	Carbohydrate binding domain	Signal peptide/0.9992	Y (0.784)/Y (0.711)	Cytoplasmic/apoplastic effector	NO
contig_32328-Ch7	g2008	NmrA domain-containing protein	NmrA-like family	NO	-/-	NO	NO
contig_32328-Ch7	g2009	hypothetical protein	-	NO	-/-	NO	NO
contig_32328-Ch7	g2010	AB hydrolase-1 domain-containing protein	Alpha/beta hydrolase family	Signal peptide/0.989	-/-	NO	NO
contig_32328-Ch7	g2011	hypothetical protein	Fungal Zn(2)-Cys(6) binuclear cluster domain	NO	-/-	NO	NO
contig_32328-Ch7	g2012	MFS domain-containing protein	Major Facilitator Superfamily	NO	-/-	NO	NO
contig_32328-Ch7	g2013	hypothetical protein	-	NO	-/-	NO	NO
contig_32328-Ch7	g2014	DLH domain-containing protein	Dienelactone hydrolase family	Signal peptide/0.8448	-/-	NO	NO
contig_32328-Ch7	g2015	hypothetical protein	-	Signal peptide/0.957	-/-	NO	NO
contig_32328-Ch7	g2016	hypothetical protein	Cation transport protein	NO	-/-	NO	NO
contig_32328-Ch7	g2017	hypothetical protein	N-terminal domain on NACHT_NTPase and P-loop NTPases;NACHT domain	NO	-/-	NO	NO
contig_32328-Ch7	g2018	hypothetical protein	-	NO	-/-	NO	NO
contig_32328-Ch7	g2019	hypothetical protein	-	NO	-/-	NO	NO
contig_32328-Ch7	g2020	Alcohol dehydrogenase	Zinc-binding dehydrogenase;Alcohol dehydrogenase GroES-like domain	NO	-/-	NO	NO
contig_32328-Ch7	g2021	C3H1-type domain-containing protein	-	NO	-/-	NO	NO
contig_32328-Ch7	g2022	hypothetical protein	Domain of unknown function (DUF1993)	NO	-/-	NO	NO
contig_32328-Ch7	g2023	Pectate lyase	Pectate lyase	Signal peptide/0.889	Y (0.52)/Y (0.94)	Apoplastic/cytoplasmic effector	PL3_2
contig_32328-Ch7	g2024	M20_dimer domain-containing protein	Peptidase family M20/M25/M40;Peptidase dimerisation domain	Signal peptide/0.9829	-/-	NO	NO
contig_32328-Ch7	g2025	hypothetical protein	-	NO	-/-	NO	NO
contig_32328-Ch7	g2026	hypothetical protein	-	NO	-/-	NO	NO
contig_32328-Ch7	g2027	Tubulin beta chain	Tubulin C-terminal domain;Tubulin/FtsZ family, GTPase domain	NO	-/-	NO	NO
contig_32328-Ch7	g2028	Cutinase transcription factor 1	Fungal specific transcription factor domain	NO	-/-	NO	NO
contig_32328-Ch7	g2029	hypothetical protein	Transmembrane amino acid transporter protein	NO	-/-	NO	NO
contig_32328-Ch7	g2030	Putative fmn-dependent dehydrogenase family protein	FMN-dependent dehydrogenase	NO	-/-	NO	NO
contig_32328-Ch7	g2031	4-aminobutyrate aminotransferase	Aminotransferase class-III	NO	-/-	NO	NO
contig_32328-Ch7	g2032	Aldedh domain-containing protein	Aldehyde dehydrogenase family	NO	-/-	NO	NO
contig_32328-Ch7	g2033	hypothetical protein	Endoribonuclease L-PSP	NO	-/-	NO	NO
contig_32328-Ch7	g2034	Aldolase_II domain-containing protein	Class II Aldolase and Adducin N-terminal domain	NO	-/-	NO	NO
contig_32328-Ch7	g2035	hypothetical protein	Ketopantoate reductase PanE/ApbA C terminal;Ketopantoate reductase PanE/ApbA	NO	-/-	NO	NO
contig_32328-Ch7	g2036	hypothetical protein	Fungal Zn(2)-Cys(6) binuclear cluster domain;Fungal specific transcription factor domain	NO	-/-	NO	NO
contig_32328-Ch7	g2037	hypothetical protein	Pyrroline-5-carboxylate reductase dimerisation;NADP oxidoreductase coenzyme F420-dependent	NO	-/-	NO	NO
contig_32328-Ch7	g2038	PKS_ER domain-containing protein	Zinc-binding dehydrogenase	NO	-/-	NO	NO
contig_32328-Ch7	g2039	MFS domain-containing protein	Major Facilitator Superfamily	NO	-/-	NO	NO
contig_32328-Ch7	g2040	N-acetyltransferase domain-containing protein	Acetyltransferase (GNAT) family	NO	-/-	NO	NO
contig_32328-Ch7	g2041	hypothetical protein	short chain dehydrogenase	NO	-/-	NO	NO
contig_32328-Ch7	g2042	AB hydrolase-1 domain-containing protein	Serine aminopeptidase, S33	NO	-/-	NO	NO
contig_32328-Ch7	g2043	GMC_OxRdtase_N domain-containing protein	GMC oxidoreductase;GMC oxidoreductase	NO	-/-	NO	AA3_3
contig_32328-Ch7	g2044	Related to calcium-independent phospholipase A2	Patatin-like phospholipase	NO	-/-	NO	NO
contig_32328-Ch7	g2045	hypothetical protein	Histidine phosphatase superfamily (branch 2)	Signal peptide/0.9765	-/-	NO	NO
contig_32328-Ch7	g2046	hypothetical protein	-	NO	-/-	NO	NO
contig_32328-Ch7	g2047	hypothetical protein	-	NO	-/-	NO	NO
contig_32328-Ch7	g2048	hypothetical protein	-	NO	-/-	NO	NO
contig_32328-Ch7	g2049	hypothetical protein	Protein of unknown function (DUF3645)	NO	-/-	NO	NO
contig_32328-Ch7	g2050	hypothetical protein	-	NO	-/-	NO	NO
contig_32328-Ch7	g2051	SesA domain-containing protein	Tetratricopeptide repeat	NO	-/-	NO	NO
contig_32328-Ch7	g2052	Alpha-galactosidase	Glycoside-hydrolase family GH114	Signal peptide/0.8627	Y (0.557)/-	Cytoplasmic effector	GH114
contig_32328-Ch7	g2053	HET domain-containing protein	Heterokaryon incompatibility protein (HET)	NO	-/-	NO	NO
contig_32328-Ch7	g2054	hypothetical protein	short chain dehydrogenase	NO	-/-	NO	NO
contig_32328-Ch7	g2055	hypothetical protein	Fungal specific transcription factor domain	NO	-/-	NO	NO
contig_32328-Ch7	g2056	hypothetical protein	-	NO	-/-	NO	NO
contig_32328-Ch7	g2057	hypothetical protein	-	NO	-/-	NO	NO
contig_32328-Ch7	g2058	NmrA domain-containing protein	NmrA-like family	NO	-/-	NO	NO
contig_32328-Ch7	g2059	Abhydrolase_3 domain-containing protein	alpha/beta hydrolase fold	NO	-/-	NO	NO
contig_32328-Ch7	g2060	Oxidored_FMN domain-containing protein	NADH:flavin oxidoreductase / NADH oxidase family	NO	-/-	NO	NO
contig_32328-Ch7	g2061	hypothetical protein	-	Signal peptide/0.9983	-/Y (0.634)	Apoplastic effector	NO
contig_32328-Ch7	g2062	hypothetical protein	Amino acid permease	NO	-/-	NO	NO
contig_32328-Ch7	g2063	hypothetical protein	MoaF C-terminal domain;MoaF N-terminal domain	NO	-/-	NO	NO
contig_32328-Ch7	g2064	Peptidase A1 domain-containing protein	Eukaryotic aspartyl protease	Signal peptide/0.9953	-/-	NO	NO
contig_32328-Ch7	g2065	hypothetical protein	Glutathione S-transferase, N-terminal domain;Glutathione S-transferase, C-terminal domain	NO	-/-	NO	NO
contig_32328-Ch7	g2066	hypothetical protein	Alpha/beta hydrolase of unknown function (DUF1100)	NO	-/-	NO	NO
contig_32328-Ch7	g2067	NhPKS10/NhNPS9	Phosphopantetheine attachment site;Polyketide synthase dehydratase;Beta-ketoacyl synthase, C-terminal domain;Male sterility protein;Ketoacyl-synthetase C-terminal extension;AMP-binding enzyme;Beta-ketoacyl synthase, N-terminal domain;Acyl transferase domain;Methyltransferase domain;KR domain;Condensation domain	NO	-/-	NO	GT2
contig_32328-Ch7	g2068	hypothetical protein	-	NO	-/-	NO	NO
contig_32328-Ch7	g2069	hypothetical protein	Major Facilitator Superfamily	NO	-/-	NO	NO
contig_32328-Ch7	g2070	Aldedh domain-containing protein	Aldehyde dehydrogenase family	NO	-/-	NO	NO
contig_32328-Ch7	g2071	hypothetical protein	Cytochrome P450	NO	-/-	NO	NO
contig_32328-Ch7	g2072	hypothetical protein	SAM dependent carboxyl methyltransferase	NO	-/-	NO	NO
contig_32328-Ch7	g2073	Aminotran_5 domain-containing protein	Aminotransferase class-V	NO	-/-	NO	NO
contig_32328-Ch7	g2074	hypothetical protein	-	NO	-/-	NO	NO
contig_32328-Ch7	g2075	GED domain-containing protein	Dynamin central region;Dynamin family	NO	-/-	NO	NO
contig_32328-Ch7	g2076	hypothetical protein	-	NO	-/-	NO	NO
contig_32328-Ch7	g2077	hypothetical protein	-	NO	-/-	NO	NO
contig_32328-Ch7	g2078	hypothetical protein	-	Signal peptide/0.9551	Y (0.617)/-	Cytoplasmic effector	NO
contig_32328-Ch7	g2079	FAD-binding PCMH-type domain-containing protein	FAD binding domain;Berberine and berberine like	Signal peptide/0.79	-/-	NO	AA7
contig_32328-Ch7	g2080	hypothetical protein	SMP-30/Gluconolactonase/LRE-like region	Signal peptide/0.8246	-/-	NO	NO
contig_32328-Ch7	g2081	hypothetical protein	-	NO	-/-	NO	NO
contig_32328-Ch7	g2082	Amidohydro-rel domain-containing protein	Amidohydrolase family	NO	-/-	NO	NO
contig_32328-Ch7	g2083	hypothetical protein	-	NO	-/-	NO	NO
contig_32328-Ch7	g2084	hypothetical protein	-	NO	-/-	NO	NO
contig_32328-Ch7	g2085	Peptidase M20 domain-containing protein 2	Peptidase dimerisation domain;Peptidase family M20/M25/M40	NO	-/-	NO	NO
contig_32328-Ch7	g2086	MFS domain-containing protein	Major Facilitator Superfamily	NO	-/-	NO	NO
contig_32328-Ch7	g2087	hypothetical protein	-	NO	-/-	NO	NO
contig_32328-Ch7	g2088	hypothetical protein	Enoyl-(Acyl carrier protein) reductase	NO	-/-	NO	NO
contig_32328-Ch7	g2089	Isochorismatase domain-containing protein	Isochorismatase family	NO	-/-	NO	NO
contig_32328-Ch7	g2090	hypothetical protein	EamA-like transporter family	NO	-/-	NO	NO
contig_32328-Ch7	g2091	hypothetical protein	Major Facilitator Superfamily	NO	-/-	NO	GH31
contig_32328-Ch7	g2092	Fungal_trans domain-containing protein	Fungal specific transcription factor domain	NO	-/-	NO	NO
contig_32328-Ch7	g2093	hypothetical protein	-	NO	-/-	NO	NO
contig_32328-Ch7	g2094	hypothetical protein	Flavin-binding monooxygenase-like	NO	-/-	NO	NO
contig_32328-Ch7	g2095	Carboxylic ester hydrolase	Carboxylesterase family	NO	-/-	NO	NO
contig_32328-Ch7	g2096	MFS domain-containing protein	Fungal trichothecene efflux pump (TRI12)	NO	-/-	NO	NO
contig_32328-Ch7	g2097	hypothetical protein	-	NO	-/-	NO	NO
contig_32328-Ch7	g2098	hypothetical protein	-	NO	-/-	NO	NO
contig_32328-Ch7	g2099	hypothetical protein	-	NO	-/-	NO	NO
contig_32328-Ch7	g2100	hypothetical protein	-	Signal peptide/0.9792	Y (0.639)/Y (0.675)	Apoplastic/cytoplasmic effector	NO
contig_32328-Ch7	g2101	Glyco_transf_64 domain-containing protein	Glycosyl transferase family 64 domain	NO	-/-	NO	NO
contig_32328-Ch7	g2102	TPT domain-containing protein	Triose-phosphate Transporter family	NO	-/-	NO	NO
contig_32328-Ch7	g2103	hypothetical protein	-	NO	-/-	NO	NO
contig_32328-Ch7	g2104	hypothetical protein	-	NO	-/-	NO	NO
contig_32328-Ch7	g2105	hypothetical protein	Transferase family	NO	-/-	NO	NO
contig_32328-Ch7	g2106	MFS domain-containing protein	Major Facilitator Superfamily	NO	-/-	NO	NO
contig_32328-Ch7	g2107	Zn(2)-C6 fungal-type domain-containing protein	Fungal specific transcription factor domain	NO	-/-	NO	NO
contig_32328-Ch7	g2108	Arylsulfatase	Sulfatase	Signal peptide/0.978	-/-	NO	CBM20;GH15
contig_32328-Ch7	g2109	hypothetical protein	-	NO	-/-	NO	NO
contig_32328-Ch7	g2110	hypothetical protein	-	NO	-/-	NO	NO
contig_32328-Ch7	g2111	hypothetical protein	-	NO	-/-	NO	NO
contig_32328-Ch7	g2112	ankyrin repeat and protein kinase domain-containing protein 1	Ankyrin repeats (3 copies)	NO	-/-	NO	NO
contig_32328-Ch7	g2113	OphD encodes a permease for phthalate transporter	Major Facilitator Superfamily	NO	-/-	NO	NO
contig_32328-Ch7	g2114	PKS_ER domain-containing protein	Alcohol dehydrogenase GroES-like domain;Zinc-binding dehydrogenase	NO	-/-	NO	NO
contig_32328-Ch7	g2115	hypothetical protein	-	NO	-/-	NO	NO
contig_32328-Ch7	g2116	F-box domain-containing protein	F-box-like	NO	-/-	NO	NO
contig_32328-Ch7	g2117	NACHT domain-containing protein	-	NO	-/-	NO	NO
contig_32328-Ch7	g2118	SLT domain-containing protein	Transglycosylase SLT domain	Signal peptide/0.9919	-/Y (0.59)	Apoplastic effector	NO
contig_32328-Ch7	g2119	Cupin_2 domain-containing protein	Cupin domain	NO	-/-	NO	NO
contig_32328-Ch7	g2120	hypothetical protein	NAD-binding of NADP-dependent 3-hydroxyisobutyrate dehydrogenase;NAD binding domain of 6-phosphogluconate dehydrogenase	NO	-/-	NO	NO
contig_32328-Ch7	g2121	2-dehydropantoate 2-reductase	Ketopantoate reductase PanE/ApbA;Ketopantoate reductase PanE/ApbA C terminal	NO	-/-	NO	NO
contig_32328-Ch7	g2122	MFS domain-containing protein	Major Facilitator Superfamily	NO	-/-	NO	NO
contig_32328-Ch7	g2123	Aldedh domain-containing protein	Aldehyde dehydrogenase family	NO	-/-	NO	NO
contig_32328-Ch7	g2124	Zn(2)-C6 fungal-type domain-containing protein	Fungal specific transcription factor domain	NO	-/-	NO	NO
contig_32328-Ch7	g2125	hypothetical protein	-	NO	-/-	NO	NO
contig_32328-Ch7	g2126	Choline monooxygenase, chloroplastic	Rieske [2Fe-2S] domain;Ring hydroxylating alpha subunit (catalytic domain)	NO	-/-	NO	NO
contig_32328-Ch7	g2127	hypothetical protein	Amino acid permease	NO	-/-	NO	NO
contig_32328-Ch7	g2128	Amine oxidase	Flavin containing amine oxidoreductase	NO	-/-	NO	NO
contig_32328-Ch7	g2129	hypothetical protein	-	NO	-/-	NO	NO
contig_32328-Ch7	g2130	hypothetical protein	-	NO	-/-	NO	NO
contig_32328-Ch7	g2131	hypothetical protein	-	NO	-/-	NO	NO
contig_32328-Ch7	g2132	hypothetical protein	-	Signal peptide/0.9219	-/-	NO	NO
contig_32328-Ch7	g2133	ANK_REP_REGION domain-containing protein	-	NO	-/-	NO	NO
contig_32328-Ch7	g2134	PLDc_N domain-containing protein	Phospholipase_D-nuclease N-terminal	NO	-/-	NO	NO
contig_32328-Ch7	g2135	hypothetical protein	Kinetochore Sim4 complex subunit FTA2	NO	-/-	NO	NO
contig_32328-Ch7	g2136	hypothetical protein	-	NO	-/-	NO	NO
contig_32328-Ch7	g2137	MFS domain-containing protein	Sugar (and other) transporter	NO	-/-	NO	NO
contig_32328-Ch7	g2138	Very-long-chain	Protein tyrosine phosphatase-like protein, PTPLA	NO	-/-	NO	NO
contig_32328-Ch7	g2139	MFS domain-containing protein	Major Facilitator Superfamily	NO	-/-	NO	NO
contig_32328-Ch7	g2140	Aldolase_II domain-containing protein	Class II Aldolase and Adducin N-terminal domain	NO	-/-	NO	NO
contig_32328-Ch7	g2141	hypothetical protein	Gamma-butyrobetaine hydroxylase-like, N-terminal;Taurine catabolism dioxygenase TauD, TfdA family	NO	-/-	NO	NO
contig_32328-Ch7	g2142	Zn(2)-C6 fungal-type domain-containing protein	Fungal specific transcription factor domain	NO	-/-	NO	NO
contig_32328-Ch7	g2143	hypothetical protein	Methyltransferase domain	NO	-/-	NO	NO
contig_32328-Ch7	g2144	hypothetical protein	F-box-like	NO	-/-	NO	NO
contig_32328-Ch7	g2145	MFS domain-containing protein	Major Facilitator Superfamily	NO	-/-	NO	NO
contig_32328-Ch7	g2146	hypothetical protein	CoA-transferase family III	NO	-/-	NO	NO
contig_32328-Ch7	g2147	hypothetical protein	-	NO	-/-	NO	NO
contig_32328-Ch7	g2148	hypothetical protein	SNF5 / SMARCB1 / INI1;PrpF protein	NO	-/-	NO	NO
contig_32328-Ch7	g2149	Methyltransf_25 domain-containing protein	Methyltransferase domain	NO	-/-	NO	NO
contig_32328-Ch7	g2150	Catalase domain-containing protein	Catalase	NO	-/-	NO	NO
contig_32328-Ch7	g2151	hypothetical protein	-	NO	-/-	NO	NO
contig_32328-Ch7	g2152	PKS_ER domain-containing protein	Zinc-binding dehydrogenase;Alcohol dehydrogenase GroES-like domain	NO	-/-	NO	NO
contig_32328-Ch7	g2153	hypothetical protein	Alcohol acetyltransferase	NO	-/-	NO	NO
contig_32328-Ch7	g2154	Branched-chain-amino-acid aminotransferase	Amino-transferase class IV	NO	-/-	NO	NO
contig_32328-Ch7	g2155	Zn(2)-C6 fungal-type domain-containing protein	Fungal Zn(2)-Cys(6) binuclear cluster domain;Fungal specific transcription factor domain	NO	-/-	NO	NO
contig_32328-Ch7	g2156	hypothetical protein	RTA1 like protein	NO	-/-	NO	NO
contig_32328-Ch7	g2157	hypothetical protein	Protein of unknown function (DUF3433)	NO	-/-	NO	NO
contig_32328-Ch7	g2158	hypothetical protein	-	NO	-/-	NO	NO
contig_32328-Ch7	g2159	HET domain-containing protein	Heterokaryon incompatibility protein (HET)	NO	-/-	NO	NO
contig_32328-Ch7	g2160	Protein kinase domain-containing protein	Heterokaryon incompatibility protein (HET)	NO	-/-	NO	NO
contig_32328-Ch7	g2161	Protein kinase domain-containing protein	Protein kinase domain	NO	-/-	NO	NO
contig_32328-Ch7	g2162	Protein kinase domain-containing protein	Protein kinase domain	NO	-/-	NO	NO
contig_32328-Ch7	g2163	HET domain-containing protein	Heterokaryon incompatibility protein (HET)	NO	-/-	NO	NO
contig_32328-Ch7	g2164	hypothetical protein	-	NO	-/-	NO	NO
contig_32328-Ch7	g2165	hypothetical protein	-	NO	-/-	NO	NO
contig_32328-Ch7	g2166	FAD-binding PCMH-type domain-containing protein	FAD binding domain;Berberine and berberine like	Signal peptide/0.9955	-/-	NO	NO
contig_32328-Ch7	g2167	hypothetical protein	-	NO	-/-	NO	NO
contig_32328-Ch7	g2168	Ferric oxidoreductase domain-containing protein	Ferric reductase like transmembrane component	NO	-/-	NO	NO
contig_32328-Ch7	g2169	hypothetical protein	-	NO	-/-	NO	NO
contig_32328-Ch7	g2170	MFS domain-containing protein	Sugar (and other) transporter	NO	-/-	NO	NO
contig_32328-Ch7	g2171	Metallophos domain-containing protein	Calcineurin-like phosphoesterase	Signal peptide/0.9836	-/-	NO	NO
contig_32328-Ch7	g2172	Translation machinery-associated protein 22	Translation initiation factor SUI1;Pre-PUA-like domain	NO	-/-	NO	AA9
contig_32328-Ch7	g2173	MFS domain-containing protein	Sugar (and other) transporter	NO	-/-	NO	NO
contig_32328-Ch7	g2174	hypothetical protein	short chain dehydrogenase	NO	-/-	NO	NO
contig_32328-Ch7	g2175	hypothetical protein	Glutathione S-transferase, N-terminal domain	NO	-/-	NO	NO
contig_32328-Ch7	g2176	hypothetical protein	short chain dehydrogenase	NO	-/-	NO	NO
contig_32328-Ch7	g2177	Oxidored_FMN domain-containing protein	NADH:flavin oxidoreductase / NADH oxidase family	NO	-/-	NO	NO
contig_32328-Ch7	g2178	hypothetical protein	short chain dehydrogenase	NO	-/-	NO	NO
contig_32328-Ch7	g2179	Zn(2)-C6 fungal-type domain-containing protein	Fungal specific transcription factor domain;FAD binding domain	NO	-/-	NO	NO
contig_32328-Ch7	g2180	NAD(P)-bd_dom domain-containing protein	NAD(P)H-binding	NO	-/-	NO	NO
contig_32328-Ch7	g2181	PepX_C domain-containing protein	X-Pro dipeptidyl-peptidase (S15 family);X-Pro dipeptidyl-peptidase C-terminal non-catalytic domain	NO	-/-	NO	NO
contig_32328-Ch7	g2182	hypothetical protein	Questin oxidase-like	NO	-/-	NO	NO
contig_32328-Ch7	g2183	FAD_binding_3 domain-containing protein	FAD binding domain	NO	-/-	NO	NO
contig_32328-Ch7	g2184	hypothetical protein	-	NO	-/-	NO	NO
contig_32328-Ch7	g2185	HET domain-containing protein	Heterokaryon incompatibility protein (HET)	NO	-/-	NO	NO
contig_32328-Ch7	g2186	HET domain-containing protein	-	NO	-/-	NO	NO
contig_32328-Ch7	g2187	Kp4 domain-containing protein	Kp4	Signal peptide/0.9993	Y (0.512)/Y (0.895)	Apoplastic/cytoplasmic effector	NO
contig_32328-Ch7	g2188	SRT2101	Sir2 family	NO	-/-	NO	NO
contig_32328-Ch7	g2189	hypothetical protein	Cytochrome P450	NO	-/-	NO	NO
contig_32328-Ch7	g2190	hypothetical protein	Glycosyl hydrolases family 43	Signal peptide/0.9956	-/-	NO	NO
contig_32328-Ch7	g2191	Acyl-coenzyme A oxidase	Acyl-CoA oxidase;Acyl-CoA dehydrogenase, middle domain;Acyl-coenzyme A oxidase N-terminal	NO	-/-	NO	NO
contig_32328-Ch7	g2192	hypothetical protein	short chain dehydrogenase	NO	-/-	NO	NO
contig_32328-Ch7	g2193	SMI1_KNR4 domain-containing protein	SMI1 / KNR4 family (SUKH-1)	NO	-/-	NO	NO
contig_32328-Ch7	g2194	hypothetical protein	-	NO	-/-	NO	NO
contig_32328-Ch7	g2195	Carboxylic ester hydrolase	Tannase and feruloyl esterase	Signal peptide/0.9973	-/-	NO	NO
contig_32328-Ch7	g2196	HET domain-containing protein	Heterokaryon incompatibility protein (HET)	NO	-/-	NO	NO
contig_32328-Ch7	g2197	hypothetical protein	-	NO	-/-	NO	NO
contig_32328-Ch7	g2198	hypothetical protein	NADH ubiquinone oxidoreductase, 20 Kd subunit;short chain dehydrogenase	NO	-/-	NO	NO
contig_32328-Ch7	g2199	Hypothetical protein	-	Signal peptide/0.9953	-/-	NO	NO
contig_32328-Ch7	g2200	hypothetical protein	RTA1 like protein	NO	-/-	NO	NO
contig_32328-Ch7	g2201	hypothetical protein	Necrosis inducing protein (NPP1)	Signal peptide/0.9902	-/-	NO	NO
contig_32328-Ch7	g2202	hypothetical protein	RTA1 like protein	NO	-/-	NO	NO
contig_32328-Ch7	g2203	Carboxylic ester hydrolase	Tannase and feruloyl esterase	NO	-/-	NO	NO
contig_32328-Ch7	g2204	PKS_ER domain-containing protein	Zinc-binding dehydrogenase	NO	-/-	NO	NO
contig_32328-Ch7	g2205	hypothetical protein	OPT oligopeptide transporter protein	NO	-/-	NO	NO
contig_32328-Ch7	g2206	Branched-chain-amino-acid aminotransferase	Amino-transferase class IV	NO	-/-	NO	NO
contig_32328-Ch7	g2207	Carboxypeptidase	D-isomer specific 2-hydroxyacid dehydrogenase, NAD binding domain	NO	-/-	NO	NO
contig_32328-Ch7	g2208	Carboxypeptidase	Serine carboxypeptidase	Signal peptide/0.9966	-/-	NO	NO
contig_32328-Ch7	g2209	hypothetical protein	ABC transporter transmembrane region;ABC transporter;ABC transporter	NO	-/-	NO	NO
contig_32328-Ch7	g2210	hypothetical protein	-	NO	-/-	NO	NO
contig_32328-Ch7	g2211	Amine oxidase	Copper amine oxidase, enzyme domain;Copper amine oxidase, N3 domain;Copper amine oxidase, N2 domain	NO	-/-	NO	NO
contig_32328-Ch7	g2212	hypothetical protein	Pyridoxal-dependent decarboxylase conserved domain	NO	-/-	NO	NO
contig_32328-Ch7	g2213	hypothetical protein	-	NO	-/-	NO	NO
contig_32328-Ch7	g2214	AB hydrolase-1 domain-containing protein	Alpha/beta hydrolase family	NO	-/-	NO	NO
contig_32328-Ch7	g2215	FAD-binding PCMH-type domain-containing protein	FAD binding domain	NO	-/-	NO	NO
contig_32328-Ch7	g2216	hypothetical protein	Transcription initiation factor IID, 18kD subunit	NO	-/-	NO	NO
contig_32328-Ch7	g2217	hypothetical protein	OPT oligopeptide transporter protein	NO	-/-	NO	NO
contig_32328-Ch7	g2218	Leukotriene A-4 hydrolase homolog	Leukotriene A4 hydrolase, C-terminal;Peptidase M1 N-terminal domain;Peptidase family M1 domain	NO	-/-	NO	NO
contig_32328-Ch7	g2219	M20_dimer domain-containing protein	Peptidase dimerisation domain;Peptidase family M20/M25/M40	NO	-/-	NO	NO
contig_32328-Ch7	g2220	Branched-chain-amino-acid aminotransferase	Amino-transferase class IV	NO	-/-	NO	NO
contig_32328-Ch7	g2221	Zn(2)-C6 fungal-type domain-containing protein	Fungal specific transcription factor domain	NO	-/-	NO	NO
contig_32328-Ch7	g2222	MFS domain-containing protein	Major Facilitator Superfamily	NO	-/-	NO	NO
contig_32328-Ch7	g2223	hypothetical protein	-	NO	-/-	NO	NO
contig_32328-Ch7	g2224	AA_permease domain-containing protein	Amino acid permease;Amino acid permease	NO	-/-	NO	NO
contig_32328-Ch7	g2225	hypothetical protein	Endoribonuclease L-PSP	NO	-/-	NO	NO
contig_32328-Ch7	g2226	hypothetical protein	short chain dehydrogenase	NO	-/-	NO	NO
contig_32328-Ch7	g2227	FMN hydroxy acid dehydrogenase domain-containing protein	FMN-dependent dehydrogenase	NO	-/-	NO	NO
contig_32328-Ch7	g2228	hypothetical protein	GMC oxidoreductase;GMC oxidoreductase	Signal peptide/0.9762	-/-	NO	AA3_2
contig_32328-Ch7	g2229	Fe2OG dioxygenase domain-containing protein	non-haem dioxygenase in morphine synthesis N-terminal	NO	-/-	NO	NO
contig_32328-Ch7	g2230	hypothetical protein	-	NO	-/-	NO	NO
contig_32328-Ch7	g2231	hypothetical protein	Permease for cytosine/purines, uracil, thiamine, allantoin	NO	-/-	NO	NO
contig_32328-Ch7	g2232	hypothetical protein	-	Signal peptide/0.9312	-/Y (0.517)	Apoplastic effector	NO
contig_32328-Ch7	g2233	PKS_ER domain-containing protein	Alcohol dehydrogenase GroES-like domain;Zinc-binding dehydrogenase	NO	-/-	NO	NO
contig_32328-Ch7	g2234	Beta-glucosidase	Glycosyl hydrolase family 3 C-terminal domain;Fibronectin type III-like domain;Glycosyl hydrolases family 43	NO	-/-	NO	NO
contig_32328-Ch7	g2235	MFS domain-containing protein	Sugar (and other) transporter	NO	-/-	NO	NO
contig_32328-Ch7	g2236	hypothetical protein	Enoyl-(Acyl carrier protein) reductase	NO	-/-	NO	NO
contig_32328-Ch7	g2237	FAD_binding_2 domain-containing protein	FAD binding domain	NO	-/-	NO	NO
contig_32328-Ch7	g2238	Glycoside hydrolase family 31	N-terminal barrel of NtMGAM and CtMGAM, maltase-glucoamylase;Galactose mutarotase-like;Glycosyl hydrolases family 31	Signal peptide/0.9707	-/-	NO	GH31
contig_32328-Ch7	g2239	Beta-lactamase domain-containing protein	Beta-lactamase	NO	-/-	NO	NO
contig_32372-Ch7	g12704	hypothetical protein	-	NO	-/-	NO	NO
contig_32372-Ch7	g12705	hypothetical protein	-	NO	-/-	NO	NO
contig_32372-Ch7	g12706	hypothetical protein	Caspase domain	NO	-/-	NO	NO
contig_32372-Ch7	g12707	Ldi domain-containing protein	Linalool dehydratase/isomerase	NO	-/-	NO	NO
contig_32372-Ch7	g12708	PKS_ER domain-containing protein	Zinc-binding dehydrogenase;Alcohol dehydrogenase GroES-like domain	NO	-/-	NO	NO
contig_32372-Ch7	g12709	hypothetical protein	GPR1/FUN34/yaaH family	NO	-/-	NO	NO
contig_32372-Ch7	g12710	Fungal_trans domain-containing protein	Fungal specific transcription factor domain;Fungal Zn(2)-Cys(6) binuclear cluster domain	NO	-/-	NO	NO
contig_32372-Ch7	g12711	HMA domain-containing protein	E1-E2 ATPase;haloacid dehalogenase-like hydrolase;Heavy-metal-associated domain	NO	-/-	NO	NO
contig_32372-Ch7	g12712	Kp4 domain-containing protein	Kp4	Signal peptide/0.9914	-/Y (0.894)	Apoplastic effector	NO
contig_32372-Ch7	g12713	hypothetical protein	Retinal pigment epithelial membrane protein	Signal peptide/0.891	-/-	NO	NO
contig_32372-Ch7	g12714	hypothetical protein	Glycosyl Hydrolase Family 88	NO	-/-	NO	GH88
contig_32372-Ch7	g12715	hypothetical protein	Sugar (and other) transporter	NO	-/-	NO	NO
contig_32372-Ch7	g12716	MFS domain-containing protein	Sugar (and other) transporter	NO	-/-	NO	NO
contig_32372-Ch7	g12717	Beta-glucosidase	Glycosyl hydrolase family 3 N terminal domain;Fibronectin type III-like domain;PA14 domain;Glycosyl hydrolase family 3 C-terminal domain	NO	-/-	NO	GH3
contig_32372-Ch7	g12718	PKS_ER domain-containing protein	Zinc-binding dehydrogenase;Alcohol dehydrogenase GroES-like domain	NO	-/-	NO	NO
contig_32372-Ch7	g12719	hypothetical protein	short chain dehydrogenase	NO	-/-	NO	NO
contig_32372-Ch7	g12720	hypothetical protein	short chain dehydrogenase	NO	-/-	NO	NO
contig_32372-Ch7	g12721	HET domain-containing protein	Heterokaryon incompatibility protein (HET)	NO	-/-	NO	NO
contig_32372-Ch7	g12722	hypothetical protein	-	Signal peptide/0.9979	-/Y (0.892)	Apoplastic effector	NO
contig_32372-Ch7	g12723	HD_domain domain-containing protein	HD domain	Signal peptide/0.9982	-/-	NO	NO
contig_32372-Ch7	g12724	hypothetical protein	Methyltransferase domain	NO	-/-	NO	NO
contig_32372-Ch7	g12725	Beta-glucosidase	Glycosyl hydrolase family 3 C-terminal domain;Fibronectin type III-like domain;Glycosyl hydrolase family 3 N terminal domain;PA14 domain	NO	-/-	NO	GH3
contig_32372-Ch7	g12726	Zn(2)-C6 fungal-type domain-containing protein	Fungal Zn(2)-Cys(6) binuclear cluster domain	NO	-/-	NO	NO
contig_32372-Ch7	g12727	Bac_rhamnosid6H domain-containing protein	Bacterial alpha-L-rhamnosidase 6 hairpin glycosidase domain	NO	-/-	NO	GH78
contig_32372-Ch7	g12728	MFS domain-containing protein	Sugar (and other) transporter	NO	-/-	NO	NO
contig_32372-Ch7	g12729	Glycoside hydrolase family 17	Glycosyl hydrolases family 17	Signal peptide/0.9953	-/-	NO	GH17
contig_32372-Ch7	g12730	hypothetical protein	-	NO	-/-	NO	NO
contig_32372-Ch7	g12731	Glyco_transf_28 domain-containing protein	Glycosyltransferase family 28 N-terminal domain;UDP-glucoronosyl and UDP-glucosyl transferase	NO	-/-	NO	GT1
contig_32372-Ch7	g12732	Zn(2)-C6 fungal-type domain-containing protein	-	NO	-/-	NO	NO
contig_32372-Ch7	g12733	hypothetical protein	RTA1 like protein	NO	-/-	NO	NO
contig_32372-Ch7	g12734	hypothetical protein	RTA1 like protein	NO	-/-	NO	NO
contig_32372-Ch7	g12735	Probable pectin lyase	Pectate lyase	Signal peptide/0.9952	-/-	NO	PL1_4
contig_32372-Ch7	g12736	hypothetical protein	-	NO	-/-	NO	NO
contig_32372-Ch7	g12737	hypothetical protein	-	NO	-/-	NO	NO
contig_32372-Ch7	g12738	Lactamase_B domain-containing protein	Metallo-beta-lactamase superfamily	NO	-/-	NO	NO
contig_32372-Ch7	g12739	hypothetical protein	Methyltransferase domain	NO	-/-	NO	NO
contig_32372-Ch7	g12740	NAD(P)-bd_dom domain-containing protein	NAD(P)H-binding	NO	-/-	NO	NO
contig_32372-Ch7	g12741	Acetylornithine transaminase	Aminotransferase class-III	NO	-/-	NO	NO
contig_32372-Ch7	g12742	hypothetical protein	-	NO	-/-	NO	NO
contig_32372-Ch7	g12743	hypothetical protein	-	Signal peptide/0.5174	-/-	NO	NO
contig_32372-Ch7	g12744	HET domain-containing protein	Heterokaryon incompatibility protein (HET)	NO	-/-	NO	NO
contig_32372-Ch7	g12745	MFS domain-containing protein	Sugar (and other) transporter	NO	-/-	NO	NO
contig_32372-Ch7	g12746	hypothetical protein	Beta-L-arabinofuranosidase, GH127	NO	-/-	NO	GH127
contig_32372-Ch7	g12747	General substrate transporter	Sugar (and other) transporter	NO	-/-	NO	NO
contig_32372-Ch7	g12748	hypothetical protein	Glycosyl hydrolases family 39	NO	-/-	NO	GH39
contig_32372-Ch7	g12749	Zn(2)-C6 fungal-type domain-containing protein	Fungal specific transcription factor domain;Fungal Zn(2)-Cys(6) binuclear cluster domain	NO	-/-	NO	NO
contig_32372-Ch7	g12750	hypothetical protein	Glycosyl Hydrolase Family 88	NO	-/-	NO	NO
contig_32372-Ch7	g12751	hypothetical protein	-	NO	-/-	NO	NO
contig_32372-Ch7	g12752	Alpha-L-rhamnosidase	Alpha-L-rhamnosidase N-terminal domain;Bacterial alpha-L-rhamnosidase 6 hairpin glycosidase domain;Bacterial alpha-L-rhamnosidase concanavalin-like domain;Bacterial alpha-L-rhamnosidase C-terminal domain	NO	-/-	NO	GH78
contig_32372-Ch7	g12753	Alginate_lyase domain-containing protein	-	Signal peptide/0.9612	Y (0.572)/Y (0.508)	Cytoplasmic/apoplastic effector	NO
contig_32372-Ch7	g12754	Aldedh domain-containing protein	Aldehyde dehydrogenase family	NO	-/-	NO	NO
contig_32372-Ch7	g12755	hypothetical protein	Cupin domain	NO	-/-	NO	NO
contig_32372-Ch7	g12756	FAD_binding_3 domain-containing protein	FAD binding domain	NO	-/-	NO	NO
contig_32372-Ch7	g12757	Ornithine aminotransferase	Aminotransferase class-III	NO	-/-	NO	NO
contig_32372-Ch7	g12758	Aldedh domain-containing protein	Aldehyde dehydrogenase family	NO	-/-	NO	NO
contig_32372-Ch7	g12759	hypothetical protein	Amino acid permease	NO	-/-	NO	NO
contig_32372-Ch7	g12760	hypothetical protein	Fumarylacetoacetate (FAA) hydrolase family	NO	-/-	NO	NO
contig_32372-Ch7	g12761	DUF2236 domain-containing protein	-	NO	-/-	NO	NO
contig_32372-Ch7	g12762	hypothetical protein	Glycosyl hydrolase family 71	Signal peptide/0.5406	-/-	NO	CBM24;GH71
contig_32372-Ch7	g12763	hypothetical protein	Cerato-platanin	Signal peptide/0.9859	-/Y (0.764)	Apoplastic effector	NO
contig_32372-Ch7	g12764	Amino_oxidase domain-containing protein	Sugar (and other) transporter	NO	-/-	NO	NO
contig_32372-Ch7	g12765	hypothetical protein	-	NO	-/-	NO	NO
contig_32372-Ch7	g12766	hypothetical protein	Bacterial low temperature requirement A protein (LtrA)	NO	-/-	NO	NO
contig_32372-Ch7	g12767	hypothetical protein	short chain dehydrogenase	NO	-/-	NO	NO
contig_32372-Ch7	g12768	HET domain-containing protein	Heterokaryon incompatibility protein (HET)	NO	-/-	NO	NO
contig_32372-Ch7	g12769	SMI1_KNR4 domain-containing protein	SMI1 / KNR4 family (SUKH-1)	NO	-/-	NO	NO
contig_32372-Ch7	g12770	hypothetical protein	-	Signal peptide/0.9982	-/Y (0.685)	Apoplastic effector	NO
contig_32372-Ch7	g12771	Fungal_trans domain-containing protein	Fungal specific transcription factor domain	NO	-/-	NO	NO
contig_32372-Ch7	g12772	hypothetical protein	Carboxyltransferase domain, subdomain A and B;Carboxyltransferase domain, subdomain C and D;Biotin-requiring enzyme;Biotin carboxylase, N-terminal domain;Biotin carboxylase C-terminal domain;Carbamoyl-phosphate synthase L chain, ATP binding domain	NO	-/-	NO	NO
contig_32372-Ch7	g12773	MFS domain-containing protein	Major Facilitator Superfamily	NO	-/-	NO	NO
contig_32372-Ch7	g12774	hypothetical protein	LamB/YcsF family	NO	-/-	NO	NO
contig_32372-Ch7	g12775	Oxidored_FMN domain-containing protein	NADH:flavin oxidoreductase / NADH oxidase family	NO	-/-	NO	NO
contig_32372-Ch7	g12776	hypothetical protein	Major Facilitator Superfamily	NO	-/-	NO	NO
contig_32372-Ch7	g12777	Amidase domain-containing protein	Amidase	NO	-/-	NO	NO
contig_32372-Ch7	g12778	NmrA domain-containing protein	NmrA-like family	NO	-/-	NO	NO
contig_32372-Ch7	g12779	Fungal_trans domain-containing protein	Fungal specific transcription factor domain	NO	-/-	NO	NO
contig_32372-Ch7	g12780	Aflatoxin biosynthesis ketoreductase nor-1	short chain dehydrogenase	NO	-/-	NO	NO
contig_32372-Ch7	g12781	Efflux pump antibiotic resistance protein	Major Facilitator Superfamily	NO	-/-	NO	NO
contig_32372-Ch7	g12782	Alpha/beta hydrolase fold-1	alpha/beta hydrolase fold	NO	-/-	NO	NO
contig_32372-Ch7	g12783	Podospora anserina S mat+ genomic DNA chromosome 1, supercontig 1	NmrA-like family	NO	-/-	NO	NO
contig_32372-Ch7	g12784	Alginate_lyase domain-containing protein	Alginate lyase	NO	-/-	NO	NO
contig_32372-Ch7	g12785	hypothetical protein	-	NO	-/-	NO	NO
contig_32372-Ch7	g12786	Non-reducing end alpha-L-arabinofuranosidase	Alpha-L-arabinofuranosidase C-terminal domain	NO	-/-	NO	GH51
contig_32372-Ch7	g12787	Zn(2)-C6 fungal-type domain-containing protein	Fungal Zn(2)-Cys(6) binuclear cluster domain	NO	-/-	NO	NO
contig_32372-Ch7	g12788	MFS domain-containing protein	Sugar (and other) transporter	NO	-/-	NO	NO
contig_32372-Ch7	g12789	NmrA domain-containing protein	NmrA-like family	NO	-/-	NO	NO
contig_32372-Ch7	g12790	Alpha-fucosidase A	Glycosyl hydrolase family 65, N-terminal domain	Signal peptide/0.9925	-/-	NO	GH95
contig_32372-Ch7	g12791	MFS transporter, FHS family, L-fucose permease	Major Facilitator Superfamily	NO	-/-	NO	NO
contig_32372-Ch7	g12792	MFS maltose permease MalP	Sugar (and other) transporter	NO	-/-	NO	NO
contig_32372-Ch7	g12793	Zn(2)-C6 fungal-type domain-containing protein	-	NO	-/-	NO	NO
contig_32372-Ch7	g12794	PKS_ER domain-containing protein	Alcohol dehydrogenase GroES-like domain;Zinc-binding dehydrogenase	NO	-/-	NO	NO
contig_32372-Ch7	g12795	AB hydrolase-1 domain-containing protein	alpha/beta hydrolase fold	NO	-/-	NO	NO
contig_32372-Ch7	g12796	hypothetical protein	-	NO	-/-	NO	NO
contig_32372-Ch7	g12797	hypothetical protein	Amidase	NO	-/-	NO	NO
contig_32372-Ch7	g12798	hypothetical protein	-	NO	-/-	NO	NO
contig_32372-Ch7	g12799	Ribokinase	pfkB family carbohydrate kinase	NO	-/-	NO	NO
contig_32372-Ch7	g12800	hypothetical protein	Fungal specific transcription factor domain	NO	-/-	NO	NO
contig_32372-Ch7	g12801	hypothetical protein	Sugar (and other) transporter	NO	-/-	NO	NO
contig_32372-Ch7	g12802	Putative acetoacetyl-synthetase protein	-	NO	-/-	NO	NO
contig_32372-Ch7	g12803	Related to acetoacetyl-CoA synthetase	AMP-binding enzyme;Acetyl-coenzyme A synthetase N-terminus	NO	-/-	NO	NO
contig_32372-Ch7	g12804	hypothetical protein	FAD binding domain	NO	-/-	NO	NO
contig_32372-Ch7	g12805	hypothetical protein	-	NO	-/-	NO	NO
contig_32372-Ch7	g12806	hypothetical protein	Cytochrome P450	NO	-/-	NO	NO
contig_32372-Ch7	g12807	hypothetical protein	Fumarylacetoacetate (FAA) hydrolase family;Glyoxalase/Bleomycin resistance protein/Dioxygenase superfamily	NO	-/-	NO	NO
contig_32372-Ch7	g12808	hypothetical protein	Sodium:solute symporter family	NO	-/-	NO	NO
contig_32372-Ch7	g12809	Pectate lyase	Pectate lyase	Signal peptide/0.9946	Y (0.596)/Y (0.907)	Apoplastic/cytoplasmic effector	PL3_2
contig_32372-Ch7	g12810	hypothetical protein	-	NO	-/-	NO	NO
contig_32372-Ch7	g12811	Methyltransf_25 domain-containing protein	Methyltransferase domain	NO	-/-	NO	NO
contig_32372-Ch7	g12812	hypothetical protein	-	Signal peptide/0.8048	-/Y (0.505)	Apoplastic effector	NO
contig_32372-Ch7	g12813	MFS domain-containing protein	Sugar (and other) transporter	NO	-/-	NO	NO
contig_32372-Ch7	g12814	hypothetical protein	Enoyl-(Acyl carrier protein) reductase	NO	-/-	NO	NO
contig_32372-Ch7	g12815	hypothetical protein	-	NO	-/-	NO	NO
contig_32372-Ch7	g12816	PKS_ER domain-containing protein	Alcohol dehydrogenase GroES-like domain;Zinc-binding dehydrogenase	NO	-/-	NO	NO
contig_32372-Ch7	g12817	hypothetical protein	Enoyl-(Acyl carrier protein) reductase	NO	-/-	NO	NO
contig_32372-Ch7	g12818	Putative Maltose permease	Sugar (and other) transporter	NO	-/-	NO	NO
contig_32372-Ch7	g12819	hypothetical protein	Glycosyl hydrolases family 15	NO	-/-	NO	NO
contig_32372-Ch7	g12820	C6 transcription factor, putative	-	NO	-/-	NO	NO
contig_32372-Ch7	g12821	Putative exopolygalacturonase protein	Glycosyl hydrolases family 28	NO	-/-	NO	GH28
contig_32372-Ch7	g12822	Pectinesterase	Pectinesterase	Signal peptide/0.9688	-/-	NO	NO
contig_32372-Ch7	g12823	Polygalacturonase	Glycosyl hydrolases family 28	Signal peptide/0.9982	-/-	NO	NO
contig_32372-Ch7	g12824	Related to NADPH-dependent aldehyde reductase	NAD dependent epimerase/dehydratase family	NO	-/-	NO	NO
contig_32372-Ch7	g12825	hypothetical protein	-	NO	-/-	NO	NO
contig_32372-Ch7	g12826	Acyl-CoA desaturase	Fatty acid desaturase;Cytochrome b5-like Heme/Steroid binding domain	NO	-/-	NO	NO
contig_32372-Ch7	g12827	MFS domain-containing protein	Major Facilitator Superfamily	NO	-/-	NO	NO
contig_32372-Ch7	g12828	hypothetical protein	Pyridine nucleotide-disulphide oxidoreductase	NO	-/-	NO	NO
contig_32372-Ch7	g12829	hypothetical protein	-	NO	-/-	NO	NO
contig_32372-Ch7	g12830	Zn(2)-C6 fungal-type domain-containing protein	Fungal Zn(2)-Cys(6) binuclear cluster domain	NO	-/-	NO	NO
contig_32372-Ch7	g12831	hypothetical protein	Enoyl-(Acyl carrier protein) reductase	NO	-/-	NO	NO
contig_32372-Ch7	g12832	Hypothetical protein	Dienelactone hydrolase family	NO	-/-	NO	NO
contig_32372-Ch7	g12833	hypothetical protein	LysM domain	Signal peptide/0.9542	-/-	NO	NO
contig_32372-Ch7	g12834	hypothetical protein	-	NO	-/-	NO	NO
contig_32372-Ch7	g12835	Hypothetical protein	-	NO	-/-	NO	NO
contig_32372-Ch7	g12836	APH domain-containing protein	Phosphotransferase enzyme family;Alcohol dehydrogenase GroES-like domain	NO	-/-	NO	NO
contig_32372-Ch7	g12837	hypothetical protein	-	NO	-/-	NO	NO
contig_32372-Ch7	g12838	hypothetical protein	Major Facilitator Superfamily	NO	-/-	NO	NO
contig_32372-Ch7	g12839	hypothetical protein	Flavin-binding monooxygenase-like	NO	-/-	NO	NO
contig_32372-Ch7	g12840	Bac_luciferase domain-containing protein	Luciferase-like monooxygenase	NO	-/-	NO	NO
contig_32372-Ch7	g12841	Endo-1,4-beta-xylanase	Glycosyl hydrolases family 11	Signal peptide/0.9754	-/-	NO	NO
contig_32372-Ch7	g12842	MFS domain-containing protein	Major Facilitator Superfamily	NO	-/-	NO	NO
contig_32372-Ch7	g12843	Putative acyl-CoA thioesterase II	Thioesterase-like superfamily	NO	-/-	NO	NO
contig_32288-Ch7	g4166	Gag protein	Retrotransposon gag protein	NO	-/-	NO	NO
contig_32288-Ch7	g4167	Reverse transcriptase	-	NO	-/-	NO	NO
contig_32288-Ch7	g4168	Pol polyprotein	RNase H-like domain found in reverse transcriptase	NO	-/-	NO	NO
contig_32288-Ch7	g4169	hypothetical protein	-	NO	-/-	NO	NO
contig_32288-Ch7	g4170	Related to KP4 killer toxin	Kp4	NO	-/-	NO	NO
contig_32288-Ch7	g4171	hypothetical protein	Oxidoreductase family, NAD-binding Rossmann fold;Oxidoreductase family, C-terminal alpha/beta domain	NO	-/-	NO	NO
contig_32288-Ch7	g4172	hypothetical protein	-	Signal peptide/0.9383	Y (0.586)/Y (0.622)	Apoplastic/cytoplasmic effector	NO
contig_32288-Ch7	g4173	hypothetical protein	Methyltransferase domain	NO	-/-	NO	NO
contig_32288-Ch7	g4174	ANK_REP_REGION domain-containing protein	Ankyrin repeat	NO	-/-	NO	NO
contig_32288-Ch7	g4175	Related to transposase	Tc5 transposase DNA-binding domain;helix-turn-helix, Psq domain;DDE superfamily endonuclease	NO	-/-	NO	NO
contig_32288-Ch7	g4176	hypothetical protein	-	Signal peptide/0.9881	Y (0.522)/Y (0.792)	Apoplastic/cytoplasmic effector	NO
contig_32288-Ch7	g4177	Dipeptidyl-peptidase V	WD40-like Beta Propeller Repeat;Prolyl oligopeptidase family	NO	-/-	NO	NO
contig_32288-Ch7	g4178	Small secreted protein	-	Signal peptide/0.9858	-/Y (0.885)	Apoplastic effector	NO
contig_32288-Ch7	g4179	Related to methyltransferase	Methyltransferase domain	NO	-/-	NO	NO
contig_32288-Ch7	g4180	hypothetical protein	Methyltransferase domain	NO	-/-	NO	NO
contig_32288-Ch7	g4181	AB hydrolase-1 domain-containing protein	alpha/beta hydrolase fold	Signal peptide/0.7582	-/-	NO	NO
contig_32288-Ch7	g4182	hypothetical protein	-	NO	-/-	NO	NO
contig_32288-Ch7	g4183	MR_MLE domain-containing protein	Mandelate racemase / muconate lactonizing enzyme, N-terminal domain;Enolase C-terminal domain-like	NO	-/-	NO	NO
contig_32288-Ch7	g4184	hypothetical protein	Transferase family	NO	-/-	NO	NO
contig_32288-Ch7	g4185	hypothetical protein	-	NO	-/-	NO	NO
contig_32288-Ch7	g4186	hypothetical protein	Ribosomal protein L1p/L10e family	NO	-/-	NO	NO
contig_32288-Ch7	g4187	Palmitoyl-protein hydrolase 1	Palmitoyl protein thioesterase	Signal peptide/0.9123	-/-	NO	NO
contig_32288-Ch7	g4188	Cyclin N-terminal domain-containing protein	Cyclin, N-terminal domain	NO	-/-	NO	NO
contig_32288-Ch7	g4189	hypothetical protein	Sulfotransferase domain	NO	-/-	NO	NO
contig_32288-Ch7	g4190	hypothetical protein	Dual specificity phosphatase, catalytic domain	NO	-/-	NO	NO
contig_32288-Ch7	g4191	hypothetical protein	Transmembrane protein 33/Nucleoporin POM33	NO	-/-	NO	NO
contig_32288-Ch7	g4192	hypothetical protein	-	NO	-/-	NO	NO
contig_32288-Ch7	g4193	Carboxylic ester hydrolase	Carboxylesterase family	Signal peptide/0.9961	-/-	NO	NO
contig_32288-Ch7	g4194	hypothetical protein	-	NO	-/-	NO	NO
contig_32288-Ch7	g4195	hypothetical protein	CRAL/TRIO, N-terminal domain;CRAL/TRIO domain	NO	-/-	NO	NO
contig_32288-Ch7	g4196	hypothetical protein	Acid Phosphatase	NO	-/-	NO	NO
contig_32288-Ch7	g4197	hypothetical protein	Fungal Zn(2)-Cys(6) binuclear cluster domain	NO	-/-	NO	NO
contig_32288-Ch7	g4198	Epimerase domain-containing protein	NAD dependent epimerase/dehydratase family	NO	-/-	NO	NO
contig_32288-Ch7	g4199	FMN hydroxy acid dehydrogenase domain-containing protein	FMN-dependent dehydrogenase	NO	-/-	NO	NO
contig_32288-Ch7	g4200	hypothetical protein	-	NO	-/-	NO	NO
contig_32288-Ch7	g4201	hypothetical protein	Heterokaryon incompatibility protein (HET)	NO	-/-	NO	NO
contig_32288-Ch7	g4202	hypothetical protein	-	NO	-/-	NO	NO
contig_32288-Ch7	g4203	N-acetyltransferase domain-containing protein	Acetyltransferase (GNAT) family	NO	-/-	NO	NO
contig_32288-Ch7	g4204	hypothetical protein	Fatty acid hydroxylase superfamily	NO	-/-	NO	NO
contig_32288-Ch7	g4205	hypothetical protein	haloacid dehalogenase-like hydrolase;Cation transporting ATPase, C-terminus;E1-E2 ATPase;Cation transporter/ATPase, N-terminus	NO	-/-	NO	CBM50
contig_32288-Ch7	g4206	mRNA cleavage and polyadenylation factor CLP1	N-terminal beta-sandwich domain of polyadenylation factor;Pre-mRNA cleavage complex II protein Clp1;mRNA cleavage and polyadenylation factor CLP1 P-loop	NO	-/-	NO	NO
contig_32288-Ch7	g4207	Kinase	Inositol polyphosphate kinase	NO	-/-	NO	NO
contig_32288-Ch7	g4208	hypothetical protein	Argonaute siRNA chaperone (ARC) complex subunit Arb1	NO	-/-	NO	NO
contig_32288-Ch7	g4209	hypothetical protein	Proteolipid membrane potential modulator	NO	-/-	NO	NO
contig_32288-Ch7	g4210	hypothetical protein	Oligonucleotide/oligosaccharide-binding (OB)-fold;DEAD/DEAH box helicase;Helicase conserved C-terminal domain;S1 RNA binding domain;Helicase associated domain (HA2)	NO	-/-	NO	NO
contig_32288-Ch7	g4211	hypothetical protein	Ankyrin repeats (3 copies);Ankyrin repeats (many copies)	NO	-/-	NO	NO
contig_32288-Ch7	g4212	hypothetical protein	PAS domain	NO	-/-	NO	NO
contig_32288-Ch7	g4213	hypothetical protein	-	NO	-/-	NO	NO
contig_32288-Ch7	g4214	CHR2124	Helicase conserved C-terminal domain;SNF2 family N-terminal domain	NO	-/-	NO	NO
contig_32288-Ch7	g4215	FHA domain-containing protein	-	NO	-/-	NO	NO
contig_32288-Ch7	g4216	hypothetical protein	-	NO	-/-	NO	NO
contig_32288-Ch7	g4217	hypothetical protein	-	NO	-/-	NO	NO
contig_32288-Ch7	g4218	E3 ubiquitin-protein ligase listerin	Ring finger domain	NO	-/-	NO	NO
contig_32288-Ch7	g4219	Protein kinase domain-containing protein	Protein kinase domain	NO	-/-	NO	NO
contig_32288-Ch7	g4220	MHD domain-containing protein	Fes/CIP4, and EFC/F-BAR homology domain;Muniscin C-terminal mu homology domain	NO	-/-	NO	NO
contig_32288-Ch7	g4221	CDP-diacylglycerol synthase	Phosphatidate cytidylyltransferase, mitochondrial	NO	-/-	NO	NO
contig_32288-Ch7	g4222	Spindle assembly checkpoint component MAD1	Mitotic checkpoint protein	NO	-/-	NO	NO
contig_32288-Ch7	g4223	PAD domain-containing protein	Protein-arginine deiminase (PAD)	Signal peptide/0.9889	-/-	NO	NO
contig_32288-Ch7	g4224	hypothetical protein	-	Signal peptide/0.9945	-/-	NO	NO
contig_32288-Ch7	g4225	hypothetical protein	-	NO	-/-	NO	NO
contig_32288-Ch7	g4226	hypothetical protein	-	NO	-/-	NO	NO
contig_32288-Ch7	g4227	NAD(P)-bd_dom domain-containing protein	NAD(P)H-binding	NO	-/-	NO	NO
contig_32288-Ch7	g4228	hypothetical protein	-	NO	-/-	NO	NO
contig_32288-Ch7	g4229	hypothetical protein	Arginase family	NO	-/-	NO	NO
contig_32288-Ch7	g4230	hypothetical protein	PQ loop repeat	NO	-/-	NO	NO
contig_32288-Ch7	g4231	hypothetical protein	Amino acid permease	NO	-/-	NO	NO
contig_32288-Ch7	g4232	hypothetical protein	-	NO	-/-	NO	NO
contig_32288-Ch7	g4233	hypothetical protein	Heterokaryon incompatibility protein (HET)	NO	-/-	NO	NO
contig_32288-Ch7	g4234	Peptide hydrolase	Peptidase family M28;PA domain	Signal peptide/0.9514	-/-	NO	NO
contig_32288-Ch7	g4235	Amidase	Amidase	NO	-/-	NO	NO
contig_32288-Ch7	g4236	hypothetical protein	Fungal specific transcription factor domain	NO	-/-	NO	NO
contig_32288-Ch7	g4237	Zn(2)-C6 fungal-type domain-containing protein	Fungal Zn(2)-Cys(6) binuclear cluster domain	NO	-/-	NO	NO
contig_32288-Ch7	g4238	Carboxylic ester hydrolase	Tannase and feruloyl esterase	Signal peptide/0.9338	-/-	NO	NO
contig_32288-Ch7	g4239	hypothetical protein	-	NO	-/-	NO	NO
contig_32288-Ch7	g4240	Similar to Hemocyanin G-type, units Oda to Odg acc. no. O61363	Common central domain of tyrosinase	NO	-/-	NO	NO
contig_32288-Ch7	g4241	HET domain-containing protein	Heterokaryon incompatibility protein (HET)	NO	-/-	NO	NO
contig_32288-Ch7	g4242	hypothetical protein	-	NO	-/-	NO	NO
contig_32288-Ch7	g4243	CHR2125	SNF2 family N-terminal domain	NO	-/-	NO	NO
contig_32288-Ch7	g4244	HET domain-containing protein	Heterokaryon incompatibility protein (HET)	NO	-/-	NO	NO
contig_32288-Ch7	g4245	hypothetical protein	-	NO	-/-	NO	NO
contig_32288-Ch7	g4246	TSPc domain-containing protein	Peptidase family S41	Signal peptide/0.9954	-/-	NO	NO
contig_32288-Ch7	g4247	hypothetical protein	Fungal specific transcription factor domain	NO	-/-	NO	NO
contig_32288-Ch7	g4248	hypothetical protein	Fungal specific transcription factor domain	NO	-/-	NO	NO
contig_32288-Ch7	g4249	hypothetical protein	Protein of unknown function (DUF3445)	NO	-/-	NO	NO
contig_32288-Ch7	g4250	hypothetical protein	Protein of unknown function (DUF3445)	Signal peptide/0.7915	-/-	NO	NO
contig_32288-Ch7	g4251	Ubiquitin carboxyl-terminal hydrolase	ADP-ribosylation factor family	NO	-/-	NO	NO
contig_32288-Ch7	g4252	Ubiquitin carboxyl-terminal hydrolase	Ubiquitin carboxyl-terminal hydrolase, family 1	NO	-/-	NO	NO
contig_32288-Ch7	g4253	hypothetical protein	-	NO	-/-	NO	NO
contig_32288-Ch7	g4254	Dicer-like protein 1	Ribonuclease III domain;Helicase conserved C-terminal domain;Type III restriction enzyme, res subunit;Dicer dimerisation domain	NO	-/-	NO	NO
contig_32288-Ch7	g4255	hypothetical protein	-	NO	-/-	NO	NO
contig_32288-Ch7	g4256	hypothetical protein	-	NO	-/-	NO	NO
contig_32288-Ch7	g4257	hypothetical protein	-	NO	-/-	NO	NO
contig_32288-Ch7	g4258	Protein-tyrosine-phosphatase	Dual specificity phosphatase, catalytic domain	NO	-/-	NO	NO
contig_32288-Ch7	g4259	RNA helicase	Suv3 C-terminal domain 1;Mitochondrial degradasome RNA helicase subunit C terminal;Helicase conserved C-terminal domain	NO	-/-	NO	NO
contig_32288-Ch7	g4260	hypothetical protein	Synaptobrevin;Regulated-SNARE-like domain	NO	-/-	NO	NO
contig_32288-Ch7	g4261	Phospholipid-transporting ATPase	Phospholipid-translocating ATPase N-terminal;E1-E2 ATPase;Cation transport ATPase (P-type);Phospholipid-translocating P-type ATPase C-terminal	NO	-/-	NO	NO
contig_32288-Ch7	g4262	Homeobox domain-containing protein	Homeodomain	NO	-/-	NO	NO
contig_32288-Ch7	g4263	hypothetical protein	Alpha and gamma adaptin binding protein p34	NO	-/-	NO	NO
contig_32288-Ch7	g4264	hypothetical protein	-	NO	-/-	NO	NO
contig_32288-Ch7	g4265	hypothetical protein	ABC transporter;ABC transporter;ABC transporter transmembrane region	NO	-/-	NO	NO
contig_32288-Ch7	g4266	hypothetical protein	Plug domain of Sec61p;SecY translocase	NO	-/-	NO	NO
contig_32288-Ch7	g4267	hypothetical protein	Zinc-finger of C2H2 type;IPP transferase	NO	-/-	NO	NO
contig_32288-Ch7	g4268	hypothetical protein	Aconitase family (aconitate hydratase);Aconitase C-terminal domain	NO	-/-	NO	NO
contig_32288-Ch7	g4269	Zn(2)-C6 fungal-type domain-containing protein	Fungal specific transcription factor domain	NO	-/-	NO	NO
contig_32288-Ch7	g4270	hypothetical protein	-	NO	-/-	NO	NO
contig_32288-Ch7	g4271	hypothetical protein	-	NO	-/-	NO	NO
contig_32288-Ch7	g4272	hypothetical protein	-	NO	-/-	NO	NO
contig_32288-Ch7	g4273	hypothetical protein	Succinate dehydrogenase/Fumarate reductase transmembrane subunit	NO	-/-	NO	NO
contig_32288-Ch7	g4274	hypothetical protein	TATA box binding protein associated factor (TAF);TAF6 C-terminal HEAT repeat domain	NO	-/-	NO	NO
contig_32288-Ch7	g4275	hypothetical protein	-	NO	-/-	NO	NO
contig_32288-Ch7	g4276	hypothetical protein	short chain dehydrogenase	NO	-/-	NO	NO
contig_32288-Ch7	g4277	TauD domain-containing protein	Taurine catabolism dioxygenase TauD, TfdA family	NO	-/-	NO	NO
contig_32288-Ch7	g4278	hypothetical protein	-	NO	-/-	NO	NO
contig_32288-Ch7	g4279	C2H2-type domain-containing protein	Putative serine esterase (DUF676)	NO	-/-	NO	NO
contig_32288-Ch7	g4280	C2H2-type domain-containing protein	-	NO	-/-	NO	NO
contig_32288-Ch7	g4281	hypothetical protein	Ribosomal L27 protein	NO	-/-	NO	NO
contig_32288-Ch7	g4282	Long chronological lifespan protein 2	-	Signal peptide/0.9992	Y (0.97)/Y (0.502)	Cytoplasmic/apoplastic effector	NO
contig_32288-Ch7	g4283	hypothetical protein	Protein phosphatase inhibitor 2 (IPP-2)	NO	-/-	NO	NO
contig_32288-Ch7	g4284	hypothetical protein	Fungal Zn(2)-Cys(6) binuclear cluster domain;Fungal specific transcription factor domain	NO	-/-	NO	NO
contig_32288-Ch7	g4285	Cation_ATPase_N domain-containing protein	E1-E2 ATPase;Cation transporter/ATPase, N-terminus;Cation transporting ATPase, C-terminus;haloacid dehalogenase-like hydrolase	NO	-/-	NO	CBM50
contig_32288-Ch7	g4286	SET domain protein	UV-endonuclease UvdE	NO	-/-	NO	NO
contig_32288-Ch7	g4287	SET domain protein	Rubisco LSMT substrate-binding;SET domain	NO	-/-	NO	NO
contig_32288-Ch7	g4288	hypothetical protein	-	NO	-/-	NO	NO
contig_32288-Ch7	g4289	MHD domain-containing protein	Adaptor complexes medium subunit family;Clathrin adaptor complex small chain	NO	-/-	NO	NO
contig_32288-Ch7	g4290	hypothetical protein	Transcription factor Opi1	NO	-/-	NO	NO
contig_32288-Ch7	g4291	Carboxylic ester hydrolase	Carboxylesterase family	Signal peptide/0.9583	-/-	NO	NO
contig_32288-Ch7	g4292	DJ-1_PfpI domain-containing protein	DJ-1/PfpI family	NO	-/-	NO	NO
contig_32288-Ch7	g4293	F-box domain-containing protein	F-box-like	NO	-/-	NO	NO
contig_32288-Ch7	g4294	hypothetical protein	-	NO	-/-	NO	NO
contig_32288-Ch7	g4295	Related to RNase III domain protein	Ribonuclease-III-like	NO	-/-	NO	NO
contig_32288-Ch7	g4296	hypothetical protein	-	NO	-/-	NO	NO
contig_32288-Ch7	g4297	Histone acetyltransferase	Histone acetylation protein	NO	-/-	NO	NO
contig_32288-Ch7	g4298	hypothetical protein	D-isomer specific 2-hydroxyacid dehydrogenase, NAD binding domain;D-isomer specific 2-hydroxyacid dehydrogenase, catalytic domain	NO	-/-	NO	NO
contig_32288-Ch7	g4299	hypothetical protein	Amidase	NO	-/-	NO	NO
contig_32288-Ch7	g4300	hypothetical protein	Alb1	NO	-/-	NO	NO
contig_32288-Ch7	g4301	IF3_C domain-containing protein	Translation initiation factor IF-3, C-terminal domain	NO	-/-	NO	NO
contig_32288-Ch7	g4302	Mitochondrial inner membrane protease subunit	Signal peptidase, peptidase S26	NO	-/-	NO	NO
contig_32288-Ch7	g4303	hypothetical protein	Armadillo/beta-catenin-like repeat	NO	-/-	NO	NO
contig_32288-Ch7	g4304	hypothetical protein	CBS domain	NO	-/-	NO	NO
contig_32288-Ch7	g4305	Rho-GAP domain-containing protein	RhoGAP domain	NO	-/-	NO	NO
contig_32288-Ch7	g4306	hypothetical protein	Replication factor A protein 3	NO	-/-	NO	NO
contig_32288-Ch7	g4307	BZIP domain-containing protein	bZIP transcription factor	NO	-/-	NO	NO
contig_32288-Ch7	g4308	hypothetical protein	Phosphatidylethanolamine-binding protein	NO	-/-	NO	NO
contig_32288-Ch7	g4309	hypothetical protein	Ribosomal protein L4/L1 family	NO	-/-	NO	NO
contig_32288-Ch7	g4310	CDP-diacylglycerol--glycerol-3-phosphate 3-phosphatidyltransferase	PLD-like domain	NO	-/-	NO	NO
contig_32288-Ch7	g4311	NADH dehydrogenase [ubiquinone] 1 alpha subcomplex subunit	NADH ubiquinone oxidoreductase subunit NDUFA12	NO	-/-	NO	NO
contig_32288-Ch7	g4312	Proton-translocating NAD(P)(+) transhydrogenase	Alanine dehydrogenase/PNT, N-terminal domain;Alanine dehydrogenase/PNT, C-terminal domain;NAD(P) transhydrogenase beta subunit;4TM region of pyridine nucleotide transhydrogenase, mitoch	NO	-/-	NO	NO
contig_32288-Ch7	g4313	hypothetical protein	-	Signal peptide/0.9967	-/-	NO	NO
contig_32288-Ch7	g4314	Hydroxymethylbilane synthase	Porphobilinogen deaminase, C-terminal domain;Porphobilinogen deaminase, dipyromethane cofactor binding domain	NO	-/-	NO	NO
contig_32288-Ch7	g4315	Glycine cleavage system H protein	Glycine cleavage H-protein	NO	-/-	NO	NO
contig_32288-Ch7	g4316	hypothetical protein	Ras family	NO	-/-	NO	NO
contig_32288-Ch7	g4317	hypothetical protein	-	NO	-/-	NO	NO
contig_32288-Ch7	g4318	hypothetical protein	-	NO	-/-	NO	NO
contig_32288-Ch7	g4319	hypothetical protein	-	NO	-/-	NO	NO
contig_32288-Ch7	g4320	dTMP kinase	Thymidylate kinase	NO	-/-	NO	NO
contig_32288-Ch7	g4321	hypothetical protein	ACT domain;Formyl transferase	NO	-/-	NO	NO
contig_32288-Ch7	g4322	hypothetical protein	-	Signal peptide/0.863	-/-	NO	NO
contig_32288-Ch7	g4323	Zn(2)-C6 fungal-type domain-containing protein	Fungal Zn(2)-Cys(6) binuclear cluster domain;Fungal specific transcription factor domain	NO	-/-	NO	NO
contig_32288-Ch7	g4324	DAO domain-containing protein	FAD dependent oxidoreductase	NO	-/-	NO	NO
contig_32288-Ch7	g4325	Multifunctional fusion protein [Includes: L-glutamate gamma-semialdehyde dehydrogenase	Aldehyde dehydrogenase family	NO	-/-	NO	NO
contig_32288-Ch7	g4326	Proline dehydrogenase	Proline dehydrogenase	NO	-/-	NO	NO
contig_32288-Ch7	g4327	hypothetical protein	-	NO	-/-	NO	NO
contig_32288-Ch7	g4328	Hypothetical protein	-	NO	-/-	NO	NO
contig_32288-Ch7	g4329	hypothetical protein	Fungal Zn(2)-Cys(6) binuclear cluster domain;Major Facilitator Superfamily	NO	-/-	NO	NO
contig_32288-Ch7	g4330	Nudix hydrolase domain-containing protein	NUDIX domain	NO	-/-	NO	NO
contig_32288-Ch7	g4331	hypothetical protein	Ankyrin repeats (3 copies)	NO	-/-	NO	NO
contig_32288-Ch7	g4332	hypothetical protein	-	Signal peptide/0.9987	-/-	NO	NO
contig_32288-Ch7	g4333	hypothetical protein	Sulfotransferase domain	NO	-/-	NO	NO
contig_32288-Ch7	g4334	HpcH_HpaI domain-containing protein	HpcH/HpaI aldolase/citrate lyase family	NO	-/-	NO	NO
contig_32288-Ch7	g4335	hypothetical protein	Zinc finger, C2H2 type	NO	-/-	NO	NO
contig_32288-Ch7	g4336	hypothetical protein	-	NO	-/-	NO	NO
contig_32288-Ch7	g4337	CinA domain-containing protein	Competence-damaged protein	NO	-/-	NO	NO
contig_32288-Ch7	g4338	PARP catalytic domain-containing protein	Poly(ADP-ribose) polymerase catalytic domain	NO	-/-	NO	NO
contig_32288-Ch7	g4339	hypothetical protein	-	NO	-/-	NO	NO
contig_32288-Ch7	g4340	hypothetical protein	Peptidase family M20/M25/M40;Peptidase dimerisation domain	NO	-/-	NO	NO
contig_32288-Ch7	g4341	hypothetical protein	Peptidase dimerisation domain;Peptidase family M20/M25/M40	NO	-/-	NO	NO
contig_32288-Ch7	g4342	Peptidase A1 domain-containing protein	Eukaryotic aspartyl protease	Signal peptide/0.9563	-/-	NO	NO
contig_32288-Ch7	g4343	Signal recognition particle 54 kDa protein	Signal peptide binding domain;SRP54-type protein, GTPase domain;SRP54-type protein, helical bundle domain	NO	-/-	NO	NO
contig_32288-Ch7	g4344	hypothetical protein	Pyridoxamine 5'-phosphate oxidase	NO	-/-	NO	NO
contig_32288-Ch7	g4345	FAD-binding PCMH-type domain-containing protein	Phosphoribosyl transferase domain;Phosphomevalonate kinase	NO	-/-	NO	NO
contig_32288-Ch7	g4346	FAD-binding PCMH-type domain-containing protein	-	NO	-/-	NO	NO
contig_32288-Ch7	g4347	hypothetical protein	UDP-glucoronosyl and UDP-glucosyl transferase	Signal peptide/0.9783	-/-	NO	GT1
contig_32288-Ch7	g4348	hypothetical protein	-	NO	-/-	NO	NO
contig_32288-Ch7	g4349	Cytosolic Fe-S cluster assembly factor CFD1	NUBPL iron-transfer P-loop NTPase	NO	-/-	NO	NO
contig_32288-Ch7	g4350	Adenosylmethionine decarboxylase	Adenosylmethionine decarboxylase	NO	-/-	NO	NO
contig_32288-Ch7	g4351	H/ACA ribonucleoprotein complex subunit NOP10	Nucleolar RNA-binding protein, Nop10p family	NO	-/-	NO	NO
contig_32288-Ch7	g4352	20S-pre-rRNA D-site endonuclease NOB1	Nin one binding (NOB1) Zn-ribbon like;PIN domain of ribonuclease	NO	-/-	NO	NO
contig_32288-Ch7	g4353	Arrestin_N domain-containing protein	-	NO	-/-	NO	NO
contig_32288-Ch7	g4354	hypothetical protein	Transmembrane amino acid transporter protein	NO	-/-	NO	NO
contig_32288-Ch7	g4355	hypothetical protein	Indoleamine 2,3-dioxygenase	NO	-/-	NO	NO
contig_32288-Ch7	g4356	hypothetical protein	alpha/beta hydrolase fold	NO	-/-	NO	NO
contig_32288-Ch7	g4357	hypothetical protein	Acetamidase/Formamidase family	NO	-/-	NO	NO
contig_32288-Ch7	g4358	hypothetical protein	-	NO	-/-	NO	NO
contig_32288-Ch7	g4359	MFS domain-containing protein	Major Facilitator Superfamily	NO	-/-	NO	NO
contig_32288-Ch7	g4360	hypothetical protein	Protein of unknown function (DUF3445)	NO	-/-	NO	NO
contig_32288-Ch7	g4361	hypothetical protein	Protein of unknown function (DUF3445)	NO	-/-	NO	NO
contig_32288-Ch7	g4362	hypothetical protein	Fungal trichothecene efflux pump (TRI12)	NO	-/-	NO	NO
contig_32288-Ch7	g4363	Amidase domain-containing protein	Amidase	Signal peptide/0.8512	-/-	NO	NO
contig_32288-Ch7	g4364	LITAF domain-containing protein	LITAF-like zinc ribbon domain	NO	-/-	NO	NO
contig_32288-Ch7	g4365	hypothetical protein	-	NO	-/-	NO	NO
contig_32288-Ch7	g4366	Reverse transcriptase	Retrotransposon gag protein;RNase H-like domain found in reverse transcriptase;Reverse transcriptase (RNA-dependent DNA polymerase)	NO	-/-	NO	NO
contig_32288-Ch7	g4367	hypothetical protein	Amino acid permease	NO	-/-	NO	NO
contig_32288-Ch7	g4368	hypothetical protein	-	NO	-/-	NO	NO
contig_32288-Ch7	g4369	MFS domain-containing protein	Major Facilitator Superfamily	NO	-/-	NO	NO
contig_32288-Ch7	g4370	GH115_C domain-containing protein	Glycosyl hydrolase family 115;Gylcosyl hydrolase family 115 C-terminal domain	NO	-/-	NO	GH115
contig_32288-Ch7	g4371	hypothetical protein	Methyltransferase domain	NO	-/-	NO	NO
contig_32288-Ch7	g4372	MFS domain-containing protein	Major Facilitator Superfamily	NO	-/-	NO	NO
contig_32288-Ch7	g4373	hypothetical protein	Methyltransferase domain	NO	-/-	NO	NO
contig_32288-Ch7	g4374	Aa_trans domain-containing protein	Transmembrane amino acid transporter protein	NO	-/-	NO	NO
contig_32288-Ch7	g4375	hypothetical protein	-	NO	-/-	NO	NO
contig_32288-Ch7	g4376	hypothetical protein	-	NO	-/-	NO	NO
contig_32288-Ch7	g4377	hypothetical protein	-	NO	-/-	NO	NO
contig_32288-Ch7	g4378	hypothetical protein	-	NO	-/-	NO	NO
contig_32288-Ch7	g4379	hypothetical protein	-	NO	-/-	NO	NO
contig_32288-Ch7	g4380	hypothetical protein	Flavin-binding monooxygenase-like	NO	-/-	NO	NO
contig_32288-Ch7	g4381	Zn(2)-C6 fungal-type domain-containing protein	Fungal Zn(2)-Cys(6) binuclear cluster domain;Fungal specific transcription factor domain	NO	-/-	NO	NO
contig_32288-Ch7	g4382	hypothetical protein	-	NO	-/-	NO	NO
contig_32288-Ch7	g4383	hypothetical protein	Protein of unknown function (DUF861)	NO	-/-	NO	NO
contig_32288-Ch7	g4384	NmrA family protein	NmrA-like family	NO	-/-	NO	NO
contig_32288-Ch7	g4385	hypothetical protein	Cytochrome P450	NO	-/-	NO	NO
contig_32288-Ch7	g4386	AA_permease domain-containing protein	Amino acid permease	NO	-/-	NO	NO
contig_32288-Ch7	g4387	hypothetical protein	-	NO	-/-	NO	NO
contig_32288-Ch7	g4388	DAO domain-containing protein	FAD dependent oxidoreductase	NO	-/-	NO	NO
contig_32288-Ch7	g4389	DAO domain-containing protein	FAD dependent oxidoreductase	NO	-/-	NO	NO
contig_32288-Ch7	g4390	Zn(2)-C6 fungal-type domain-containing protein	Fungal Zn(2)-Cys(6) binuclear cluster domain;Fungal specific transcription factor domain	NO	-/-	NO	NO
contig_32288-Ch7	g4391	DAO domain-containing protein	FAD dependent oxidoreductase	NO	-/-	NO	NO
contig_32288-Ch7	g4392	hypothetical protein	Protein of unknown function (DUF3112)	NO	-/-	NO	NO
contig_32288-Ch7	g4393	FAD-binding PCMH-type domain-containing protein	Berberine and berberine like;FAD binding domain	Signal peptide/0.9768	-/-	NO	NO
contig_32288-Ch7	g4394	hypothetical protein	-	NO	-/-	NO	NO
contig_32288-Ch7	g4395	hypothetical protein	Methyltransferase domain	NO	-/-	NO	NO
contig_32288-Ch7	g4396	hypothetical protein	Fungal trichothecene efflux pump (TRI12)	NO	-/-	NO	NO
contig_32288-Ch7	g4397	hypothetical protein	Cytochrome P450	NO	-/-	NO	NO
contig_32288-Ch7	g4398	hypothetical protein	-	Signal peptide/0.9175	-/-	NO	NO
contig_32288-Ch7	g4399	hypothetical protein	-	NO	-/-	NO	NO
contig_32288-Ch7	g4400	Aldedh domain-containing protein	Aldehyde dehydrogenase family	NO	-/-	NO	NO
contig_32288-Ch7	g4401	hypothetical protein	-	Signal peptide/0.9952	-/Y (0.797)	Apoplastic effector	NO
contig_32288-Ch7	g4402	hypothetical protein	Major Facilitator Superfamily	NO	-/-	NO	NO
contig_32288-Ch7	g4403	Reverse transcriptase domain-containing protein	Reverse transcriptase (RNA-dependent DNA polymerase)	NO	-/-	NO	NO
contig_32288-Ch7	g4404	hypothetical protein	-	NO	-/-	NO	NO
contig_32288-Ch7	g4405	hypothetical protein	short chain dehydrogenase	NO	-/-	NO	NO
contig_32288-Ch7	g4406	TPR_REGION domain-containing protein	N-terminal domain on NACHT_NTPase and P-loop NTPases;NB-ARC domain	NO	-/-	NO	NO
contig_32288-Ch7	g4407	hypothetical protein	-	NO	-/-	NO	NO
contig_32288-Ch7	g4408	hypothetical protein	G-protein alpha subunit	NO	-/-	NO	NO
contig_32288-Ch7	g4409	hypothetical protein	-	Signal peptide/0.9972	-/Y (0.867)	Apoplastic effector	NO
contig_32288-Ch7	g4410	hypothetical protein	Cytochrome P450	NO	-/-	NO	NO
contig_32288-Ch7	g4411	FAD-binding PCMH-type domain-containing protein	Berberine and berberine like;FAD binding domain	NO	-/-	NO	NO
contig_32288-Ch7	g4412	hypothetical protein	NAD(P)H-binding	NO	-/-	NO	NO
contig_32288-Ch7	g4413	Non-specific serine/threonine protein kinase	Fungal protein kinase	NO	-/-	NO	NO
contig_32288-Ch7	g4414	EHN domain-containing protein	Epoxide hydrolase N terminus	Signal peptide/0.9958	-/-	NO	NO
contig_32288-Ch7	g4415	hypothetical protein	Glycosyl hydrolases family 43	Signal peptide/0.9156	-/-	NO	GH43_30
contig_32288-Ch7	g4416	hypothetical protein	-	NO	-/-	NO	NO
contig_32288-Ch7	g4417	Rho-GAP domain-containing protein	Fungal N-terminal domain of STAND proteins;RhoGAP domain	NO	-/-	NO	NO
contig_32288-Ch7	g4418	ANK_REP_REGION domain-containing protein	Ankyrin repeats (3 copies)	NO	-/-	NO	NO
contig_32288-Ch7	g4419	hypothetical protein	Fungal fucose-specific lectin	NO	-/-	NO	NO
contig_32288-Ch7	g4420	hypothetical protein	-	NO	-/-	NO	NO
contig_32288-Ch7	g4421	hypothetical protein	-	NO	-/-	NO	NO
contig_32288-Ch7	g4422	hypothetical protein	-	NO	-/-	NO	NO
contig_32288-Ch7	g4423	MFS domain-containing protein	Sugar (and other) transporter	NO	-/-	NO	NO
contig_32288-Ch7	g4424	Arylsulfatase	Sulfatase	NO	-/-	NO	NO
contig_32288-Ch7	g4425	GH16 domain-containing protein	Glycosyl hydrolases family 16	Signal peptide/0.9884	-/-	NO	GH16_18
contig_32288-Ch7	g4426	Cellulase domain-containing protein	Cellulase (glycosyl hydrolase family 5)	Signal peptide/0.9985	-/-	NO	GH5_7
contig_32288-Ch7	g4427	hypothetical protein	GDSL-like Lipase/Acylhydrolase	Signal peptide/0.9942	-/-	NO	CE16
contig_32288-Ch7	g4428	TRP_N domain-containing protein	ML-like domain;Transient receptor potential (TRP) ion channel	NO	-/-	NO	NO
contig_32288-Ch7	g4429	Aldo_ket_red domain-containing protein	Aldo/keto reductase family	NO	-/-	NO	NO
contig_32288-Ch7	g4430	Nonribosomal peptide synthetase 30	Phosphopantetheine attachment site;Methyltransferase domain;AMP-binding enzyme;Condensation domain	NO	-/-	NO	NO
contig_32288-Ch7	g4431	hypothetical protein	-	NO	-/-	NO	NO
contig_32288-Ch7	g4432	hypothetical protein	Enoyl-(Acyl carrier protein) reductase	NO	-/-	NO	NO
contig_32288-Ch7	g4433	Peptidase_M14 domain-containing protein	Zinc carboxypeptidase	Signal peptide/0.9848	-/-	NO	NO
contig_32288-Ch7	g4434	Vitamin H transporter	Major Facilitator Superfamily	NO	-/-	NO	NO
contig_32288-Ch7	g4435	hypothetical protein	-	NO	-/-	NO	NO
contig_32288-Ch7	g4436	hypothetical protein	-	NO	-/-	NO	NO
contig_32288-Ch7	g4437	hypothetical protein	Cytochrome P450	NO	-/-	NO	GH36
contig_32288-Ch7	g4438	Choline monooxygenase, chloroplastic	Ring hydroxylating alpha subunit (catalytic domain);Rieske [2Fe-2S] domain	NO	-/-	NO	NO
contig_32288-Ch7	g4439	hypothetical protein	Cytochrome P450	NO	-/-	NO	NO
contig_32288-Ch7	g4440	Cupin_2 domain-containing protein	Cupin domain	NO	-/-	NO	NO
contig_32288-Ch7	g4441	Flavin_Reduct domain-containing protein	Flavin reductase like domain	NO	-/-	NO	NO
contig_32288-Ch7	g4442	Zn(2)-C6 fungal-type domain-containing protein	Fungal specific transcription factor domain;Fungal Zn(2)-Cys(6) binuclear cluster domain	NO	-/-	NO	NO
contig_32288-Ch7	g4443	Beta-lactamase domain-containing protein	Beta-lactamase	NO	-/-	NO	NO
contig_32288-Ch7	g4444	hypothetical protein	YCII-related domain	NO	-/-	NO	NO
contig_32288-Ch7	g4445	Zn(2)-C6 fungal-type domain-containing protein	Fungal specific transcription factor domain;Fungal Zn(2)-Cys(6) binuclear cluster domain	NO	-/-	NO	NO
contig_32288-Ch7	g4446	NmrA domain-containing protein	NmrA-like family	NO	-/-	NO	NO
contig_32288-Ch7	g4447	Amidohydro-rel domain-containing protein	Amidohydrolase	NO	-/-	NO	NO
contig_32288-Ch7	g4448	hypothetical protein	Amidohydrolase family	NO	-/-	NO	NO
contig_32288-Ch7	g4449	FAA_hydrolase domain-containing protein	Fumarylacetoacetate (FAA) hydrolase family	NO	-/-	NO	NO
contig_32288-Ch7	g4450	hypothetical protein	Glyoxalase/Bleomycin resistance protein/Dioxygenase superfamily	NO	-/-	NO	NO
contig_32288-Ch7	g4451	hypothetical protein	Enoyl-(Acyl carrier protein) reductase	NO	-/-	NO	NO
contig_32288-Ch7	g4452	hypothetical protein	Cytochrome P450	NO	-/-	NO	NO
contig_32288-Ch7	g4453	FAD_binding_3 domain-containing protein	FAD binding domain	NO	-/-	NO	NO
contig_32288-Ch7	g4454	hypothetical protein	Cys/Met metabolism PLP-dependent enzyme	NO	-/-	NO	NO
contig_32288-Ch7	g4455	FAD_binding_3 domain-containing protein	FAD binding domain;FAD binding domain	NO	-/-	NO	NO
contig_32288-Ch7	g4456	MFS domain-containing protein	Sugar (and other) transporter	NO	-/-	NO	NO
contig_32288-Ch7	g4457	hypothetical protein	Fungal N-terminal domain of STAND proteins;Ankyrin repeat	NO	-/-	NO	NO
contig_32288-Ch7	g4458	hypothetical protein	-	NO	-/-	NO	NO
contig_32288-Ch7	g4459	Aryl-alcohol dehydrogenase	Aldo/keto reductase family	NO	-/-	NO	NO
contig_32288-Ch7	g4460	hypothetical protein	short chain dehydrogenase	NO	-/-	NO	NO
contig_32288-Ch7	g4461	HET domain-containing protein	Heterokaryon incompatibility protein (HET)	NO	-/-	NO	NO
contig_32288-Ch7	g4462	hypothetical protein	-	NO	-/-	NO	NO
contig_32288-Ch7	g4463	hypothetical protein	-	Signal peptide/0.9871	-/-	NO	NO
contig_32288-Ch7	g4464	Zn(2)-C6 fungal-type domain-containing protein	Fungal specific transcription factor domain;Fungal Zn(2)-Cys(6) binuclear cluster domain	NO	-/-	NO	NO
contig_32288-Ch7	g4465	hypothetical protein	-	NO	-/-	NO	NO
contig_32288-Ch7	g4466	hypothetical protein	GMC oxidoreductase;GMC oxidoreductase	Signal peptide/0.9958	-/-	NO	AA3
contig_32288-Ch7	g4467	hypothetical protein	Protein of unknown function (DUF3176)	NO	-/-	NO	NO
contig_32288-Ch7	g4468	hypothetical protein	Enoyl-(Acyl carrier protein) reductase	NO	-/-	NO	NO
contig_32288-Ch7	g4469	hypothetical protein	-	NO	-/-	NO	NO
contig_32288-Ch7	g4470	hypothetical protein	-	NO	-/-	NO	NO
contig_32288-Ch7	g4471	hypothetical protein	AMP-binding enzyme C-terminal domain;AMP-binding enzyme	NO	-/-	NO	NO
contig_32288-Ch7	g4472	HEME_HALOPEROXIDASE domain-containing protein	Peroxidase, family 2	Signal peptide/0.9507	-/-	NO	NO
contig_32288-Ch7	g4473	hypothetical protein	Retinal pigment epithelial membrane protein	NO	-/-	NO	NO
contig_32288-Ch7	g4474	Cytochrome P450	Cytochrome P450	NO	-/-	NO	NO
contig_32288-Ch7	g4475	CENP-V/GFA domain-containing protein	Glutathione-dependent formaldehyde-activating enzyme	NO	-/-	NO	NO
contig_32288-Ch7	g4476	Pyridoxal phosphate-dependent enzyme beta subunit	Pyridoxal-phosphate dependent enzyme	NO	-/-	NO	NO
contig_32288-Ch7	g4477	hypothetical protein	Methyltransferase domain	NO	-/-	NO	NO
contig_32288-Ch7	g4478	hypothetical protein	-	NO	-/-	NO	NO
contig_32288-Ch7	g4479	hypothetical protein	-	NO	-/-	NO	NO
contig_32288-Ch7	g4480	hypothetical protein	-	NO	-/-	NO	NO
contig_32288-Ch7	g4481	Amidohydrolase	Amidohydrolase family	Signal peptide/0.9586	-/-	NO	NO
contig_32288-Ch7	g4482	hypothetical protein	NAD(P)-binding Rossmann-like domain	Signal peptide/0.8003	-/-	NO	NO
contig_32288-Ch7	g4483	hypothetical protein	-	NO	-/-	NO	NO
contig_32288-Ch7	g4484	hypothetical protein	-	Signal peptide/0.9984	Y (0.726)/Y (0.905)	Apoplastic/cytoplasmic effector	NO
contig_32288-Ch7	g4485	PH_9 domain-containing protein	-	NO	-/-	NO	NO
contig_32288-Ch7	g4486	hypothetical protein	-	NO	-/-	NO	NO
contig_32288-Ch7	g4487	MFS domain-containing protein	Major Facilitator Superfamily	NO	-/-	NO	NO
contig_32288-Ch7	g4488	Arrestin_C domain-containing protein	Arrestin (or S-antigen), C-terminal domain	NO	-/-	NO	NO
contig_32288-Ch7	g4489	Zn(2)-C6 fungal-type domain-containing protein	Fungal specific transcription factor domain	NO	-/-	NO	NO
contig_32288-Ch7	g4490	hypothetical protein	-	Signal peptide/0.9858	-/-	NO	NO
contig_32288-Ch7	g4491	hypothetical protein	-	Signal peptide/0.9776	-/-	NO	NO
contig_32288-Ch7	g4492	hypothetical protein	OPT oligopeptide transporter protein	NO	-/-	NO	NO
contig_32288-Ch7	g4493	hypothetical protein	Ceramidase	NO	-/-	NO	NO
contig_32288-Ch7	g4494	hypothetical protein	Ceramidase	NO	-/-	NO	NO
contig_32288-Ch7	g4495	HET domain-containing protein	Heterokaryon incompatibility protein (HET)	NO	-/-	NO	NO
contig_32288-Ch7	g4496	hypothetical protein	Ankyrin repeats (3 copies);NACHT domain	NO	-/-	NO	NO
contig_32288-Ch7	g4497	hypothetical protein	Methyltransferase domain	NO	-/-	NO	NO
contig_32288-Ch7	g4498	hypothetical protein	Proline racemase	NO	-/-	NO	NO
contig_32288-Ch7	g4499	hypothetical protein	Alcohol acetyltransferase	NO	-/-	NO	NO
contig_32288-Ch7	g4500	Carboxylic ester hydrolase	Carboxylesterase family	NO	-/-	NO	NO
contig_32288-Ch7	g4501	Carboxylic ester hydrolase	Carboxylesterase family	NO	-/-	NO	NO
contig_32288-Ch7	g4502	Alpha-type protein kinase domain-containing protein	NACHT domain	NO	-/-	NO	NO
contig_32288-Ch7	g4503	hypothetical protein	RTA1 like protein	NO	-/-	NO	NO
contig_32288-Ch7	g4504	hypothetical protein	-	NO	-/-	NO	NO
contig_32288-Ch7	g4505	Methyltransf_25 domain-containing protein	ubiE/COQ5 methyltransferase family	NO	-/-	NO	NO
contig_32288-Ch7	g4506	hypothetical protein	short chain dehydrogenase	NO	-/-	NO	NO
contig_32288-Ch7	g4507	hypothetical protein	-	NO	-/-	NO	NO
contig_32288-Ch7	g4508	Expressed protein	-	NO	-/-	NO	NO
contig_32288-Ch7	g4509	hypothetical protein	-	NO	-/-	NO	NO
contig_32288-Ch7	g4510	hypothetical protein	Major Facilitator Superfamily	NO	-/-	NO	NO
contig_32288-Ch7	g4511	TOL	Protein kinase domain;Heterokaryon incompatibility protein (HET)	NO	-/-	NO	NO
contig_32288-Ch7	g4512	Protein kinase domain-containing protein	Protein kinase domain	NO	-/-	NO	NO
contig_32288-Ch7	g4513	Lactamase_B domain-containing protein	Metallo-beta-lactamase superfamily	Signal peptide/0.9843	-/-	NO	NO
contig_32288-Ch7	g4514	Fe2OG dioxygenase domain-containing protein	-	NO	-/-	NO	NO
contig_32288-Ch7	g4515	HET domain-containing protein	Heterokaryon incompatibility protein (HET)	NO	-/-	NO	NO
contig_32288-Ch7	g4516	hypothetical protein	-	NO	-/-	NO	NO
contig_32288-Ch7	g4517	AMP-binding domain-containing protein	AMP-binding enzyme	NO	-/-	NO	NO
contig_32288-Ch7	g4518	RmlD_sub_bind domain-containing protein	EamA-like transporter family	NO	-/-	NO	NO
contig_32288-Ch7	g4519	hypothetical protein	Protein of unknown function (DUF5672)	NO	-/-	NO	NO
contig_32288-Ch7	g4520	DUF5672 domain-containing protein	Protein of unknown function (DUF5672)	NO	-/-	NO	NO
contig_32288-Ch7	g4521	RmlD_sub_bind domain-containing protein	RmlD substrate binding domain	NO	-/-	NO	NO
contig_32288-Ch7	g4522	NAD(P)-bd_dom domain-containing protein	GDP-mannose 4,6 dehydratase	NO	-/-	NO	NO
contig_32288-Ch7	g4523	hypothetical protein	-	NO	-/-	NO	NO
contig_32288-Ch7	g4524	hypothetical protein	FAD dependent oxidoreductase	NO	-/-	NO	NO
contig_32288-Ch7	g4525	hypothetical protein	-	NO	-/-	NO	NO
contig_32288-Ch7	g4526	MFS domain-containing protein	Major Facilitator Superfamily	NO	-/-	NO	NO
contig_32288-Ch7	g4527	hypothetical protein	-	NO	-/-	NO	NO
contig_32288-Ch7	g4528	hypothetical protein	Aldo/keto reductase family	NO	-/-	NO	NO
contig_32288-Ch7	g4529	hypothetical protein	-	NO	-/-	NO	NO
contig_32288-Ch7	g4530	CFEM domain-containing protein	CFEM domain	NO	-/-	NO	NO
contig_32288-Ch7	g4531	hypothetical protein	Methyltransferase domain	NO	-/-	NO	NO
contig_32288-Ch7	g4532	hypothetical protein	-	NO	-/-	NO	NO
contig_32288-Ch7	g4533	FAD-binding PCMH-type domain-containing protein	FAD binding domain	NO	-/-	NO	NO
contig_32288-Ch7	g4534	hypothetical protein	-	NO	-/-	NO	NO
contig_32288-Ch7	g4535	hypothetical protein	CorA-like Mg2+ transporter protein	NO	-/-	NO	NO
contig_32288-Ch7	g4536	Cupin type-1 domain-containing protein	Cupin	NO	-/-	NO	NO
contig_32288-Ch7	g4537	M20_dimer domain-containing protein	Peptidase dimerisation domain;Peptidase family M20/M25/M40	Signal peptide/0.9885	-/-	NO	NO
contig_32288-Ch7	g4538	Related to putative tartrate transporter	Major Facilitator Superfamily	NO	-/-	NO	NO
contig_32288-Ch7	g4539	Rhamnogalacturonan endolyase	Polysaccharide lyase family 4, domain II;Polysaccharide lyase family 4, domain III	Signal peptide/0.7356	-/-	NO	PL4_3
contig_32288-Ch7	g4540	BTB domain-containing protein	BTB/POZ domain	NO	-/-	NO	NO
contig_32288-Ch7	g4541	hypothetical protein	Natural resistance-associated macrophage protein	NO	-/-	NO	NO
contig_32288-Ch7	g4542	hypothetical protein	-	Signal peptide/0.9961	Y (0.589)/Y (0.674)	Apoplastic/cytoplasmic effector	NO
contig_32288-Ch7	g4543	hypothetical protein	-	NO	-/-	NO	NO
contig_32288-Ch7	g4544	hypothetical protein	-	Signal peptide/0.9967	-/-	NO	NO
contig_32288-Ch7	g4545	hypothetical protein	Cytochrome P450	NO	-/-	NO	NO
contig_32288-Ch7	g4546	Amidohydro-rel domain-containing protein	Amidohydrolase family	Signal peptide/0.8985	-/-	NO	NO
contig_32288-Ch7	g4547	hypothetical protein	-	NO	-/-	NO	NO
contig_32288-Ch7	g4548	hypothetical protein	short chain dehydrogenase	NO	-/-	NO	NO
contig_32288-Ch7	g4549	AB hydrolase-1 domain-containing protein	alpha/beta hydrolase fold	Signal peptide/0.9928	-/-	NO	NO
contig_32288-Ch7	g4550	hypothetical protein	-	Signal peptide/0.9727	-/Y (0.854)	Apoplastic effector	NO
contig_32288-Ch7	g4551	Nucleotid_trans domain-containing protein	Nucleotide-diphospho-sugar transferase	NO	-/-	NO	NO
contig_32288-Ch7	g4552	Peptidase M12A domain-containing protein	Astacin (Peptidase family M12A)	NO	-/-	NO	NO
contig_32288-Ch7	g4553	hypothetical protein	short chain dehydrogenase	NO	-/-	NO	NO
contig_32288-Ch7	g4554	NAD(P)-bd_dom domain-containing protein	-	NO	-/-	NO	NO
contig_32288-Ch7	g4555	hypothetical protein	ABC transporter;CDR ABC transporter;ABC-2 type transporter;ABC-2 type transporter;ABC-transporter N-terminal;ABC transporter	NO	-/-	NO	NO
contig_32288-Ch7	g4556	hypothetical protein	ABC transporter;ABC transporter transmembrane region	NO	-/-	NO	GH12
contig_32288-Ch7	g4557	MFS domain-containing protein	Major Facilitator Superfamily	NO	-/-	NO	NO
contig_32288-Ch7	g4558	hypothetical protein	-	Signal peptide/0.9974	Y (0.592)/-	Cytoplasmic effector	NO
contig_32288-Ch7	g4559	hypothetical protein	-	NO	-/-	NO	NO
contig_32288-Ch7	g4560	hypothetical protein	-	NO	-/-	NO	NO
contig_32288-Ch7	g4561	hypothetical protein	Protein of unknown function (DUF3433)	NO	-/-	NO	NO
contig_32288-Ch7	g4562	hypothetical protein	-	NO	-/-	NO	NO
contig_32288-Ch7	g4563	hypothetical protein	-	NO	-/-	NO	NO
contig_32288-Ch7	g4564	hypothetical protein	-	Signal peptide/0.9987	Y (0.544)/-	Cytoplasmic effector	NO
contig_32288-Ch7	g4565	hypothetical protein	Haloacid dehalogenase-like hydrolase	NO	-/-	NO	NO
contig_32288-Ch7	g4566	hypothetical protein	-	Signal peptide/0.9903	-/-	NO	NO
contig_32288-Ch7	g4567	Chromo domain-containing protein	Chromo (CHRromatin Organisation MOdifier) domain	NO	-/-	NO	NO
contig_32288-Ch7	g4568	hypothetical protein	-	Signal peptide/0.9996	Y (0.903)/Y (0.828)	Cytoplasmic/apoplastic effector	NO
contig_32288-Ch7	g4569	hypothetical protein	-	NO	-/-	NO	NO
contig_32288-Ch7	g4570	ANK_REP_REGION domain-containing protein	Ankyrin repeat;Ankyrin repeats (3 copies)	NO	-/-	NO	NO
contig_32288-Ch7	g4571	hypothetical protein	Cys/Met metabolism PLP-dependent enzyme	NO	-/-	NO	NO
contig_32288-Ch7	g4572	CN hydrolase domain-containing protein	Carbon-nitrogen hydrolase	NO	-/-	NO	NO
contig_32288-Ch7	g4573	AB hydrolase-1 domain-containing protein	alpha/beta hydrolase fold	NO	-/-	NO	NO
contig_32288-Ch7	g4574	Aspartokinase	Semialdehyde dehydrogenase, dimerisation domain;Amino acid kinase family;Semialdehyde dehydrogenase, NAD binding domain;ACT domain	NO	-/-	NO	NO
contig_32288-Ch7	g4575	hypothetical protein	-	NO	-/-	NO	NO
contig_32288-Ch7	g4576	hypothetical protein	short chain dehydrogenase	NO	-/-	NO	GH5_15
contig_32288-Ch7	g4577	FAD binding domain-containing protein	-	NO	-/-	NO	NO
contig_32288-Ch7	g4578	FAD binding domain-containing protein	FAD binding domain	Signal peptide/0.9498	-/-	NO	NO
contig_32288-Ch7	g4579	hypothetical protein	-	NO	-/-	NO	NO
contig_32288-Ch7	g4580	hypothetical protein	-	NO	-/-	NO	NO
contig_32288-Ch7	g4581	hypothetical protein	-	NO	-/-	NO	NO
contig_32288-Ch7	g4582	Ferric oxidoreductase domain-containing protein	Ferric reductase like transmembrane component	NO	-/-	NO	GH71
contig_32288-Ch7	g4583	MFS domain-containing protein	Major Facilitator Superfamily	NO	-/-	NO	NO
contig_32288-Ch7	g4584	hypothetical protein	-	NO	-/-	NO	NO
contig_32288-Ch7	g4585	hypothetical protein	Putative cyclase	NO	-/-	NO	NO
contig_32288-Ch7	g4586	hypothetical protein	Sugar (and other) transporter	NO	-/-	NO	NO
contig_32288-Ch7	g4587	Expressed protein	-	Signal peptide/0.9782	Y (0.62)/-	Cytoplasmic effector	NO
contig_32288-Ch7	g4588	hypothetical protein	CDR ABC transporter;ABC-2 type transporter;ABC-2 type transporter;ABC transporter	NO	-/-	NO	NO
contig_32288-Ch7	g4589	hypothetical protein	ABC transporter;ABC-transporter N-terminal	NO	-/-	NO	NO
contig_32288-Ch7	g4590	hypothetical protein	-	NO	-/-	NO	NO
contig_32288-Ch7	g4591	hypothetical protein	-	NO	-/-	NO	NO
contig_32288-Ch7	g4592	hypothetical protein	-	NO	-/-	NO	NO
contig_32288-Ch7	g4593	hypothetical protein	-	NO	-/-	NO	NO
contig_32288-Ch7	g4594	CHR2113	Helicase conserved C-terminal domain;SNF2 family N-terminal domain	NO	-/-	NO	NO
contig_32288-Ch7	g4595	hypothetical protein	short chain dehydrogenase	NO	-/-	NO	NO
contig_32288-Ch7	g4596	hypothetical protein	-	Signal peptide/0.9717	-/-	NO	NO
contig_32288-Ch7	g4597	hypothetical protein	-	NO	-/-	NO	NO
contig_32288-Ch7	g4598	hypothetical protein	-	NO	-/-	NO	NO
contig_32288-Ch7	g4599	hypothetical protein	-	NO	-/-	NO	NO
contig_32288-Ch7	g4600	hypothetical protein	-	NO	-/-	NO	NO
contig_32288-Ch7	g4601	Beta-lactamase domain-containing protein	Beta-lactamase	NO	-/-	NO	NO
contig_32288-Ch7	g4602	NB-ARC domain-containing protein	Patatin-like phospholipase;NB-ARC domain	NO	-/-	NO	NO
contig_32288-Ch7	g4603	hypothetical protein	-	Signal peptide/0.9983	Y (0.53)/Y (0.958)	Apoplastic/cytoplasmic effector	NO
contig_32288-Ch7	g4604	hypothetical protein	-	NO	-/-	NO	NO
contig_32288-Ch7	g4605	hypothetical protein	-	Signal peptide/0.9997	-/-	NO	NO
contig_32288-Ch7	g4606	SET domain-containing protein	-	NO	-/-	NO	NO
contig_32288-Ch7	g4607	NmrA domain-containing protein	NmrA-like family	NO	-/-	NO	NO
contig_32288-Ch7	g4608	hypothetical protein	-	NO	-/-	NO	NO
contig_32288-Ch7	g4609	hypothetical protein	-	Signal peptide/0.9971	-/Y (0.716)	Apoplastic effector	NO
contig_32288-Ch7	g4610	hypothetical protein	-	Signal peptide/0.9868	Y (0.636)/Y (0.809)	Apoplastic/cytoplasmic effector	NO
contig_32288-Ch7	g4611	hypothetical protein	-	NO	-/-	NO	NO
contig_32288-Ch7	g4612	hypothetical protein	-	NO	-/-	NO	NO
contig_32288-Ch7	g4613	hypothetical protein	-	NO	-/-	NO	NO
contig_32288-Ch7	g4614	FAD_binding_3 domain-containing protein	FAD binding domain	NO	-/-	NO	NO
contig_32288-Ch7	g4615	hypothetical protein	CFEM domain	Signal peptide/0.9936	Y (0.85)/Y (0.684)	Cytoplasmic/apoplastic effector	NO
contig_32288-Ch7	g4616	hypothetical protein	-	NO	-/-	NO	NO
contig_32288-Ch7	g4617	hypothetical protein	-	NO	-/-	NO	NO
contig_32288-Ch7	g4618	hypothetical protein	-	Signal peptide/0.9567	Y (0.572)/Y (0.783)	Apoplastic/cytoplasmic effector	NO
contig_32288-Ch7	g4619	hypothetical protein	-	NO	-/-	NO	NO
contig_32288-Ch7	g4620	hypothetical protein	-	Signal peptide/0.9808	-/Y (0.587)	Apoplastic effector	NO
contig_32288-Ch7	g4621	Amine oxidase	Flavin containing amine oxidoreductase	NO	-/-	NO	NO
contig_32288-Ch7	g4622	hypothetical protein	Necrosis inducing protein (NPP1)	Signal peptide/0.9663	Y (0.645)/-	Cytoplasmic effector	NO
contig_32288-Ch7	g4623	DUF3533 domain-containing protein	Protein of unknown function (DUF3533)	NO	-/-	NO	NO
contig_32288-Ch7	g4624	CHAT domain-containing protein	CHAT domain	NO	-/-	NO	NO
contig_32288-Ch7	g4625	hypothetical protein	-	Signal peptide/0.9997	-/-	NO	NO
contig_32288-Ch7	g4626	hypothetical protein	Amino acid permease	NO	-/-	NO	NO
contig_32288-Ch7	g4627	hypothetical protein	-	Signal peptide/0.979	-/-	NO	NO
contig_32288-Ch7	g4628	MFS domain-containing protein	Major Facilitator Superfamily	NO	-/-	NO	NO
contig_32288-Ch7	g4629	Sulfatase domain-containing protein	Sulfatase	NO	-/-	NO	NO
contig_32288-Ch7	g4630	hypothetical protein	Glycosyl hydrolases family 28	Signal peptide/0.9969	-/-	NO	GH28
contig_32288-Ch7	g4631	Cupin_5 domain-containing protein	Cupin superfamily (DUF985)	Signal peptide/0.9973	-/-	NO	NO
contig_32288-Ch7	g4632	hypothetical protein	-	NO	-/-	NO	NO
contig_32288-Ch7	g4633	Alpha-L-rhamnosidase	Alpha-L-rhamnosidase N-terminal domain;Bacterial alpha-L-rhamnosidase C-terminal domain;Bacterial alpha-L-rhamnosidase 6 hairpin glycosidase domain;Bacterial alpha-L-rhamnosidase concanavalin-like domain	NO	-/-	NO	GH78
contig_32288-Ch7	g4634	MFS domain-containing protein	Sugar (and other) transporter	NO	-/-	NO	NO
contig_32288-Ch7	g4635	hypothetical protein	Polyketide cyclase / dehydrase and lipid transport	NO	-/-	NO	NO
contig_32288-Ch7	g4636	Cellulase domain-containing protein	Cellulase (glycosyl hydrolase family 5)	Signal peptide/0.9356	-/-	NO	GH5_16
contig_32288-Ch7	g4637	FMN hydroxy acid dehydrogenase domain-containing protein	FMN-dependent dehydrogenase	NO	-/-	NO	NO
contig_32288-Ch7	g4638	Ribonuclease T(2)	Ribonuclease T2 family	Signal peptide/0.9861	-/-	NO	NO
contig_32288-Ch7	g4639	FAD_binding_3 domain-containing protein	FAD binding domain	NO	-/-	NO	NO
contig_32288-Ch7	g4640	hypothetical protein	-	NO	-/-	NO	NO
contig_32288-Ch7	g4641	hypothetical protein	-	NO	-/-	NO	NO
contig_32288-Ch7	g4642	hypothetical protein	-	NO	-/-	NO	NO
contig_32288-Ch7	g4643	Zn(2)-C6 fungal-type domain-containing protein	Fungal specific transcription factor domain;Fungal Zn(2)-Cys(6) binuclear cluster domain	NO	-/-	NO	NO
contig_32288-Ch7	g4644	Zn(2)-C6 fungal-type domain-containing protein	Acyclic terpene utilisation family protein AtuA	NO	-/-	NO	NO
contig_32288-Ch7	g4645	hypothetical protein	Carboxyl transferase domain	NO	-/-	NO	NO
contig_32288-Ch7	g4646	hypothetical protein	Carbamoyl-phosphate synthase L chain, ATP binding domain;Biotin carboxylase, N-terminal domain;Biotin carboxylase C-terminal domain;Biotin-requiring enzyme	NO	-/-	NO	NO
contig_32288-Ch7	g4647	hypothetical protein	Enoyl-CoA hydratase/isomerase	NO	-/-	NO	NO
contig_32288-Ch7	g4648	hypothetical protein	Enoyl-CoA hydratase/isomerase	NO	-/-	NO	NO
contig_32288-Ch7	g4649	hypothetical protein	Acyl-CoA dehydrogenase, middle domain;Acyl-CoA dehydrogenase, N-terminal domain;Acyl-CoA dehydrogenase, C-terminal domain	NO	-/-	NO	NO
contig_32288-Ch7	g4650	hypothetical protein	AMP-binding enzyme C-terminal domain;AMP-binding enzyme	NO	-/-	NO	NO
contig_32288-Ch7	g4651	MFS domain-containing protein	Major Facilitator Superfamily	NO	-/-	NO	NO
contig_32288-Ch7	g4652	hypothetical protein	Enoyl-CoA hydratase/isomerase	NO	-/-	NO	NO
contig_32288-Ch7	g4653	hypothetical protein	AMP-binding enzyme C-terminal domain;AMP-binding enzyme	NO	-/-	NO	NO
contig_32288-Ch7	g4654	hypothetical protein	-	NO	-/-	NO	NO
contig_32288-Ch7	g4655	hypothetical protein	-	NO	-/-	NO	NO
contig_32288-Ch7	g4656	Cytochrome P450 52A12	Cytochrome P450	NO	-/-	NO	NO
contig_32288-Ch7	g4657	3-hydroxy-3-methylglutaryl coenzyme A synthase	Hydroxymethylglutaryl-coenzyme A synthase N terminal;Hydroxymethylglutaryl-coenzyme A synthase C terminal	NO	-/-	NO	NO
contig_32288-Ch7	g4658	Podospora anserina S mat+ genomic DNA chromosome 5, supercontig 1	Beta-ketoacyl synthase, N-terminal domain;Zinc-binding dehydrogenase;Beta-ketoacyl synthase, C-terminal domain;Ketoacyl-synthetase C-terminal extension;Methyltransferase domain;Acyl transferase domain;Polyketide synthase dehydratase	NO	-/-	NO	NO
contig_32288-Ch7	g4659	Thiolase-like protein	Phosphopantetheine attachment site;KR domain	NO	-/-	NO	NO
contig_32288-Ch7	g4660	hypothetical protein	RTA1 like protein	NO	-/-	NO	NO
contig_32288-Ch7	g4661	hypothetical protein	Domain of unknown function (DUF427)	NO	-/-	NO	NO
contig_32288-Ch7	g4662	hypothetical protein	-	NO	-/-	NO	NO
contig_32288-Ch7	g4663	hypothetical protein	Formate/nitrite transporter	NO	-/-	NO	NO
contig_32288-Ch7	g4664	hypothetical protein	-	Signal peptide/0.9974	-/-	NO	NO
contig_32288-Ch7	g4665	Lactase	Glycosyl hydrolases family 2, TIM barrel domain;Beta galactosidase small chain;Domain of unknown function (DUF4981);Glycosyl hydrolases family 2;Glycosyl hydrolases family 2, sugar binding domain	NO	-/-	NO	GH2
contig_32288-Ch7	g4666	Zn(2)-C6 fungal-type domain-containing protein	Fungal specific transcription factor domain	NO	-/-	NO	NO
contig_32288-Ch7	g4667	MFS domain-containing protein	Sugar (and other) transporter	NO	-/-	NO	NO
contig_32288-Ch7	g4668	Glycoside hydrolase family 5	Cellulase (glycosyl hydrolase family 5)	Signal peptide/0.8821	-/-	NO	GH5_15
contig_32288-Ch7	g4669	hypothetical protein	-	NO	-/-	NO	NO
contig_32288-Ch7	g4670	Abhydrolase_3 domain-containing protein	alpha/beta hydrolase fold	NO	-/-	NO	NO
contig_32288-Ch7	g4671	hypothetical protein	Flavin-binding monooxygenase-like	NO	-/-	NO	NO
contig_32288-Ch7	g4672	Epimerase domain-containing protein	NAD dependent epimerase/dehydratase family	NO	-/-	NO	NO
contig_32288-Ch7	g4673	hypothetical protein	-	NO	-/-	NO	NO
contig_32288-Ch7	g4674	hypothetical protein	-	NO	-/-	NO	NO
contig_32288-Ch7	g4675	hypothetical protein	Cytochrome P450	NO	-/-	NO	NO
contig_32288-Ch7	g4676	NhNPS9	Phosphopantetheine attachment site;Condensation domain;AMP-binding enzyme	NO	-/-	NO	NO
contig_32288-Ch7	g4677	hypothetical protein	-	NO	-/-	NO	NO
contig_32288-Ch7	g4678	AB hydrolase-1 domain-containing protein	alpha/beta hydrolase fold	NO	-/-	NO	NO
contig_32288-Ch7	g4679	hypothetical protein	Arylsulfotransferase (ASST)	Signal peptide/0.981	-/-	NO	NO
contig_32288-Ch7	g4680	hypothetical protein	50S ribosome-binding GTPase;Protein of unknown function (DUF933)	NO	-/-	NO	NO
contig_32288-Ch7	g4681	Fungal_trans domain-containing protein	-	NO	-/-	NO	NO
contig_32288-Ch7	g4682	hypothetical protein	-	NO	-/-	NO	NO
contig_32288-Ch7	g4683	hypothetical protein	-	NO	-/-	NO	NO
contig_32288-Ch7	g4684	TauD domain-containing protein	Taurine catabolism dioxygenase TauD, TfdA family	NO	-/-	NO	NO
contig_32288-Ch7	g4685	hypothetical protein	-	NO	-/-	NO	NO
contig_32288-Ch7	g4686	PKS_ER domain-containing protein	Alcohol dehydrogenase GroES-like domain;Zinc-binding dehydrogenase	NO	-/-	NO	NO
contig_32288-Ch7	g4687	MFS domain-containing protein	Major Facilitator Superfamily	NO	-/-	NO	GH28
contig_32288-Ch7	g4688	hypothetical protein	-	Signal peptide/0.9946	-/Y (0.88)	Apoplastic effector	NO
contig_32288-Ch7	g4689	Methyltransf_11 domain-containing protein	Methyltransferase domain	NO	-/-	NO	NO
contig_32288-Ch7	g4690	hypothetical protein	-	NO	-/-	NO	NO
contig_32288-Ch7	g4691	hypothetical protein	-	NO	-/-	NO	NO
contig_32288-Ch7	g4692	hypothetical protein	Protein of unknown function (DUF3112)	NO	-/-	NO	NO
contig_32288-Ch7	g4693	hypothetical protein	-	NO	-/-	NO	NO
contig_32288-Ch7	g4694	AAA domain-containing protein	ATPase family associated with various cellular activities (AAA)	NO	-/-	NO	NO
contig_32288-Ch7	g4695	hypothetical protein	Flavin-binding monooxygenase-like	NO	-/-	NO	NO
contig_32288-Ch7	g4696	hypothetical protein	-	NO	-/-	NO	NO
contig_32288-Ch7	g4697	hypothetical protein	GMC oxidoreductase;GMC oxidoreductase	Signal peptide/0.7565	-/-	NO	AA3_2
contig_32288-Ch7	g4698	hypothetical protein	-	NO	-/-	NO	NO
contig_32288-Ch7	g4699	hypothetical protein	-	NO	-/-	NO	NO
contig_32288-Ch7	g4700	N-acetyltransferase domain-containing protein	Acetyltransferase (GNAT) family	NO	-/-	NO	NO
contig_32288-Ch7	g4701	hypothetical protein	-	NO	-/-	NO	NO
contig_32288-Ch7	g4702	hypothetical protein	Amino acid permease	NO	-/-	NO	NO
contig_32288-Ch7	g4703	Methyltransf_2 domain-containing protein	O-methyltransferase domain	NO	-/-	NO	NO
contig_32288-Ch7	g4704	hypothetical protein	Transmembrane amino acid transporter protein	NO	-/-	NO	NO
contig_32288-Ch7	g4705	Probable LEU2-beta-isopropyl-malate dehydrogenase	Isocitrate/isopropylmalate dehydrogenase;Aconitase family (aconitate hydratase)	NO	-/-	NO	NO
contig_32288-Ch7	g4706	Major facilitator superfamily	Major Facilitator Superfamily	NO	-/-	NO	NO
contig_32288-Ch7	g4707	hypothetical protein	Trypsin Inhibitor like cysteine rich domain	Signal peptide/0.9997	Y (0.685)/Y (0.832)	Apoplastic/cytoplasmic effector	NO
contig_32288-Ch7	g4708	Lactamase_B domain-containing protein	Metallo-beta-lactamase superfamily	NO	-/-	NO	NO
contig_32288-Ch7	g4709	Aa_trans domain-containing protein	Transmembrane amino acid transporter protein	NO	-/-	NO	NO
contig_32288-Ch7	g4710	hypothetical protein	-	Signal peptide/0.9796	-/-	NO	NO
contig_32288-Ch7	g4711	hypothetical protein	Thioesterase-like superfamily	NO	-/-	NO	NO
contig_32288-Ch7	g4712	hypothetical protein	-	NO	-/-	NO	NO
contig_32288-Ch7	g4713	Carboxylic ester hydrolase	Carboxylesterase family	Signal peptide/0.9935	-/-	NO	NO
contig_32288-Ch7	g4714	Gag protein	-	NO	-/-	NO	NO
contig_32288-Ch7	g4715	Polyprotein	Reverse transcriptase (RNA-dependent DNA polymerase)	NO	-/-	NO	NO
contig_32288-Ch7	g4716	hypothetical protein	-	Signal peptide/0.9947	Y (0.501)/-	Cytoplasmic effector	NO
contig_32288-Ch7	g4717	hypothetical protein	-	NO	-/-	NO	NO
contig_32288-Ch7	g4718	hypothetical protein	short chain dehydrogenase	NO	-/-	NO	NO
contig_32288-Ch7	g4719	CHK domain-containing protein	Ecdysteroid kinase	NO	-/-	NO	NO
contig_32288-Ch7	g4720	MFS domain-containing protein	Major Facilitator Superfamily	NO	-/-	NO	NO
contig_32288-Ch7	g4721	hypothetical protein	-	NO	-/-	NO	NO
contig_32288-Ch7	g4722	PBP_domain domain-containing protein	PBP superfamily domain	Signal peptide/0.9983	-/-	NO	NO
contig_32288-Ch7	g4723	Purple acid phosphatase	Purple acid Phosphatase, N-terminal domain;Iron/zinc purple acid phosphatase-like protein C;Calcineurin-like phosphoesterase	Signal peptide/0.9909	-/-	NO	NO
contig_32288-Ch7	g4724	hypothetical protein	Protein of unknown function (DUF3632)	NO	-/-	NO	NO
contig_32288-Ch7	g4725	hypothetical protein	RTA1 like protein	NO	-/-	NO	NO
contig_32288-Ch7	g4726	hypothetical protein	-	NO	-/-	NO	PL26
contig_32288-Ch7	g4727	MFS domain-containing protein	Sugar (and other) transporter	NO	-/-	NO	NO
contig_32288-Ch7	g4728	hypothetical protein	Subtilase family;Peptidase inhibitor I9	Signal peptide/0.9404	-/-	NO	NO
contig_32288-Ch7	g4729	Pyruvate decarboxylase	Thiamine pyrophosphate enzyme, N-terminal TPP binding domain;Thiamine pyrophosphate enzyme, central domain;Thiamine pyrophosphate enzyme, C-terminal TPP binding domain	NO	-/-	NO	NO
contig_32288-Ch7	g4730	hypothetical protein	Phosphoenolpyruvate phosphomutase	NO	-/-	NO	NO
contig_32288-Ch7	g4731	hypothetical protein	Major Facilitator Superfamily	NO	-/-	NO	NO
contig_32288-Ch7	g4732	hypothetical protein	-	NO	-/-	NO	NO
contig_32288-Ch7	g4733	Jacalin-type lectin domain-containing protein	-	NO	-/-	NO	NO
contig_32288-Ch7	g4734	hypothetical protein	SnoaL-like polyketide cyclase	NO	-/-	NO	NO
contig_32288-Ch7	g4735	hypothetical protein	-	NO	-/-	NO	NO
contig_32288-Ch7	g4736	hypothetical protein	-	NO	-/-	NO	NO
contig_32288-Ch7	g4737	hypothetical protein	-	Signal peptide/0.9566	-/-	NO	CBM1
contig_32288-Ch7	g4738	hypothetical protein	Methyltransferase domain	NO	-/-	NO	NO
contig_32288-Ch7	g4739	hypothetical protein	-	Signal peptide/0.9767	-/-	NO	NO
contig_32288-Ch7	g4740	hypothetical protein	-	NO	-/-	NO	NO
contig_32288-Ch7	g4741	DAO domain-containing protein	FAD dependent oxidoreductase;Alpha/beta hydrolase family	NO	-/-	NO	NO
contig_32288-Ch7	g4742	Amidase	Amidase	NO	-/-	NO	NO
contig_32288-Ch7	g4743	Zn(2)-C6 fungal-type domain-containing protein	Fungal specific transcription factor domain	NO	-/-	NO	NO
contig_32288-Ch7	g4744	Aldedh domain-containing protein	Aldehyde dehydrogenase family	NO	-/-	NO	NO
contig_32288-Ch7	g4745	hypothetical protein	Amidohydrolase family	NO	-/-	NO	NO
contig_32288-Ch7	g4746	hypothetical protein	-	Signal peptide/0.9444	-/-	NO	NO
contig_32288-Ch7	g4747	hypothetical protein	-	NO	-/-	NO	NO
contig_32288-Ch7	g4748	hypothetical protein	-	NO	-/-	NO	NO
contig_32288-Ch7	g4749	DUF2235 domain-containing protein	Uncharacterized alpha/beta hydrolase domain (DUF2235)	NO	-/-	NO	NO
contig_32288-Ch7	g4750	hypothetical protein	-	NO	-/-	NO	NO
contig_32288-Ch7	g4751	ABM domain-containing protein	-	NO	-/-	NO	NO
contig_32288-Ch7	g4752	HET domain-containing protein	Heterokaryon incompatibility protein (HET)	NO	-/-	NO	NO
contig_32288-Ch7	g4753	hypothetical protein	-	NO	-/-	NO	NO
contig_32288-Ch7	g4754	hypothetical protein	-	NO	-/-	NO	NO
contig_32288-Ch7	g4755	Pectate lyase	Pectate lyase	Signal peptide/0.9449	-/Y (0.893)	Apoplastic effector	NO
contig_32288-Ch7	g4756	hypothetical protein	Cytochrome P450	NO	-/-	NO	NO
contig_32288-Ch7	g4757	hypothetical protein	Methyltransferase domain	NO	-/-	NO	GH35
contig_32288-Ch7	g4758	hypothetical protein	Pyridine nucleotide-disulphide oxidoreductase	NO	-/-	NO	NO
contig_32288-Ch7	g4759	hypothetical protein	Sugar (and other) transporter	NO	-/-	NO	NO
contig_32288-Ch7	g4760	hypothetical protein	-	NO	-/-	NO	NO
contig_32288-Ch7	g4761	HET domain-containing protein	Heterokaryon incompatibility protein (HET)	NO	-/-	NO	NO
contig_32288-Ch7	g4762	hypothetical protein	-	NO	-/-	NO	NO
contig_32288-Ch7	g4763	hypothetical protein	Serine carboxypeptidase	Signal peptide/0.8958	-/-	NO	NO
contig_32288-Ch7	g4764	AB hydrolase-1 domain-containing protein	Alpha/beta hydrolase family	NO	-/-	NO	NO
contig_32288-Ch7	g4765	hypothetical protein	-	Signal peptide/0.9634	-/-	NO	NO
contig_32288-Ch7	g4766	hypothetical protein	-	NO	-/-	NO	NO
contig_32288-Ch7	g4767	NhNPS12	AMP-binding enzyme	NO	-/-	NO	NO
contig_32288-Ch7	g4768	hypothetical protein	Enoyl-CoA hydratase/isomerase	NO	-/-	NO	NO
contig_32288-Ch7	g4769	hypothetical protein	RTA1 like protein	NO	-/-	NO	NO
contig_32288-Ch7	g4770	hypothetical protein	ADP-ribosylglycohydrolase	NO	-/-	NO	NO
contig_32288-Ch7	g4771	hypothetical protein	-	NO	-/-	NO	NO
contig_32288-Ch7	g4772	Pectate lyase	Pectate lyase	Signal peptide/0.9693	-/-	NO	PL3_2
contig_32288-Ch7	g4773	hypothetical protein	-	NO	-/-	NO	NO
contig_32288-Ch7	g4774	hypothetical protein	-	NO	-/-	NO	NO
contig_32288-Ch7	g4775	Chitinase	-	NO	-/-	NO	NO
contig_32288-Ch7	g4776	MFS domain-containing protein	Major Facilitator Superfamily	NO	-/-	NO	NO
contig_32288-Ch7	g4777	hypothetical protein	-	Signal peptide/0.9996	Y (0.506)/Y (0.749)	Apoplastic/cytoplasmic effector	NO
contig_32288-Ch7	g4778	hypothetical protein	-	Signal peptide/0.996	-/-	NO	NO
contig_32288-Ch7	g4779	hypothetical protein	Lactonase, 7-bladed beta-propeller	NO	-/-	NO	NO
contig_32288-Ch7	g4780	Metallophos domain-containing protein	Calcineurin-like phosphoesterase	Signal peptide/0.917	-/-	NO	NO
contig_32288-Ch7	g4781	hypothetical protein	-	Signal peptide/0.9416	Y (0.919)/Y (0.754)	Cytoplasmic/apoplastic effector	NO
contig_32288-Ch7	g4782	hypothetical protein	Dynamin central region;Dynamin family;Dynamin GTPase effector domain	NO	-/-	NO	NO
contig_32288-Ch7	g4783	hypothetical protein	Cytochrome P450	NO	-/-	NO	NO
contig_32288-Ch7	g4784	PhoD domain-containing protein	PhoD-like phosphatase	NO	-/-	NO	NO
contig_32288-Ch7	g4785	hypothetical protein	Sugar (and other) transporter	NO	-/-	NO	NO
contig_32288-Ch7	g4786	hypothetical protein	Enoyl-(Acyl carrier protein) reductase	NO	-/-	NO	NO
contig_32288-Ch7	g4787	hypothetical protein	Cytochrome P450	NO	-/-	NO	NO
contig_32288-Ch7	g4788	EthD domain-containing protein	EthD domain	NO	-/-	NO	NO
contig_32288-Ch7	g4789	Beta-lactamase domain-containing protein	Beta-lactamase	NO	-/-	NO	NO
contig_32288-Ch7	g4790	Fungal_trans domain-containing protein	-	NO	-/-	NO	NO
contig_32288-Ch7	g4791	HTH CENPB-type domain-containing protein	DDE superfamily endonuclease	NO	-/-	NO	NO
contig_32288-Ch7	g4792	hypothetical protein	-	NO	-/-	NO	NO
contig_32288-Ch7	g4793	1-alkyl-2-acetylglycerophosphocholine esterase	Platelet-activating factor acetylhydrolase, isoform II	NO	-/-	NO	NO
contig_32288-Ch7	g4794	hypothetical protein	Glycosyl hydrolases family 43	Signal peptide/0.9778	-/-	NO	GH43_26
contig_32288-Ch7	g4795	Abhydrolase_3 domain-containing protein	alpha/beta hydrolase fold	NO	-/-	NO	NO
contig_32288-Ch7	g4796	hypothetical protein	-	NO	-/-	NO	NO
contig_32288-Ch7	g4797	HET domain-containing protein	Heterokaryon incompatibility protein (HET)	NO	-/-	NO	NO
contig_32288-Ch7	g4798	Sulfatase domain-containing protein	Sulfatase	NO	-/-	NO	NO
contig_32282-Ch11	g6412	hypothetical protein	-	NO	-/-	NO	NO
contig_32282-Ch11	g6413	hypothetical protein	ABC transporter;ABC transporter;ABC transporter transmembrane region	NO	-/-	NO	NO
contig_32282-Ch11	g6414	AA_permease domain-containing protein	Amino acid permease	NO	-/-	NO	NO
contig_32282-Ch11	g6415	Aspartate transaminase	Aminotransferase class I and II	NO	-/-	NO	NO
contig_32282-Ch11	g6416	HpcH_HpaI domain-containing protein	HpcH/HpaI aldolase/citrate lyase family	NO	-/-	NO	NO
contig_32282-Ch11	g6417	Fungal_trans domain-containing protein	-	NO	-/-	NO	NO
contig_32282-Ch11	g6418	Zn(2)-C6 fungal-type domain-containing protein	Fungal specific transcription factor domain	NO	-/-	NO	NO
contig_32282-Ch11	g6419	hypothetical protein	Haloacid dehalogenase-like hydrolase	NO	-/-	NO	NO
contig_32282-Ch11	g6420	Fungal_trans domain-containing protein	-	NO	-/-	NO	NO
contig_32282-Ch11	g6421	MFS domain-containing protein	Major Facilitator Superfamily	NO	-/-	NO	NO
contig_32282-Ch11	g6422	hypothetical protein	Glycosyl hydrolases family 43	Signal peptide/0.9947	-/-	NO	GH43_26
contig_32282-Ch11	g6423	hypothetical protein	-	NO	-/-	NO	NO
contig_32282-Ch11	g6424	hypothetical protein	Protein kinase domain;Ankyrin repeats (3 copies);Ankyrin repeat	NO	-/-	NO	NO
contig_32282-Ch11	g6425	hypothetical protein	-	NO	-/-	NO	NO
contig_32282-Ch11	g6426	Protein kinase domain-containing protein	-	NO	-/-	NO	NO
contig_32282-Ch11	g6427	SRT2103	Sir2 family	NO	-/-	NO	NO
contig_32282-Ch11	g6428	Beta-lactamase domain-containing protein	Beta-lactamase	Signal peptide/0.9655	-/-	NO	NO
contig_32282-Ch11	g6429	NmrA domain-containing protein	-	NO	-/-	NO	NO
contig_32282-Ch11	g6430	NAD(P)-bd_dom domain-containing protein	NAD(P)H-binding	NO	-/-	NO	NO
contig_32282-Ch11	g6431	Aldehyde reductase	Aldo/keto reductase family	NO	-/-	NO	NO
contig_32282-Ch11	g6432	Aldo_ket_red domain-containing protein	Aldo/keto reductase family	NO	-/-	NO	NO
contig_32282-Ch11	g6433	HET domain-containing protein	Heterokaryon incompatibility protein (HET)	NO	-/-	NO	NO
contig_32282-Ch11	g6434	MFS domain-containing protein	Major Facilitator Superfamily	NO	-/-	NO	NO
contig_32282-Ch11	g6435	NmrA domain-containing protein	NmrA-like family	NO	-/-	NO	NO
contig_32282-Ch11	g6436	hypothetical protein	-	NO	-/-	NO	PL26
contig_32282-Ch11	g6437	Related to retrotransposon HobS hobase	-	NO	-/-	NO	NO
contig_32282-Ch11	g6438	hypothetical protein	-	NO	-/-	NO	NO
contig_32282-Ch11	g6439	hypothetical protein	-	Signal peptide/0.9948	-/-	NO	GH93
contig_32282-Ch11	g6440	hypothetical protein	Eukaryotic protein of unknown function (DUF829)	NO	-/-	NO	NO
contig_32282-Ch11	g6441	hypothetical protein	-	NO	-/-	NO	NO
contig_32282-Ch11	g6442	hypothetical protein	-	NO	-/-	NO	NO
contig_32282-Ch11	g6443	Peptidase_S8 domain-containing protein	Subtilase family	NO	-/-	NO	NO
contig_32282-Ch11	g6444	C3H1-type domain-containing protein	-	NO	-/-	NO	NO
contig_32282-Ch11	g6445	hypothetical protein	Glycosyl hydrolase family 12	Signal peptide/0.9981	-/Y (0.812)	Apoplastic effector	NO
contig_32282-Ch11	g6446	hypothetical protein	Organic solute transporter Ostalpha	NO	-/-	NO	NO
contig_32282-Ch11	g6447	Peptidase_S8 domain-containing protein	Subtilase family	NO	-/-	NO	NO
contig_32282-Ch11	g6448	Hypothetical protein	-	NO	-/-	NO	NO
contig_32282-Ch11	g6449	Hypothetical protein	-	NO	-/-	NO	NO
contig_32282-Ch11	g6450	Peptidase_S8 domain-containing protein	Subtilase family	NO	-/-	NO	NO
contig_32282-Ch11	g6451	hypothetical protein	-	NO	-/-	NO	NO
contig_32282-Ch11	g6452	hypothetical protein	-	NO	-/-	NO	NO
contig_32282-Ch11	g6453	hypothetical protein	-	NO	-/-	NO	NO
contig_32282-Ch11	g6454	Fungal_trans domain-containing protein	Fungal specific transcription factor domain	NO	-/-	NO	NO
contig_32282-Ch11	g6455	Amine oxidase	Flavin containing amine oxidoreductase	NO	-/-	NO	NO
contig_32282-Ch11	g6456	Amine oxidase	Flavin containing amine oxidoreductase	NO	-/-	NO	NO
contig_32282-Ch11	g6457	ANK_REP_REGION domain-containing protein	-	NO	-/-	NO	NO
contig_32282-Ch11	g6458	AA_permease domain-containing protein	Amino acid permease	NO	-/-	NO	NO
contig_32282-Ch11	g6459	Transaminase A	Aminotransferase class I and II	NO	-/-	NO	NO
contig_32282-Ch11	g6460	Transaminase A	Proline dehydrogenase	NO	-/-	NO	NO
contig_32282-Ch11	g6461	hypothetical protein	Pyrroline-5-carboxylate reductase dimerisation;NADP oxidoreductase coenzyme F420-dependent	NO	-/-	NO	NO
contig_32282-Ch11	g6462	hypothetical protein	-	NO	-/-	NO	NO
contig_32282-Ch11	g6463	Multifunctional fusion protein [Includes: L-glutamate gamma-semialdehyde dehydrogenase	Aldehyde dehydrogenase family	NO	-/-	NO	NO
contig_32282-Ch11	g6464	DAO domain-containing protein	FAD dependent oxidoreductase	NO	-/-	NO	NO
contig_32282-Ch11	g6465	hypothetical protein	Dihydrodipicolinate synthetase family	NO	-/-	NO	NO
contig_32282-Ch11	g6466	hypothetical protein	Fungal specific transcription factor domain	NO	-/-	NO	NO
contig_32282-Ch11	g6467	Gamma-glutamylcyclotransferase	Gamma-glutamyl cyclotransferase, AIG2-like	NO	-/-	NO	NO
contig_32282-Ch11	g6468	hypothetical protein	Bacteriorhodopsin-like protein	NO	-/-	NO	NO
contig_32282-Ch11	g6469	hypothetical protein	Flavin containing amine oxidoreductase	NO	-/-	NO	NO
contig_32282-Ch11	g6470	Cupin_7 domain-containing protein	ChrR Cupin-like domain	NO	-/-	NO	NO
contig_32282-Ch11	g6471	hypothetical protein	Fungal Zn(2)-Cys(6) binuclear cluster domain;Fungal specific transcription factor domain	NO	-/-	NO	NO
contig_32282-Ch11	g6472	hypothetical protein	Aminotransferase class-III	NO	-/-	NO	NO
contig_32282-Ch11	g6473	AA_permease domain-containing protein	Amino acid permease	NO	-/-	NO	NO
contig_32282-Ch11	g6474	Manganese lipoxygenase	Lipoxygenase	NO	-/-	NO	NO
contig_32282-Ch11	g6475	Cupin_2 domain-containing protein	Cupin domain	NO	-/-	NO	NO
contig_32282-Ch11	g6476	Bac_luciferase domain-containing protein	Luciferase-like monooxygenase	NO	-/-	NO	NO
contig_32282-Ch11	g6477	Zn(2)-C6 fungal-type domain-containing protein	-	NO	-/-	NO	NO
contig_32282-Ch11	g6478	hypothetical protein	Major Facilitator Superfamily	NO	-/-	NO	NO
contig_32282-Ch11	g6479	hypothetical protein	Flavin-binding monooxygenase-like	NO	-/-	NO	NO
contig_32282-Ch11	g6480	Aldo_ket_red domain-containing protein	Aldo/keto reductase family	NO	-/-	NO	NO
contig_32282-Ch11	g6481	TauD domain-containing protein	Taurine catabolism dioxygenase TauD, TfdA family	NO	-/-	NO	NO
contig_32282-Ch11	g6482	hypothetical protein	Glycosyl hydrolases family 28	Signal peptide/0.9834	-/-	NO	GH28
contig_32282-Ch11	g6483	Zn(2)-C6 fungal-type domain-containing protein	-	NO	-/-	NO	NO
contig_32282-Ch11	g6484	hypothetical protein	Cytochrome P450	NO	-/-	NO	NO
contig_32282-Ch11	g6485	Beta-lactamase domain protein	-	NO	-/-	NO	NO
contig_32282-Ch11	g6486	Zn(2)-C6 fungal-type domain-containing protein	Fungal specific transcription factor domain	NO	-/-	NO	NO
contig_32282-Ch11	g6487	hypothetical protein	Luciferase-like monooxygenase	NO	-/-	NO	NO
contig_32282-Ch11	g6488	hypothetical protein	-	NO	-/-	NO	NO
contig_32282-Ch11	g6489	hypothetical protein	-	NO	-/-	NO	NO
contig_32282-Ch11	g6490	APH domain-containing protein	Phosphotransferase enzyme family	NO	-/-	NO	NO
contig_32282-Ch11	g6491	Ammonium transporter	Ammonium Transporter Family	NO	-/-	NO	NO
contig_32282-Ch11	g6492	hypothetical protein	Subtilase family;Fn3-like domain	Signal peptide/0.9264	-/-	NO	NO
contig_32282-Ch11	g6493	hypothetical protein	Major intrinsic protein	NO	-/-	NO	NO
contig_32282-Ch11	g6494	hypothetical protein	Zinc-binding dehydrogenase;Alcohol dehydrogenase GroES-like domain	NO	-/-	NO	NO
contig_32282-Ch11	g6495	hypothetical protein	UDP-glucoronosyl and UDP-glucosyl transferase	NO	-/-	NO	GT1
contig_32282-Ch11	g6496	FSH1 domain-containing protein	Serine hydrolase (FSH1)	NO	-/-	NO	NO
contig_32282-Ch11	g6497	Carrier domain-containing protein	KR domain;Phosphopantetheine attachment site;Zinc-binding dehydrogenase;Alcohol dehydrogenase GroES-like domain;Polyketide synthase dehydratase;Beta-ketoacyl synthase, N-terminal domain;Ketoacyl-synthetase C-terminal extension;Beta-ketoacyl synthase, C-terminal domain;Acyl transferase domain	NO	-/-	NO	GT2
contig_32282-Ch11	g6498	hypothetical protein	-	NO	-/-	NO	NO
contig_32282-Ch11	g6499	hypothetical protein	-	NO	-/-	NO	NO
contig_32282-Ch11	g6500	hypothetical protein	Heterokaryon incompatibility protein (HET)	NO	-/-	NO	NO
contig_32282-Ch11	g6501	hypothetical protein	-	NO	-/-	NO	NO
contig_32282-Ch11	g6502	Isochorismatase domain-containing protein	Isochorismatase family	NO	-/-	NO	NO
contig_32282-Ch11	g6503	hypothetical protein	-	NO	-/-	NO	NO
contig_32282-Ch11	g6504	hypothetical protein	-	NO	-/-	NO	NO
contig_32282-Ch11	g6505	hypothetical protein	-	Signal peptide/0.9987	Y (0.833)/-	Cytoplasmic effector	NO
contig_32282-Ch11	g6506	FAD-binding PCMH-type domain-containing protein	FAD linked oxidases, C-terminal domain;FAD binding domain	NO	-/-	NO	NO
contig_32282-Ch11	g6507	MFS domain-containing protein	Major Facilitator Superfamily	NO	-/-	NO	NO
contig_32282-Ch11	g6508	hypothetical protein	-	NO	-/-	NO	NO
contig_32282-Ch11	g6509	hypothetical protein	-	NO	-/-	NO	NO
contig_32282-Ch11	g6510	Carbonic anhydrase	Carbonic anhydrase	NO	-/-	NO	NO
contig_32282-Ch11	g6511	hypothetical protein	Acyl-CoA dehydrogenase, C-terminal domain;Acyl-CoA dehydrogenase, N-terminal domain	NO	-/-	NO	NO
contig_32282-Ch11	g6512	hypothetical protein	Sodium:solute symporter family	NO	-/-	NO	NO
contig_32282-Ch11	g6513	hypothetical protein	-	NO	-/-	NO	NO
contig_32282-Ch11	g6514	hypothetical protein	Domain of unknown function (DUF1993)	NO	-/-	NO	NO
contig_32282-Ch11	g6515	hypothetical protein	Homeobox KN domain	NO	-/-	NO	NO
contig_32282-Ch11	g6516	hypothetical protein	-	NO	-/-	NO	NO
contig_32282-Ch11	g6517	HET domain-containing protein	Heterokaryon incompatibility protein (HET)	NO	-/-	NO	NO
contig_32282-Ch11	g6518	HET domain-containing protein	Heterokaryon incompatibility protein (HET)	NO	-/-	NO	NO
contig_32282-Ch11	g6519	Zn(2)-C6 fungal-type domain-containing protein	-	NO	-/-	NO	NO
contig_32282-Ch11	g6520	Lactamase_B domain-containing protein	Metallo-beta-lactamase superfamily	Signal peptide/0.9609	-/-	NO	NO
contig_32282-Ch11	g6521	Beta-lactamase domain-containing protein	Beta-lactamase	NO	-/-	NO	NO
contig_32282-Ch11	g6522	Alpha-carbonic anhydrase domain-containing protein	Eukaryotic-type carbonic anhydrase	Signal peptide/0.8281	-/-	NO	NO
contig_32282-Ch11	g6523	Nucleotid_trans domain-containing protein	Nucleotide-diphospho-sugar transferase	Signal peptide/0.8103	-/-	NO	NO
contig_32282-Ch11	g6524	hypothetical protein	-	NO	-/-	NO	NO
contig_32282-Ch11	g6525	hypothetical protein	MatE	NO	-/-	NO	NO
contig_32282-Ch11	g6526	hypothetical protein	-	NO	-/-	NO	NO
contig_32282-Ch11	g6527	hypothetical protein	Amino acid permease	NO	-/-	NO	NO
contig_32282-Ch11	g6528	hypothetical protein	-	NO	-/-	NO	NO
contig_32282-Ch11	g6529	Thioredoxin domain-containing protein	Thioredoxin	NO	-/-	NO	NO
contig_32282-Ch11	g6530	PKS_ER domain-containing protein	N-terminal domain of oxidoreductase;Zinc-binding dehydrogenase	NO	-/-	NO	NO
contig_32282-Ch11	g6531	Zn(2)-C6 fungal-type domain-containing protein	-	NO	-/-	NO	NO
contig_32282-Ch11	g6532	Hydrolase_4 domain-containing protein	Serine aminopeptidase, S33	Signal peptide/0.8024	-/-	NO	NO
contig_32282-Ch11	g6533	hypothetical protein	Protein of unknown function (DUF1223)	NO	-/-	NO	NO
contig_32282-Ch11	g6534	hypothetical protein	Transferase family	NO	-/-	NO	NO
contig_32282-Ch11	g6535	hypothetical protein	-	NO	-/-	NO	NO
contig_32282-Ch11	g6536	hypothetical protein	-	Signal peptide/0.9996	Y (0.95)/Y (0.812)	Cytoplasmic/apoplastic effector	NO
contig_32282-Ch11	g6537	Glyoxalase-like_dom domain-containing protein	Glyoxalase-like domain	NO	-/-	NO	NO
contig_32282-Ch11	g6538	N-acetyltransferase domain-containing protein	Acetyltransferase (GNAT) family	NO	-/-	NO	NO
contig_32282-Ch11	g6539	hypothetical protein	Major Facilitator Superfamily	NO	-/-	NO	NO
contig_32282-Ch11	g6540	AMP_N domain-containing protein	Metallopeptidase family M24;Aminopeptidase P, N-terminal domain	NO	-/-	NO	NO
contig_32282-Ch11	g6541	hypothetical protein	Hydrophobic surface binding protein A	NO	-/-	NO	NO
contig_32282-Ch11	g6542	hypothetical protein	Methyltransferase domain	NO	-/-	NO	NO
contig_32282-Ch11	g6543	Cas1_AcylT domain-containing protein	10 TM Acyl Transferase domain found in Cas1p	NO	-/-	NO	NO
contig_32282-Ch11	g6544	HET domain-containing protein	Heterokaryon incompatibility protein (HET)	NO	-/-	NO	NO
contig_32282-Ch11	g6545	Transcriptional repressor tup1	WD domain, G-beta repeat	NO	-/-	NO	NO
contig_32282-Ch11	g6546	acidPPc domain-containing protein	PAP2 superfamily	NO	-/-	NO	NO
contig_32282-Ch11	g6547	hypothetical protein	Heterokaryon incompatibility protein (HET)	NO	-/-	NO	NO
contig_32282-Ch11	g6548	MFS domain-containing protein	Sugar (and other) transporter	NO	-/-	NO	NO
contig_32282-Ch11	g6549	Fungal_trans domain-containing protein	Fungal specific transcription factor domain	NO	-/-	NO	NO
contig_32282-Ch11	g6550	DAO domain-containing protein	FAD dependent oxidoreductase	NO	-/-	NO	NO
contig_32282-Ch11	g6551	MFS domain-containing protein	Major Facilitator Superfamily	NO	-/-	NO	NO
contig_32282-Ch11	g6552	hypothetical protein	Peptidase family M28;PA domain;Transferrin receptor-like dimerisation domain	Signal peptide/0.7946	-/-	NO	NO
contig_32282-Ch11	g6553	hypothetical protein	NACHT domain	NO	-/-	NO	NO
contig_32282-Ch11	g6554	hypothetical protein	-	NO	-/-	NO	NO
contig_32282-Ch11	g6555	hypothetical protein	-	NO	-/-	NO	NO
contig_32282-Ch11	g6556	hypothetical protein	-	NO	-/-	NO	NO
contig_32282-Ch11	g6557	hypothetical protein	Major Facilitator Superfamily	NO	-/-	NO	NO
contig_32282-Ch11	g6558	hypothetical protein	-	NO	-/-	NO	NO
contig_32282-Ch11	g6559	AB hydrolase-1 domain-containing protein	Alpha/beta hydrolase family	NO	-/-	NO	NO
contig_32282-Ch11	g6560	LDB19 domain-containing protein	Arrestin_N terminal like	NO	-/-	NO	NO
contig_32282-Ch11	g6561	Zn(2)-C6 fungal-type domain-containing protein	Fungal specific transcription factor domain;Fungal Zn(2)-Cys(6) binuclear cluster domain	NO	-/-	NO	NO
contig_32282-Ch11	g6562	hypothetical protein	Histidine phosphatase superfamily (branch 1)	NO	-/-	NO	NO
contig_32282-Ch11	g6563	hypothetical protein	-	NO	-/-	NO	NO
contig_32282-Ch11	g6564	hypothetical protein	NAD(P)-binding Rossmann-like domain	NO	-/-	NO	NO
contig_32282-Ch11	g6565	hypothetical protein	-	NO	-/-	NO	NO
contig_32282-Ch11	g6566	FAD linked oxidase domain-containing protein	FAD binding domain	NO	-/-	NO	NO
contig_32282-Ch11	g6567	hypothetical protein	-	NO	-/-	NO	NO
contig_32282-Ch11	g6568	hypothetical protein	Luciferase-like monooxygenase	NO	-/-	NO	NO
contig_32282-Ch11	g6569	hypothetical protein	Major Facilitator Superfamily	NO	-/-	NO	NO
contig_32282-Ch11	g6570	hypothetical protein	Glycosyl Hydrolase Family 88	Signal peptide/0.959	-/-	NO	GH105
contig_32282-Ch11	g6571	Abhydrolase_3 domain-containing protein	alpha/beta hydrolase fold	NO	-/-	NO	NO
contig_32282-Ch11	g6572	hypothetical protein	Sugar (and other) transporter	NO	-/-	NO	NO
contig_32282-Ch11	g6573	hypothetical protein	short chain dehydrogenase	NO	-/-	NO	NO
contig_32282-Ch11	g6574	Zn(2)-C6 fungal-type domain-containing protein	Fungal specific transcription factor domain	NO	-/-	NO	NO
contig_32282-Ch11	g6575	NmrA domain-containing protein	NmrA-like family	NO	-/-	NO	NO
contig_32282-Ch11	g6576	MFS domain-containing protein	Sugar (and other) transporter	NO	-/-	NO	NO
contig_32282-Ch11	g6577	Beta-glucosidase	Fibronectin type III-like domain;PA14 domain;Glycosyl hydrolase family 3 N terminal domain;Glycosyl hydrolase family 3 C-terminal domain	NO	-/-	NO	GH3
contig_32282-Ch11	g6578	hypothetical protein	CVNH domain	NO	-/-	NO	NO
contig_32282-Ch11	g6579	hypothetical protein	Cytochrome P450	NO	-/-	NO	NO
contig_32282-Ch11	g6580	hypothetical protein	-	NO	-/-	NO	NO
contig_32282-Ch11	g6581	hypothetical protein	Enoyl-(Acyl carrier protein) reductase	NO	-/-	NO	NO
contig_32282-Ch11	g6582	Epimerase domain-containing protein	NAD dependent epimerase/dehydratase family	NO	-/-	NO	NO
contig_32282-Ch11	g6583	MFS domain-containing protein	Major Facilitator Superfamily	NO	-/-	NO	NO
contig_32282-Ch11	g6584	Protein kinase domain-containing protein	Protein kinase domain	NO	-/-	NO	NO
contig_32282-Ch11	g6585	CMD domain-containing protein	Carboxymuconolactone decarboxylase family	NO	-/-	NO	NO
contig_32282-Ch11	g6586	hypothetical protein	Sodium:solute symporter family	NO	-/-	NO	NO
contig_32282-Ch11	g6587	hypothetical protein	-	NO	-/-	NO	NO
contig_32282-Ch11	g6588	Polysaccharide lyase family 9	Right handed beta helix region;Chondroitinase B	Signal peptide/0.9972	-/-	NO	PL9_3
contig_32282-Ch11	g6589	hypothetical protein	-	Signal peptide/0.9872	Y (0.599)/Y (0.611)	Apoplastic/cytoplasmic effector	NO
contig_32282-Ch11	g6590	hypothetical protein	short chain dehydrogenase	NO	-/-	NO	NO
contig_32282-Ch11	g6591	hypothetical protein	Protein kinase domain	NO	-/-	NO	GH18
contig_32282-Ch11	g6592	G domain-containing protein	50S ribosome-binding GTPase	NO	-/-	NO	NO
contig_32282-Ch11	g6593	Related to hsp70 protein	Hsp70 protein	NO	-/-	NO	NO
contig_32282-Ch11	g6594	hypothetical protein	Peptidase inhibitor I9;Subtilase family	Signal peptide/0.993	-/-	NO	NO
contig_32282-Ch11	g6595	hypothetical protein	-	Signal peptide/0.9978	-/-	NO	NO
contig_32282-Ch11	g6596	FAA_hydrolase domain-containing protein	Fumarylacetoacetate (FAA) hydrolase family	NO	-/-	NO	NO
contig_32282-Ch11	g6597	hypothetical protein	FMN-dependent dehydrogenase;Cytochrome b5-like Heme/Steroid binding domain	NO	-/-	NO	NO
contig_32282-Ch11	g6598	hypothetical protein	Enoyl-(Acyl carrier protein) reductase	NO	-/-	NO	NO
contig_32282-Ch11	g6599	Amidase domain-containing protein	Amidase	NO	-/-	NO	NO
contig_32282-Ch11	g6600	AA_permease domain-containing protein	Vacuolar protein sorting-associated protein 62	NO	-/-	NO	NO
contig_32282-Ch11	g6601	hypothetical protein	-	NO	-/-	NO	NO
contig_32282-Ch11	g6602	CENP-V/GFA domain-containing protein	Glutathione-dependent formaldehyde-activating enzyme	NO	-/-	NO	NO
contig_32282-Ch11	g6603	Probable lysine permease	Amino acid permease	NO	-/-	NO	NO
contig_32282-Ch11	g6604	hypothetical protein	Major Facilitator Superfamily	NO	-/-	NO	NO
contig_32282-Ch11	g6605	hypothetical protein	Peptidase A4 family	Signal peptide/0.9963	-/-	NO	NO
contig_32282-Ch11	g6606	Pectinesterase	Pectinesterase	Signal peptide/0.6217	-/-	NO	CE8
contig_32282-Ch11	g6607	hypothetical protein	-	Signal peptide/0.9946	-/-	NO	NO
contig_32282-Ch11	g6608	hypothetical protein	-	NO	-/-	NO	NO
contig_32282-Ch11	g6609	hypothetical protein	Tc toxin complex TcA C-terminal TcB-binding domain	NO	-/-	NO	NO
contig_32282-Ch11	g6610	hypothetical protein	Cytochrome P450	NO	-/-	NO	NO
contig_32282-Ch11	g6611	MFS domain-containing protein	Sugar (and other) transporter	NO	-/-	NO	NO
contig_32282-Ch11	g6612	Alpha-galactosidase	Alpha galactosidase C-terminal beta sandwich domain;Alpha galactosidase A	Signal peptide/0.9945	-/-	NO	CBM35;GH27
contig_32282-Ch11	g6613	hypothetical protein	alpha/beta hydrolase fold;TAP-like protein	Signal peptide/0.9994	-/-	NO	NO
contig_32282-Ch11	g6614	hypothetical protein	-	NO	-/-	NO	NO
contig_32282-Ch11	g6615	hypothetical protein	Fructose-1-6-bisphosphatase, C-terminal domain;Fructose-1-6-bisphosphatase, N-terminal domain	NO	-/-	NO	NO
contig_32282-Ch11	g6616	hypothetical protein	Uncharacterized protein conserved in bacteria (DUF2264)	NO	-/-	NO	GH154
contig_32282-Ch11	g6617	Zn(2)-C6 fungal-type domain-containing protein	Fungal specific transcription factor domain;Fungal Zn(2)-Cys(6) binuclear cluster domain	NO	-/-	NO	NO
contig_32282-Ch11	g6618	Protein kinase domain-containing protein	Protein kinase domain	NO	-/-	NO	NO
contig_32282-Ch11	g6619	hypothetical protein	-	NO	-/-	NO	NO
contig_32282-Ch11	g6620	hypothetical protein	-	NO	-/-	NO	NO
contig_32282-Ch11	g6621	LysM domain-containing protein	CVNH domain;LysM domain;Glycine zipper 2TM domain	NO	-/-	NO	NO
contig_32282-Ch11	g6622	hypothetical protein	Enoyl-(Acyl carrier protein) reductase	NO	-/-	NO	NO
contig_32282-Ch11	g6623	hypothetical protein	-	NO	-/-	NO	NO
contig_32282-Ch11	g6624	SCP domain-containing protein	Cysteine-rich secretory protein family	NO	-/-	NO	NO
contig_32282-Ch11	g6625	hypothetical protein	Endoribonuclease L-PSP	NO	-/-	NO	NO
contig_32282-Ch11	g6626	PALP domain-containing protein	Pyridoxal-phosphate dependent enzyme	NO	-/-	NO	NO
contig_32282-Ch11	g6627	hypothetical protein	-	NO	-/-	NO	NO
contig_32282-Ch11	g6628	hypothetical protein	-	NO	-/-	NO	NO
contig_32282-Ch11	g6629	hypothetical protein	-	NO	-/-	NO	NO
contig_32282-Ch11	g6630	hypothetical protein	-	NO	-/-	NO	NO
contig_32282-Ch11	g6631	Beta-xylanase	Glycosyl hydrolase family 10	Signal peptide/0.9096	-/-	NO	GH10
contig_32282-Ch11	g6632	hypothetical protein	Enoyl-(Acyl carrier protein) reductase	NO	-/-	NO	NO
contig_32282-Ch11	g6633	hypothetical protein	-	NO	-/-	NO	NO
contig_32282-Ch11	g6634	Beta-glucosidase	PA14 domain;Fibronectin type III-like domain;Glycosyl hydrolase family 3 N terminal domain;Glycosyl hydrolase family 3 C-terminal domain	NO	-/-	NO	GH3
contig_32282-Ch11	g6635	hypothetical protein	-	NO	-/-	NO	NO
contig_32282-Ch11	g6636	FAA_hydrolase domain-containing protein	Fumarylacetoacetate (FAA) hydrolase family	NO	-/-	NO	NO
contig_32282-Ch11	g6637	hypothetical protein	-	NO	-/-	NO	NO
contig_32282-Ch11	g6638	Aminotran_1_2 domain-containing protein	Aminotransferase class I and II	NO	-/-	NO	NO
contig_32282-Ch11	g6639	Homeobox domain-containing protein	-	NO	-/-	NO	NO
contig_32282-Ch11	g6640	hypothetical protein	-	Signal peptide/0.9996	Y (0.803)/-	Cytoplasmic effector	NO
contig_32282-Ch11	g6641	hypothetical protein	Amino acid permease	NO	-/-	NO	NO
contig_32282-Ch11	g6642	Cupin type-1 domain-containing protein	-	NO	-/-	NO	NO
contig_32282-Ch11	g6643	PKS_ER domain-containing protein	Zinc-binding dehydrogenase	NO	-/-	NO	NO
contig_32282-Ch11	g6644	hypothetical protein	Glycine cleavage T-protein C-terminal barrel domain;FAD dependent oxidoreductase;FAD dependent oxidoreductase central domain;Aminomethyltransferase folate-binding domain	NO	-/-	NO	NO
contig_32282-Ch11	g6645	hypothetical protein	Fungal specific transcription factor domain	NO	-/-	NO	NO
contig_32282-Ch11	g6646	DAO domain-containing protein	FAD dependent oxidoreductase	NO	-/-	NO	NO
contig_32282-Ch11	g6647	Choline monooxygenase, chloroplastic	Rieske [2Fe-2S] domain;Ring hydroxylating alpha subunit (catalytic domain)	NO	-/-	NO	NO
contig_32282-Ch11	g6648	hypothetical protein	Flavin-binding monooxygenase-like	NO	-/-	NO	NO
contig_32282-Ch11	g6649	hypothetical protein	Proline racemase	NO	-/-	NO	NO
contig_32282-Ch11	g6650	NAD(P)-bd_dom domain-containing protein	NAD(P)H-binding	NO	-/-	NO	NO
contig_32282-Ch11	g6651	Chitin synthase	Chitin synthase;Chitin synthase N-terminal	NO	-/-	NO	GT2
contig_32282-Ch11	g6652	hypothetical protein	DEAD/DEAH box helicase;Helicase conserved C-terminal domain	NO	-/-	NO	NO
contig_32282-Ch11	g6653	Pectinesterase	Pectinesterase	Signal peptide/0.9934	-/-	NO	CE8
contig_32282-Ch11	g6654	hypothetical protein	Methyltransferase domain	NO	-/-	NO	NO
contig_32282-Ch11	g6655	MFS monosaccharide transporter	Sugar (and other) transporter	NO	-/-	NO	NO
contig_32282-Ch11	g6656	Related to dehydrogenase	Oxidoreductase family, C-terminal alpha/beta domain;Oxidoreductase family, NAD-binding Rossmann fold	NO	-/-	NO	NO
contig_32282-Ch11	g6657	hypothetical protein	Oxidoreductase family, C-terminal alpha/beta domain;Oxidoreductase family, NAD-binding Rossmann fold	NO	-/-	NO	NO
contig_32282-Ch11	g6658	Stress-response A/B barrel domain-containing protein	Stress responsive A/B Barrel Domain	NO	-/-	NO	NO
contig_32282-Ch11	g6659	hypothetical protein	-	NO	-/-	NO	NO
contig_32282-Ch11	g6660	FAD_binding_3 domain-containing protein	FAD binding domain	NO	-/-	NO	NO
contig_32282-Ch11	g6661	Abhydrolase_3 domain-containing protein	alpha/beta hydrolase fold	NO	-/-	NO	NO
contig_32282-Ch11	g6662	hypothetical protein	Enoyl-(Acyl carrier protein) reductase	NO	-/-	NO	NO
contig_32282-Ch11	g6663	Carboxylic ester hydrolase	Carboxylesterase family	Signal peptide/0.9958	-/-	NO	NO
contig_32282-Ch11	g6664	Catalase domain-containing protein	Catalase	NO	-/-	NO	NO
contig_32282-Ch11	g6665	Manganese lipoxygenase	Lipoxygenase	NO	-/-	NO	NO
contig_32282-Ch11	g6666	NmrA domain-containing protein	NmrA-like family	NO	-/-	NO	NO
contig_32282-Ch11	g6667	hypothetical protein	Protein of unknown function (DUF3237)	Signal peptide/0.9002	-/Y (0.52)	Apoplastic effector	NO
contig_32282-Ch11	g6668	Putative mfs multidrug protein	Major Facilitator Superfamily	NO	-/-	NO	NO
contig_32282-Ch11	g6669	Zn(2)-C6 fungal-type domain-containing protein	Fungal specific transcription factor domain	NO	-/-	NO	NO
contig_32282-Ch11	g6670	MFS domain-containing protein	Sugar (and other) transporter	NO	-/-	NO	NO
contig_32282-Ch11	g6671	HET domain-containing protein	Heterokaryon incompatibility protein (HET)	NO	-/-	NO	NO
contig_32282-Ch11	g6672	hypothetical protein	Mitochondrial carrier protein	NO	-/-	NO	NO
contig_32282-Ch11	g6673	DLH domain-containing protein	Dienelactone hydrolase family	NO	-/-	NO	NO
contig_32282-Ch11	g6674	hypothetical protein	Amino acid permease	NO	-/-	NO	NO
contig_32282-Ch11	g6675	hypothetical protein	Glycosyl hydrolases family 28	Signal peptide/0.9677	-/-	NO	GH28
contig_32282-Ch11	g6676	hypothetical protein	Domain of unknown function (DUF4267)	NO	-/-	NO	NO
contig_32282-Ch11	g6677	hypothetical protein	-	NO	-/-	NO	NO
contig_32282-Ch11	g6678	hypothetical protein	Alkali metal cation/H+ antiporter Nha1 C terminus	NO	-/-	NO	NO
contig_32282-Ch11	g6679	hypothetical protein	Protein of unknown function (DUF3176)	NO	-/-	NO	NO
contig_32282-Ch11	g6680	WD_REPEATS_REGION domain-containing protein	NACHT domain;WD domain, G-beta repeat	NO	-/-	NO	NO
contig_32282-Ch11	g6681	hypothetical protein	-	NO	-/-	NO	NO
contig_32274-Ch11	g10894	APH domain-containing protein	Phosphotransferase enzyme family	NO	-/-	NO	NO
contig_32274-Ch11	g10895	MFS domain-containing protein	Sugar (and other) transporter	NO	-/-	NO	NO
contig_32274-Ch11	g10896	Beta-glucosidase	Glycosyl hydrolase family 3 N terminal domain;Fibronectin type III-like domain;Glycosyl hydrolase family 3 C-terminal domain	NO	-/-	NO	GH3
contig_32274-Ch11	g10897	hypothetical protein	Kinetochore Sim4 complex subunit FTA2	NO	-/-	NO	NO
contig_32274-Ch11	g10898	hypothetical protein	-	NO	-/-	NO	NO
contig_32274-Ch11	g10899	hypothetical protein	Methyltransferase domain	NO	-/-	NO	NO
contig_32274-Ch11	g10900	hypothetical protein	Enoyl-(Acyl carrier protein) reductase	NO	-/-	NO	NO
contig_32274-Ch11	g10901	MFS domain-containing protein	Major Facilitator Superfamily	NO	-/-	NO	NO
contig_32274-Ch11	g10902	CENP-V/GFA domain-containing protein	Glutathione-dependent formaldehyde-activating enzyme	NO	-/-	NO	NO
contig_32274-Ch11	g10903	hypothetical protein	-	NO	-/-	NO	NO
contig_32274-Ch11	g10904	Hypothetical protein	Beta-lactamase;Domain of unknown function (DUF3471)	NO	-/-	NO	NO
contig_32274-Ch11	g10905	hypothetical protein	TAP-like protein;alpha/beta hydrolase fold	NO	-/-	NO	NO
contig_32274-Ch11	g10906	G_PROTEIN_RECEP_F1_2 domain-containing protein	G protein-coupled glucose receptor regulating Gpa2	NO	-/-	NO	NO
contig_32274-Ch11	g10907	DJ-1_PfpI domain-containing protein	DJ-1/PfpI family	NO	-/-	NO	NO
contig_32274-Ch11	g10908	Serine/threonine protein kinase	Protein kinase domain	NO	-/-	NO	NO
contig_32274-Ch11	g10909	hypothetical protein	Trypsin-like peptidase domain	NO	-/-	NO	NO
contig_32274-Ch11	g10910	hypothetical protein	-	Signal peptide/0.9936	-/-	NO	NO
contig_32274-Ch11	g10911	hypothetical protein	-	NO	-/-	NO	NO
contig_32274-Ch11	g10912	hypothetical protein	-	NO	-/-	NO	NO
contig_32274-Ch11	g10913	Solute carrier family 40 protein	Ferroportin1 (FPN1)	NO	-/-	NO	NO
contig_32274-Ch11	g10914	hypothetical protein	-	Signal peptide/0.9856	-/-	NO	NO
contig_32274-Ch11	g10915	hypothetical protein	-	NO	-/-	NO	NO
contig_32274-Ch11	g10916	Peptidase A1 domain-containing protein	Eukaryotic aspartyl protease	Signal peptide/0.9045	-/-	NO	NO
contig_32274-Ch11	g10917	hypothetical protein	-	Signal peptide/0.9997	-/Y (0.7)	Apoplastic effector	NO
contig_32274-Ch11	g10918	PKS_ER domain-containing protein	Zinc-binding dehydrogenase	NO	-/-	NO	NO
contig_32274-Ch11	g10919	hypothetical protein	-	NO	-/-	NO	NO
contig_32274-Ch11	g10920	Carboxylic ester hydrolase	-	NO	-/-	NO	NO
contig_32274-Ch11	g10921	hypothetical protein	-	NO	-/-	NO	NO
contig_32274-Ch11	g10922	Carboxylic ester hydrolase	Tannase and feruloyl esterase	NO	-/-	NO	NO
contig_32274-Ch11	g10923	Amine oxidase	Flavin containing amine oxidoreductase	Signal peptide/0.9832	-/-	NO	NO
contig_32274-Ch11	g10924	hypothetical protein	Transmembrane amino acid transporter protein	NO	-/-	NO	NO
contig_32274-Ch11	g10925	HET domain-containing protein	Heterokaryon incompatibility protein (HET)	NO	-/-	NO	NO
contig_32274-Ch11	g10926	Carboxylic ester hydrolase	Carboxylesterase family	NO	-/-	NO	NO
contig_32274-Ch11	g10927	hypothetical protein	Major Facilitator Superfamily	NO	-/-	NO	NO
contig_32274-Ch11	g10928	hypothetical protein	Fungal N-terminal domain of STAND proteins	Signal peptide/0.6813	Y (0.667)/-	Cytoplasmic effector	NO
contig_32274-Ch11	g10929	hypothetical protein	Protein of unknown function (DUF3632)	NO	-/-	NO	NO
contig_32274-Ch11	g10930	CFEM domain-containing protein	-	NO	-/-	NO	NO
contig_32274-Ch11	g10931	Abhydrolase_3 domain-containing protein	alpha/beta hydrolase fold	NO	-/-	NO	NO
contig_32274-Ch11	g10932	hypothetical protein	Cytochrome P450	NO	-/-	NO	NO
contig_32274-Ch11	g10933	hypothetical protein	-	NO	-/-	NO	NO
contig_32274-Ch11	g10934	hypothetical protein	-	NO	-/-	NO	NO
contig_32274-Ch11	g10935	FAD-binding PCMH-type domain-containing protein	FAD linked oxidases, C-terminal domain	NO	-/-	NO	NO
contig_32274-Ch11	g10936	hypothetical protein	Prion-inhibition and propagation;NACHT domain	NO	-/-	NO	NO
contig_32274-Ch11	g10937	GH43_C2 domain-containing protein	Glycosyl hydrolases family 43;Beta xylosidase C-terminal Concanavalin A-like domain	NO	-/-	NO	GH43_36
contig_32274-Ch11	g10938	hypothetical protein	Sugar (and other) transporter	NO	-/-	NO	NO
contig_32274-Ch11	g10939	Beta-glucosidase	Glycosyl hydrolase family 3 C-terminal domain;Glycosyl hydrolase family 3 N terminal domain;Fibronectin type III-like domain;PA14 domain	NO	-/-	NO	GH3
contig_32274-Ch11	g10940	AB hydrolase-1 domain-containing protein	Alpha/beta hydrolase family	NO	-/-	NO	NO
contig_32274-Ch11	g10941	Glucanase	Fungal cellulose binding domain;Glycosyl hydrolase family 7	Signal peptide/0.9987	-/-	NO	CBM1;GH7
contig_32274-Ch11	g10942	hypothetical protein	-	NO	-/-	NO	NO
contig_32274-Ch11	g10943	Chitinase	-	NO	-/-	NO	NO
contig_32274-Ch11	g10944	hypothetical protein	-	NO	-/-	NO	NO
contig_32274-Ch11	g10945	hypothetical protein	DEAD/DEAH box helicase	Signal peptide/0.5284	-/-	NO	NO
contig_32274-Ch11	g10946	Ankyrin repeat domain-containing protein 52	-	NO	-/-	NO	NO
contig_32274-Ch11	g10947	Putative het domain protein	-	NO	-/-	NO	NO
contig_32274-Ch11	g10948	PKS_ER domain-containing protein	Zinc-binding dehydrogenase;N-terminal domain of oxidoreductase	NO	-/-	NO	NO
contig_32274-Ch11	g10949	GMC_OxRdtase_N domain-containing protein	GMC oxidoreductase;GMC oxidoreductase;Cytochrome domain of cellobiose dehydrogenase	Signal peptide/0.98	-/-	NO	AA3_1;AA8
contig_32274-Ch11	g10950	hypothetical protein	Pyridine nucleotide-disulphide oxidoreductase	NO	-/-	NO	NO
contig_32274-Ch11	g10951	Zn(2)-C6 fungal-type domain-containing protein	-	NO	-/-	NO	NO
contig_32274-Ch11	g10952	hypothetical protein	-	Signal peptide/0.9912	Y (0.804)/Y (0.937)	Apoplastic/cytoplasmic effector	NO
contig_32274-Ch11	g10953	Pectinesterase	Pectinesterase;Pectate lyase	Signal peptide/0.9779	-/-	NO	NO
contig_32274-Ch11	g10954	hypothetical protein	-	NO	-/-	NO	NO
contig_32274-Ch11	g10955	hypothetical protein	-	NO	-/-	NO	NO
contig_32274-Ch11	g10956	NACHT domain-containing protein	NACHT domain	NO	-/-	NO	NO
contig_32274-Ch11	g10957	hypothetical protein	Major Facilitator Superfamily	NO	-/-	NO	NO
contig_32274-Ch11	g10958	DUF2263 domain-containing protein	Uncharacterized protein conserved in bacteria (DUF2263)	NO	-/-	NO	NO
contig_32274-Ch11	g10959	Epimerase domain-containing protein	NAD dependent epimerase/dehydratase family	NO	-/-	NO	NO
contig_32274-Ch11	g10960	hypothetical protein	Sodium/calcium exchanger protein	NO	-/-	NO	NO
contig_32274-Ch11	g10961	hypothetical protein	GPR1/FUN34/yaaH family	NO	-/-	NO	NO
contig_32274-Ch11	g10962	hypothetical protein	-	NO	-/-	NO	NO
contig_32274-Ch11	g10963	hypothetical protein	-	NO	-/-	NO	NO
contig_32274-Ch11	g10964	Chitinase	Chitin recognition protein;Glycosyl hydrolases family 18;LysM domain	Signal peptide/0.9852	-/-	NO	CBM18;CBM50;GH18
contig_32274-Ch11	g10965	hypothetical protein	-	NO	-/-	NO	NO
contig_32274-Ch11	g10966	MFS domain-containing protein	Sugar (and other) transporter	NO	-/-	NO	NO
contig_32274-Ch11	g10967	Thioredoxin domain-containing protein	Thioredoxin-like domain	Signal peptide/0.9638	-/-	NO	NO
contig_32274-Ch11	g10968	hypothetical protein	-	Signal peptide/0.9661	-/-	NO	NO
contig_32274-Ch11	g10969	hypothetical protein	YhhN family	NO	-/-	NO	NO
contig_32274-Ch11	g10970	Carbonic anhydrase	Carbonic anhydrase	NO	-/-	NO	NO
contig_32274-Ch11	g10971	Chitin synthase	Chitin synthase N-terminal;Chitin synthase	NO	-/-	NO	GT2
contig_32274-Ch11	g10972	Carboxylic ester hydrolase	Carboxylesterase family	NO	-/-	NO	NO
contig_32274-Ch11	g10973	hypothetical protein	-	NO	-/-	NO	NO
contig_32274-Ch11	g10974	ANK_REP_REGION domain-containing protein	NACHT domain;Phosphorylase superfamily;Ankyrin repeats (many copies);Heterokaryon incompatibility protein (HET)	NO	-/-	NO	CBM18;GH18
contig_32274-Ch11	g10975	Mannan endo-1,6-alpha-mannosidase	Glycosyl hydrolase family 76	Signal peptide/0.984	-/-	NO	GH76
contig_32274-Ch11	g10976	HET domain-containing protein	-	NO	-/-	NO	NO
contig_32274-Ch11	g10977	hypothetical protein	-	NO	-/-	NO	NO
contig_32274-Ch11	g10978	MFS domain-containing protein	Major Facilitator Superfamily	NO	-/-	NO	NO
contig_32274-Ch11	g10979	Expressed protein	CFEM domain	Signal peptide/0.9862	Y (0.535)/-	Cytoplasmic effector	NO
contig_32274-Ch11	g10980	hypothetical protein	CFEM domain	Signal peptide/0.9993	-/-	NO	NO
contig_32274-Ch11	g10981	Catalase-peroxidase	Peroxidase	NO	-/-	NO	AA0
contig_32274-Ch11	g10982	hypothetical protein	-	NO	-/-	NO	NO
contig_32274-Ch11	g10983	hypothetical protein	-	NO	-/-	NO	NO
contig_32274-Ch11	g10984	Polysaccharide lyase family 1	Pectate lyase	Signal peptide/0.9765	-/-	NO	PL1_10
contig_32274-Ch11	g10985	hypothetical protein	-	NO	-/-	NO	NO
contig_32274-Ch11	g10986	hypothetical protein	Phosphatidylethanolamine-binding protein	NO	-/-	NO	NO
contig_32274-Ch11	g10987	Carboxylic ester hydrolase	Tannase and feruloyl esterase	NO	-/-	NO	NO
contig_32274-Ch11	g10988	Aminotran_1_2 domain-containing protein	Aminotransferase class I and II	NO	-/-	NO	NO
contig_32274-Ch11	g10989	DLH domain-containing protein	Alpha/beta hydrolase family	NO	-/-	NO	NO
contig_32274-Ch11	g10990	hypothetical protein	-	NO	-/-	NO	NO
contig_32274-Ch11	g10991	hypothetical protein	-	Signal peptide/0.9995	-/-	NO	NO
contig_32274-Ch11	g10992	hypothetical protein	-	NO	-/-	NO	NO
contig_32274-Ch11	g10993	DBR1 domain-containing protein	Lariat debranching enzyme, C-terminal domain	NO	-/-	NO	NO
contig_32274-Ch11	g10994	Protoglobin domain-containing protein	Protoglobin	NO	-/-	NO	NO
contig_32274-Ch11	g10995	hypothetical protein	-	NO	-/-	NO	NO
contig_32274-Ch11	g10996	hypothetical protein	-	NO	-/-	NO	CBM13
contig_32274-Ch11	g10997	hypothetical protein	-	NO	-/-	NO	NO
contig_32274-Ch11	g10998	hypothetical protein	-	NO	-/-	NO	NO
contig_32274-Ch11	g10999	MFS domain-containing protein	Sugar (and other) transporter	NO	-/-	NO	NO
contig_32274-Ch11	g11000	Pectate lyase	Pectate lyase	Signal peptide/0.8896	Y (0.51)/Y (0.767)	Apoplastic/cytoplasmic effector	PL3_2
contig_32274-Ch11	g11001	hypothetical protein	-	NO	-/-	NO	NO
contig_32274-Ch11	g11002	hypothetical protein	Peptidase inhibitor I9;Subtilase family	Signal peptide/0.9924	-/-	NO	NO
contig_32274-Ch11	g11003	hypothetical protein	-	NO	-/-	NO	NO
contig_32274-Ch11	g11004	hypothetical protein	-	NO	-/-	NO	NO
contig_32274-Ch11	g11005	PNPLA domain-containing protein	Patatin-like phospholipase	NO	-/-	NO	NO
contig_32274-Ch11	g11006	hypothetical protein	-	NO	-/-	NO	NO
contig_32274-Ch11	g11007	hypothetical protein	Cytochrome b5-like Heme/Steroid binding domain;Indoleamine 2,3-dioxygenase;FAD binding domain;Oxidoreductase NAD-binding domain	NO	-/-	NO	NO
contig_32274-Ch11	g11008	Metallo-beta-lactamase family protein	Metallo-beta-lactamase superfamily	Signal peptide/0.9851	-/-	NO	NO
contig_32274-Ch11	g11009	MFS domain-containing protein	Major Facilitator Superfamily	NO	-/-	NO	NO
contig_32274-Ch11	g11010	ANK_REP_REGION domain-containing protein	Ankyrin repeat;Ankyrin repeats (3 copies)	NO	-/-	NO	NO
contig_32274-Ch11	g11011	hypothetical protein	-	NO	-/-	NO	NO
contig_32274-Ch11	g11012	hypothetical protein	-	NO	-/-	NO	NO
contig_32274-Ch11	g11013	hypothetical protein	D-isomer specific 2-hydroxyacid dehydrogenase, NAD binding domain;D-isomer specific 2-hydroxyacid dehydrogenase, catalytic domain	NO	-/-	NO	NO
contig_32274-Ch11	g11014	MFS domain-containing protein	Major Facilitator Superfamily	NO	-/-	NO	NO
contig_32274-Ch11	g11015	MFS domain-containing protein	Major Facilitator Superfamily	NO	-/-	NO	NO
contig_32274-Ch11	g11016	NhNPS1	Phosphopantetheine attachment site;Condensation domain;AMP-binding enzyme	NO	-/-	NO	NO
contig_32274-Ch11	g11017	AlcB domain-containing protein	Acetyltransferase (GNAT) domain	NO	-/-	NO	NO
contig_32274-Ch11	g11018	hypothetical protein	ABC transporter;ABC transporter;ABC transporter transmembrane region	NO	-/-	NO	NO
contig_32274-Ch11	g11019	MFS domain-containing protein	Major Facilitator Superfamily	NO	-/-	NO	NO
contig_32274-Ch11	g11020	Major facilitator superfamily transporter	Major Facilitator Superfamily	NO	-/-	NO	NO
contig_32274-Ch11	g11021	Amidohydrolase 3	Amidohydrolase family	Signal peptide/0.6977	-/-	NO	NO
contig_32274-Ch11	g11022	MFS domain-containing protein	Sugar (and other) transporter	NO	-/-	NO	NO
contig_32274-Ch11	g11023	hypothetical protein	Beta-L-arabinofuranosidase, GH127	NO	-/-	NO	GH127
contig_32274-Ch11	g11024	hypothetical protein	ABC transporter;ABC transporter;ABC transporter transmembrane region	NO	-/-	NO	NO
contig_32274-Ch11	g11025	Zn(2)-C6 fungal-type domain-containing protein	Fungal Zn(2)-Cys(6) binuclear cluster domain	NO	-/-	NO	NO
contig_32274-Ch11	g11026	hypothetical protein	short chain dehydrogenase	NO	-/-	NO	NO
contig_32274-Ch11	g11027	hypothetical protein	-	NO	-/-	NO	NO
contig_32274-Ch11	g11028	HET domain-containing protein	Heterokaryon incompatibility protein (HET)	NO	-/-	NO	NO
contig_32274-Ch11	g11029	AA_TRNA_LIGASE_II_ALA domain-containing protein	Threonyl and Alanyl tRNA synthetase second additional domain	NO	-/-	NO	NO
contig_32274-Ch11	g11030	hypothetical protein	-	NO	-/-	NO	NO
contig_32274-Ch11	g11031	HET domain-containing protein	Heterokaryon incompatibility protein (HET)	NO	-/-	NO	NO
contig_32274-Ch11	g11032	hypothetical protein	Major Facilitator Superfamily	NO	-/-	NO	NO
contig_32274-Ch11	g11033	NmrA domain-containing protein	NmrA-like family	NO	-/-	NO	NO
contig_32274-Ch11	g11034	MFS domain-containing protein	Sugar (and other) transporter	NO	-/-	NO	NO
contig_32274-Ch11	g11035	Beta-glucosidase	Glycosyl hydrolase family 3 C-terminal domain;Fibronectin type III-like domain;Glycosyl hydrolase family 3 N terminal domain;Glutathione-dependent formaldehyde-activating enzyme	NO	-/-	NO	GH3
contig_32274-Ch11	g11036	CENP-V/GFA domain-containing protein	Fungal specific transcription factor domain	NO	-/-	NO	NO
contig_32274-Ch11	g11037	hypothetical protein	Fumarylacetoacetate (FAA) hydrolase family	NO	-/-	NO	NO
contig_32274-Ch11	g11038	hypothetical protein	Cupin domain	NO	-/-	NO	NO
contig_32274-Ch11	g11039	DUF4396 domain-containing protein	Domain of unknown function (DUF4396)	NO	-/-	NO	NO
contig_32274-Ch11	g11040	NmrA domain-containing protein	NmrA-like family	NO	-/-	NO	NO
contig_32274-Ch11	g11041	hypothetical protein	GMC oxidoreductase;GMC oxidoreductase	NO	-/-	NO	AA3_2
contig_32274-Ch11	g11042	ANK_REP_REGION domain-containing protein	Ankyrin repeats (many copies);NACHT domain;Ankyrin repeats (3 copies);Ankyrin repeat	NO	-/-	NO	NO
contig_32274-Ch11	g11043	hypothetical protein	F-box-like	NO	-/-	NO	NO
contig_32274-Ch11	g11044	AAA domain-containing protein	ATPase family associated with various cellular activities (AAA)	NO	-/-	NO	NO
contig_32274-Ch11	g11045	hypothetical protein	-	Signal peptide/0.9986	Y (0.923)/-	Cytoplasmic effector	NO
contig_32274-Ch11	g11046	hypothetical protein	-	Signal peptide/0.9861	-/-	NO	NO
contig_32274-Ch11	g11047	hypothetical protein	short chain dehydrogenase	NO	-/-	NO	NO
contig_32274-Ch11	g11048	Alpha beta hydrolase	Serine aminopeptidase, S33	NO	-/-	NO	NO
contig_32274-Ch11	g11049	Deuterolysin	Deuterolysin metalloprotease (M35) family	NO	-/-	NO	NO
contig_32274-Ch11	g11050	hypothetical protein	-	Signal peptide/0.9588	-/-	NO	NO
contig_32274-Ch11	g11051	hypothetical protein	-	NO	-/-	NO	NO
contig_32274-Ch11	g11052	MFS domain-containing protein	Major Facilitator Superfamily	NO	-/-	NO	NO
contig_32274-Ch11	g11053	Peptidase_M14 domain-containing protein	Zinc carboxypeptidase	Signal peptide/0.8048	-/-	NO	NO
contig_32274-Ch11	g11054	Methyltransf_11 domain-containing protein	Methyltransferase domain	NO	-/-	NO	NO
contig_32274-Ch11	g11055	hypothetical protein	Anaerobic ribonucleoside-triphosphate reductase;4Fe-4S single cluster domain;Radical SAM superfamily	NO	-/-	NO	NO
contig_32274-Ch11	g11056	MFS domain-containing protein	Major Facilitator Superfamily	NO	-/-	NO	NO
contig_32274-Ch11	g11057	AB hydrolase-1 domain-containing protein	Alpha/beta hydrolase family	NO	-/-	NO	NO
contig_32274-Ch11	g11058	Ankyrin repeat protein	Ankyrin repeats (many copies);Ankyrin repeats (3 copies)	NO	-/-	NO	NO
contig_32274-Ch11	g11059	hypothetical protein	MCRA family	NO	-/-	NO	NO
contig_32274-Ch11	g11060	Peptide hydrolase	Peptidase family M28;PA domain	Signal peptide/0.7632	-/-	NO	NO
contig_32274-Ch11	g11061	hypothetical protein	Protein of unknown function (DUF3759)	NO	-/-	NO	NO
contig_32274-Ch11	g11062	hypothetical protein	Glycosyl hydrolase family 12	NO	-/-	NO	GH12
contig_32274-Ch11	g11063	2,5-diamino-6-(5-phospho-D-ribosylamino)pyrimidin-4(3H)-one reductase	RibD C-terminal domain	NO	-/-	NO	NO
contig_32274-Ch11	g11064	hypothetical protein	ABC transporter;ABC transporter transmembrane region	NO	-/-	NO	GH12
contig_32274-Ch11	g11065	hypothetical protein	Major Facilitator Superfamily	NO	-/-	NO	NO
contig_32274-Ch11	g11066	hypothetical protein	NYN domain	NO	-/-	NO	NO
contig_32274-Ch11	g11067	hypothetical protein	-	Signal peptide/0.9608	-/-	NO	NO
contig_32274-Ch11	g11068	hypothetical protein	Multicopper oxidase;Multicopper oxidase;Multicopper oxidase	NO	-/-	NO	AA1_3
contig_32274-Ch11	g11069	hypothetical protein	FAR-17a/AIG1-like protein	NO	-/-	NO	NO
contig_32274-Ch11	g11070	hypothetical protein	Cytochrome P450	NO	-/-	NO	NO
contig_32274-Ch11	g11071	AA_TRNA_LIGASE_II_ALA domain-containing protein	Threonyl and Alanyl tRNA synthetase second additional domain;tRNA synthetases class II (A)	NO	-/-	NO	NO
contig_32274-Ch11	g11072	hypothetical protein	-	NO	-/-	NO	NO
contig_32274-Ch11	g11073	hypothetical protein	Cytochrome P450	NO	-/-	NO	NO
contig_32274-Ch11	g11074	NmrA domain-containing protein	NmrA-like family	NO	-/-	NO	NO
contig_32274-Ch11	g11075	Nitroreductase domain-containing protein	Nitroreductase family	NO	-/-	NO	NO
contig_32274-Ch11	g11076	hypothetical protein	-	NO	-/-	NO	NO
contig_32274-Ch11	g11077	hypothetical protein	-	NO	-/-	NO	NO
contig_32274-Ch11	g11078	FAD_binding_3 domain-containing protein	FAD binding domain	NO	-/-	NO	NO
contig_32274-Ch11	g11079	hypothetical protein	NAD dependent epimerase/dehydratase family	NO	-/-	NO	NO
contig_32274-Ch11	g11080	MFS domain-containing protein	Major Facilitator Superfamily	NO	-/-	NO	NO
contig_32274-Ch11	g11081	hypothetical protein	Protein of unknown function (DUF3500)	NO	-/-	NO	NO
contig_32274-Ch11	g11082	hypothetical protein	short chain dehydrogenase	NO	-/-	NO	NO
contig_32274-Ch11	g11083	MFS domain-containing protein	Sugar (and other) transporter	NO	-/-	NO	NO
contig_32274-Ch11	g11084	Cellulase domain-containing protein	Cellulase (glycosyl hydrolase family 5)	NO	-/-	NO	GH5_22
contig_32274-Ch11	g11085	nonribosomal siderophore peptide synthase SidC	Condensation domain;AMP-binding enzyme C-terminal domain;AMP-binding enzyme;Phosphopantetheine attachment site	NO	-/-	NO	NO
contig_32274-Ch11	g11086	hypothetical protein	ABC transporter transmembrane region;ABC transporter;ABC transporter	NO	-/-	NO	NO
contig_32274-Ch11	g11087	hypothetical protein	Major Facilitator Superfamily	NO	-/-	NO	NO
contig_32274-Ch11	g11088	hypothetical protein	Sugar (and other) transporter	NO	-/-	NO	NO
contig_32274-Ch11	g11089	Glyco_hydro_79C domain-containing protein	Glycosyl hydrolase family 79 C-terminal beta domain	Signal peptide/0.8684	-/-	NO	GH79
contig_32274-Ch11	g11090	hypothetical protein	Caspase domain	NO	-/-	NO	NO
contig_32274-Ch11	g11091	hypothetical protein	-	NO	-/-	NO	NO
contig_32274-Ch11	g11092	hypothetical protein	CHAT domain	NO	-/-	NO	NO
contig_32274-Ch11	g11093	MFS domain-containing protein	Sugar (and other) transporter	NO	-/-	NO	NO
contig_32274-Ch11	g11094	hypothetical protein	Alcohol dehydrogenase GroES-like domain;Zinc-binding dehydrogenase	NO	-/-	NO	NO
contig_32274-Ch11	g11095	hypothetical protein	Enoyl-(Acyl carrier protein) reductase	NO	-/-	NO	NO
contig_32274-Ch11	g11096	hypothetical protein	-	NO	-/-	NO	NO
contig_32276-Ch11	g11097	Pol polyprotein	RNase H-like domain found in reverse transcriptase	NO	-/-	NO	NO
contig_32276-Ch11	g11098	hypothetical protein	-	NO	-/-	NO	NO
contig_32276-Ch11	g11099	Goodbye domain-containing protein	fungal STAND N-terminal Goodbye domain	NO	-/-	NO	NO
contig_32276-Ch11	g11100	hypothetical protein	-	Signal peptide/0.9581	-/Y (0.744)	Apoplastic effector	NO
contig_32276-Ch11	g11101	hypothetical protein	D-isomer specific 2-hydroxyacid dehydrogenase, catalytic domain;D-isomer specific 2-hydroxyacid dehydrogenase, NAD binding domain	NO	-/-	NO	NO
contig_32276-Ch11	g11102	hypothetical protein	short chain dehydrogenase	NO	-/-	NO	NO
contig_32276-Ch11	g11103	Oxidored_FMN domain-containing protein	NADH:flavin oxidoreductase / NADH oxidase family	NO	-/-	NO	NO
contig_32276-Ch11	g11104	MFS domain-containing protein	Sugar (and other) transporter	NO	-/-	NO	NO
contig_32276-Ch11	g11105	EthD domain-containing protein	EthD domain	NO	-/-	NO	NO
contig_32276-Ch11	g11106	HET domain-containing protein	Heterokaryon incompatibility protein (HET)	NO	-/-	NO	NO
contig_32276-Ch11	g11107	hypothetical protein	-	NO	-/-	NO	NO
contig_32276-Ch11	g11108	hypothetical protein	Glycosyl hydrolases family 43	Signal peptide/0.9021	-/-	NO	GH43_34
contig_32276-Ch11	g11109	Amidase	short chain dehydrogenase	NO	-/-	NO	NO
contig_32276-Ch11	g11110	hypothetical protein	Ras family	NO	-/-	NO	NO
contig_32276-Ch11	g11111	hypothetical protein	Fungal fruit body lectin	NO	-/-	NO	NO
contig_32276-Ch11	g11112	Aspergillus niger contig An14c0200, genomic contig	Protein of unknown function (DUF1479)	NO	-/-	NO	NO
contig_32276-Ch11	g11113	hypothetical protein	Sugar (and other) transporter	NO	-/-	NO	NO
contig_32276-Ch11	g11114	NACHT domain-containing protein	NACHT domain	NO	-/-	NO	NO
contig_32276-Ch11	g11115	hypothetical protein	Protein of unknown function (DUF3632)	NO	-/-	NO	NO
contig_32276-Ch11	g11116	FAD_binding_3 domain-containing protein	FAD binding domain	NO	-/-	NO	NO
contig_32276-Ch11	g11117	hypothetical protein	-	NO	-/-	NO	NO
contig_32276-Ch11	g11118	hypothetical protein	-	NO	-/-	NO	NO
contig_32276-Ch11	g11119	CFEM domain-containing protein	-	NO	-/-	NO	NO
contig_32276-Ch11	g11120	hypothetical protein	Phenolic acid decarboxylase (PAD)	NO	-/-	NO	NO
contig_32276-Ch11	g11121	hypothetical protein	Sulfatase-modifying factor enzyme 1;DinB superfamily	NO	-/-	NO	NO
contig_32276-Ch11	g11122	Copper-containing nitrite reductase	Multicopper oxidase;Multicopper oxidase	NO	-/-	NO	NO
contig_32276-Ch11	g11123	hypothetical protein	Formate/nitrite transporter	NO	-/-	NO	NO
contig_32276-Ch11	g11124	hypothetical protein	Cytochrome P450	NO	-/-	NO	NO
contig_32276-Ch11	g11125	hypothetical protein	-	NO	-/-	NO	NO
contig_32276-Ch11	g11126	hypothetical protein	short chain dehydrogenase	NO	-/-	NO	NO
contig_32276-Ch11	g11127	hypothetical protein	-	NO	-/-	NO	NO
contig_32276-Ch11	g11128	MFS domain-containing protein	Major Facilitator Superfamily	NO	-/-	NO	NO
contig_32276-Ch11	g11129	Helo_like_N domain-containing protein	Fungal N-terminal domain of STAND proteins	NO	-/-	NO	NO
contig_32276-Ch11	g11130	Protein kinase domain-containing protein	Protein kinase domain	NO	-/-	NO	NO
contig_32276-Ch11	g11131	MFS domain-containing protein	Major Facilitator Superfamily	NO	-/-	NO	NO
contig_32276-Ch11	g11132	TauD domain-containing protein	Taurine catabolism dioxygenase TauD, TfdA family	NO	-/-	NO	NO
contig_32276-Ch11	g11133	hypothetical protein	short chain dehydrogenase	NO	-/-	NO	NO
contig_32276-Ch11	g11134	hypothetical protein	Flavin-binding monooxygenase-like	NO	-/-	NO	NO
contig_32276-Ch11	g11135	hypothetical protein	Histidine phosphatase superfamily (branch 2)	NO	-/-	NO	NO
contig_32276-Ch11	g11136	hypothetical protein	Cytochrome P450	NO	-/-	NO	NO
contig_32276-Ch11	g11137	APH domain-containing protein	-	NO	-/-	NO	NO
contig_32276-Ch11	g11138	hypothetical protein	-	Signal peptide/0.9885	Y (0.955)/Y (0.659)	Cytoplasmic/apoplastic effector	NO
contig_32276-Ch11	g11139	Related to flavin-containing monooxygenase	Heterokaryon incompatibility protein (HET)	NO	-/-	NO	NO
contig_32276-Ch11	g11140	hypothetical protein	-	NO	-/-	NO	NO
contig_32276-Ch11	g11141	hypothetical protein	Methyltransferase domain	NO	-/-	NO	NO
contig_32276-Ch11	g11142	GH16 domain-containing protein	Glycosyl hydrolases family 16	Signal peptide/0.9819	-/Y (0.566)	Apoplastic effector	GH16
contig_32276-Ch11	g11143	hypothetical protein	Methyltransferase domain	NO	-/-	NO	NO
contig_32276-Ch11	g11144	Zn(2)-C6 fungal-type domain-containing protein	Fungal specific transcription factor domain;Fungal Zn(2)-Cys(6) binuclear cluster domain	NO	-/-	NO	NO
contig_32276-Ch11	g11145	Abhydrolase_3 domain-containing protein	alpha/beta hydrolase fold	NO	-/-	NO	NO
contig_32276-Ch11	g11146	Peptidase_M24 domain-containing protein	Metallopeptidase family M24	NO	-/-	NO	NO
contig_32276-Ch11	g11147	hypothetical protein	Methyltransferase domain	NO	-/-	NO	NO
contig_32276-Ch11	g11148	AB hydrolase-1 domain-containing protein	Alpha/beta hydrolase family	NO	-/-	NO	NO
contig_32276-Ch11	g11149	MFS domain-containing protein	Major Facilitator Superfamily	NO	-/-	NO	NO
contig_32276-Ch11	g11150	Zn(2)-C6 fungal-type domain-containing protein	Fungal specific transcription factor domain;Fungal Zn(2)-Cys(6) binuclear cluster domain	NO	-/-	NO	NO
contig_32276-Ch11	g11151	hypothetical protein	Serine carboxypeptidase	Signal peptide/0.9889	-/-	NO	NO
contig_32276-Ch11	g11152	hypothetical protein	Glutathione S-transferase, N-terminal domain	NO	-/-	NO	NO
contig_32276-Ch11	g11153	hypothetical protein	Cytochrome P450	NO	-/-	NO	NO
contig_32276-Ch11	g11154	hypothetical protein	-	NO	-/-	NO	NO
contig_32276-Ch11	g11155	hypothetical protein	-	Signal peptide/0.9731	-/Y (0.623)	Apoplastic effector	NO
contig_32276-Ch11	g11156	Pyr_redox_2 domain-containing protein	Pyridine nucleotide-disulphide oxidoreductase	NO	-/-	NO	NO
contig_32276-Ch11	g11157	Zn(2)-C6 fungal-type domain-containing protein	Fungal Zn(2)-Cys(6) binuclear cluster domain;Fungal specific transcription factor domain	NO	-/-	NO	NO
contig_32276-Ch11	g11158	PKS_ER domain-containing protein	Zinc-binding dehydrogenase;Alcohol dehydrogenase GroES-like domain	NO	-/-	NO	NO
contig_32276-Ch11	g11159	Cupin_2 domain-containing protein	Cupin domain	NO	-/-	NO	NO
contig_32276-Ch11	g11160	hypothetical protein	Transmembrane proteins 14C	NO	-/-	NO	NO
contig_32276-Ch11	g11161	hypothetical protein	-	Signal peptide/0.9976	-/-	NO	NO
contig_32276-Ch11	g11162	hypothetical protein	Secretory lipase	Signal peptide/0.9808	-/-	NO	NO
contig_32276-Ch11	g11163	hypothetical protein	Proline racemase;Major Facilitator Superfamily	NO	-/-	NO	NO
contig_32276-Ch11	g11164	hypothetical protein	-	NO	-/-	NO	NO
contig_32276-Ch11	g11165	hypothetical protein	Major Facilitator Superfamily	NO	-/-	NO	NO
contig_32276-Ch11	g11166	Zn(2)-C6 fungal-type domain-containing protein	Fungal specific transcription factor domain;Fungal Zn(2)-Cys(6) binuclear cluster domain	NO	-/-	NO	NO
contig_32276-Ch11	g11167	MFS domain-containing protein	Major Facilitator Superfamily	NO	-/-	NO	NO
contig_32276-Ch11	g11168	MFS domain-containing protein	Major Facilitator Superfamily	NO	-/-	NO	GH27
contig_32276-Ch11	g11169	FAD-binding PCMH-type domain-containing protein	FAD binding domain	Signal peptide/0.9983	-/-	NO	NO
contig_32276-Ch11	g11170	hypothetical protein	-	NO	-/-	NO	NO
contig_32276-Ch11	g11171	hypothetical protein	Taurine catabolism dioxygenase TauD, TfdA family	NO	-/-	NO	NO
contig_32276-Ch11	g11172	DAO domain-containing protein	FAD dependent oxidoreductase	NO	-/-	NO	NO
contig_32276-Ch11	g11173	Alpha-amylase	Alpha amylase, catalytic domain	Signal peptide/0.9983	-/-	NO	GH13_1
contig_32276-Ch11	g11174	hypothetical protein	Endoribonuclease L-PSP	NO	-/-	NO	NO
contig_32276-Ch11	g11175	PALP domain-containing protein	Pyridoxal-phosphate dependent enzyme	NO	-/-	NO	NO
contig_32276-Ch11	g11176	hypothetical protein	Putative ER transporter, 6TM, N-terminal;Aromatic acid exporter family member 2;Fusaric acid resistance protein-like	NO	-/-	NO	NO
contig_32276-Ch11	g11177	Lactamase_B domain-containing protein	-	NO	-/-	NO	NO
contig_32276-Ch11	g11178	hypothetical protein	PAP2 superfamily	NO	-/-	NO	NO
contig_32276-Ch11	g11179	hypothetical protein	Glycosyltransferase sugar-binding region containing DXD motif	NO	-/-	NO	GT32
contig_32276-Ch11	g11180	hypothetical protein	Helicase conserved C-terminal domain;DEAD/DEAH box helicase	NO	-/-	NO	NO
contig_32276-Ch11	g11181	FAD_binding_3 domain-containing protein	FAD binding domain	NO	-/-	NO	NO
contig_32276-Ch11	g11182	hypothetical protein	short chain dehydrogenase	NO	-/-	NO	NO
contig_32276-Ch11	g11183	AB hydrolase-1 domain-containing protein	alpha/beta hydrolase fold	NO	-/-	NO	NO
contig_32276-Ch11	g11184	hypothetical protein	-	NO	-/-	NO	NO
contig_32276-Ch11	g11185	Pro-apoptotic serine protease NMA111	Trypsin-like peptidase domain;PDZ-like domain	NO	-/-	NO	NO
contig_32276-Ch11	g11186	hypothetical protein	Enoyl-(Acyl carrier protein) reductase	NO	-/-	NO	NO
contig_32276-Ch11	g11187	GST N-terminal domain-containing protein	Glutathione S-transferase, C-terminal domain;Glutathione S-transferase, N-terminal domain	NO	-/-	NO	NO
contig_32276-Ch11	g11188	hypothetical protein	-	Signal peptide/0.9966	Y (0.673)/-	Cytoplasmic effector	NO
contig_32276-Ch11	g11189	hypothetical protein	Bestrophin, RFP-TM, chloride channel	NO	-/-	NO	NO
contig_32276-Ch11	g11190	AA_permease domain-containing protein	Amino acid permease	NO	-/-	NO	NO
contig_32276-Ch11	g11191	N-acetyltransferase domain-containing protein	Acetyltransferase (GNAT) family	NO	-/-	NO	NO
contig_32276-Ch11	g11192	Calpain catalytic domain-containing protein	Calpain family cysteine protease	NO	-/-	NO	NO
contig_32276-Ch11	g11193	FAD-binding PCMH-type domain-containing protein	FAD binding domain	Signal peptide/0.9737	-/-	NO	NO
contig_32276-Ch11	g11194	hypothetical protein	-	Signal peptide/0.9784	-/-	NO	NO
contig_32276-Ch11	g11195	hypothetical protein	-	NO	-/-	NO	NO
contig_32276-Ch11	g11196	hypothetical protein	Cytochrome P450	NO	-/-	NO	NO
contig_32276-Ch11	g11197	HET domain-containing protein	Heterokaryon incompatibility protein (HET)	NO	-/-	NO	NO
contig_32276-Ch11	g11198	Sulfatase domain-containing protein	Sulfatase	NO	-/-	NO	NO
contig_32276-Ch11	g11199	hypothetical protein	Protein of unknown function (DUF3176)	NO	-/-	NO	NO
contig_32276-Ch11	g11200	hypothetical protein	-	Signal peptide/0.9741	-/-	NO	NO
contig_32276-Ch11	g11201	hypothetical protein	AMP-binding enzyme C-terminal domain;AMP-binding enzyme	NO	-/-	NO	NO
contig_32276-Ch11	g11202	hypothetical protein	-	NO	-/-	NO	NO
contig_32276-Ch11	g11203	hypothetical protein	Cytochrome P450	NO	-/-	NO	NO
contig_32276-Ch11	g11204	hypothetical protein	Methyltransferase domain	NO	-/-	NO	NO
contig_32276-Ch11	g11205	BZIP domain-containing protein	bZIP transcription factor	NO	-/-	NO	NO
contig_32276-Ch11	g11206	hypothetical protein	lactate/malate dehydrogenase, NAD binding domain;lactate/malate dehydrogenase, alpha/beta C-terminal domain	NO	-/-	NO	NO
contig_32276-Ch11	g11207	Phosphoenolpyruvate synthase	Pyruvate phosphate dikinase, AMP/ATP-binding domain;PEP-utilising enzyme, PEP-binding domain;PEP-utilising enzyme, mobile domain	NO	-/-	NO	NO
contig_32276-Ch11	g11208	Pyruvate decarboxylase	Thiamine pyrophosphate enzyme, C-terminal TPP binding domain;Thiamine pyrophosphate enzyme, N-terminal TPP binding domain;Thiamine pyrophosphate enzyme, central domain	NO	-/-	NO	NO
contig_32276-Ch11	g11209	hypothetical protein	-	NO	-/-	NO	NO
contig_32276-Ch11	g11210	hypothetical protein	-	NO	-/-	NO	NO
contig_32276-Ch11	g11211	Endo/exonuclease/phosphatase domain-containing protein	Endonuclease/Exonuclease/phosphatase family	NO	-/-	NO	NO
contig_32276-Ch11	g11212	hypothetical protein	Methyltransferase domain	NO	-/-	NO	NO
contig_32276-Ch11	g11213	hypothetical protein	Spherulation-specific family 4	NO	-/-	NO	NO
contig_32276-Ch11	g11214	AB hydrolase-1 domain-containing protein	alpha/beta hydrolase fold	NO	-/-	NO	NO
contig_32276-Ch11	g11215	Peptidase_S9 domain-containing protein	Prolyl oligopeptidase family	NO	-/-	NO	NO
contig_32276-Ch11	g11216	C2H2-type domain-containing protein	-	NO	-/-	NO	NO
contig_32276-Ch11	g11217	ANK_REP_REGION domain-containing protein	Ankyrin repeats (3 copies)	NO	-/-	NO	NO
contig_32276-Ch11	g11218	hypothetical protein	Glycosyl hydrolase family 12	Signal peptide/0.9945	-/-	NO	GH12
contig_32276-Ch11	g11219	conserved hypothetical protein	-	NO	-/-	NO	NO
contig_32276-Ch11	g11220	hypothetical protein	Major Facilitator Superfamily	NO	-/-	NO	NO
contig_32276-Ch11	g11221	Peptidase M20 domain-containing protein 2	Peptidase family M20/M25/M40;Peptidase dimerisation domain	NO	-/-	NO	NO
contig_32276-Ch11	g11222	Zn(2)-C6 fungal-type domain-containing protein	Fungal Zn(2)-Cys(6) binuclear cluster domain	NO	-/-	NO	NO
contig_32276-Ch11	g11223	hypothetical protein	Cytochrome P450	NO	-/-	NO	NO
contig_32276-Ch11	g11224	Fn3_like domain-containing protein	Glycosyl hydrolase family 3 N terminal domain;Glycosyl hydrolase family 3 C-terminal domain;Fibronectin type III-like domain	Signal peptide/0.9705	-/-	NO	GH3
contig_32276-Ch11	g11225	hypothetical protein	-	NO	-/-	NO	NO
contig_32276-Ch11	g11226	Protein-tyrosine-phosphatase	-	NO	-/-	NO	NO
contig_32276-Ch11	g11227	hypothetical protein	-	NO	-/-	NO	NO
contig_32276-Ch11	g11228	Peptidase A1 domain-containing protein	Eukaryotic aspartyl protease;Eukaryotic aspartyl protease	Signal peptide/0.9783	-/-	NO	NO
contig_32276-Ch11	g11229	HET domain-containing protein	Heterokaryon incompatibility protein (HET)	NO	-/-	NO	NO
contig_32276-Ch11	g11230	hypothetical protein	-	NO	-/-	NO	CBM1
contig_32276-Ch11	g11231	hypothetical protein	Methyltransferase domain	NO	-/-	NO	NO
contig_32276-Ch11	g11232	UBC core domain-containing protein	Ubiquitin-conjugating enzyme	NO	-/-	NO	NO
contig_32276-Ch11	g11233	Fungal_trans domain-containing protein	-	NO	-/-	NO	NO
contig_32276-Ch11	g11234	Putative glyoxalase family protein	Glyoxalase/Bleomycin resistance protein/Dioxygenase superfamily	NO	-/-	NO	NO
contig_32276-Ch11	g11235	AB hydrolase-1 domain-containing protein	Alpha/beta hydrolase family	Signal peptide/0.9124	-/-	NO	NO
contig_32276-Ch11	g11236	hypothetical protein	Bacteriorhodopsin-like protein	NO	-/-	NO	NO
contig_32276-Ch11	g11237	hypothetical protein	-	NO	-/-	NO	GH115
contig_32276-Ch11	g11238	hypothetical protein	-	Signal peptide/0.9034	-/-	NO	NO
contig_32276-Ch11	g11239	hypothetical protein	Protein of unknown function (DUF3632)	NO	-/-	NO	NO
contig_32276-Ch11	g11240	hypothetical protein	Major Facilitator Superfamily	NO	-/-	NO	NO
contig_32276-Ch11	g11241	hypothetical protein	-	NO	-/-	NO	NO
contig_32276-Ch11	g11242	MFS domain-containing protein	Sugar (and other) transporter	NO	-/-	NO	NO
contig_32276-Ch11	g11243	hypothetical protein	-	Signal peptide/0.9955	Y (0.588)/Y (0.95)	Apoplastic/cytoplasmic effector	NO
contig_32276-Ch11	g11244	hypothetical protein	NADH:flavin oxidoreductase / NADH oxidase family	NO	-/-	NO	NO
contig_32276-Ch11	g11245	hypothetical protein	-	Signal peptide/0.9469	-/-	NO	CBM1
contig_32276-Ch11	g11246	hypothetical protein	Enoyl-CoA hydratase/isomerase	NO	-/-	NO	NO
contig_32276-Ch11	g11247	hypothetical protein	short chain dehydrogenase	NO	-/-	NO	NO
contig_32276-Ch11	g11248	hypothetical protein	-	NO	-/-	NO	NO
contig_32276-Ch11	g11249	F-box domain-containing protein	F-box domain	NO	-/-	NO	NO
contig_32276-Ch11	g11250	hypothetical protein	Major Facilitator Superfamily	NO	-/-	NO	NO
contig_32276-Ch11	g11251	hypothetical protein	-	NO	-/-	NO	NO
contig_32276-Ch11	g11252	Glyco_transf_28 domain-containing protein	Glycosyltransferase family 28 N-terminal domain;UDP-glucoronosyl and UDP-glucosyl transferase	NO	-/-	NO	NO
contig_32276-Ch11	g11253	Cupin_3 domain-containing protein	Protein of unknown function (DUF861)	NO	-/-	NO	NO
contig_32276-Ch11	g11254	hypothetical protein	Fungal N-terminal domain of STAND proteins	NO	-/-	NO	NO
contig_32276-Ch11	g11255	TauD domain-containing protein	Pyoverdine/dityrosine biosynthesis protein;Taurine catabolism dioxygenase TauD, TfdA family	NO	-/-	NO	NO
contig_32276-Ch11	g11256	FAD_binding_3 domain-containing protein	FAD binding domain	NO	-/-	NO	NO
contig_32276-Ch11	g11257	MFS domain-containing protein	Major Facilitator Superfamily	NO	-/-	NO	NO
contig_32276-Ch11	g11258	hypothetical protein	-	NO	-/-	NO	NO
contig_32276-Ch11	g11259	hypothetical protein	Cytochrome P450	NO	-/-	NO	NO
contig_32276-Ch11	g11260	ANK_REP_REGION domain-containing protein	-	NO	-/-	NO	NO
contig_32276-Ch11	g11261	hypothetical protein	-	NO	-/-	NO	NO
contig_32276-Ch11	g11262	hypothetical protein	Glycosyl hydrolase family 61	NO	-/-	NO	NO
contig_32276-Ch11	g11263	FAD-binding PCMH-type domain-containing protein	FAD binding domain;Berberine and berberine like	Signal peptide/0.9968	-/-	NO	NO
contig_32276-Ch11	g11264	hypothetical protein	-	NO	-/-	NO	NO
contig_32276-Ch11	g11265	HD domain-containing protein	-	NO	-/-	NO	NO
contig_32276-Ch11	g11266	HET domain-containing protein	Heterokaryon incompatibility protein (HET)	NO	-/-	NO	NO
contig_32276-Ch11	g11267	hypothetical protein	-	NO	-/-	NO	NO
contig_32276-Ch11	g11268	CHAT domain-containing protein	CHAT domain	NO	-/-	NO	NO
contig_32276-Ch11	g11269	ankyrin-2-like	Ankyrin repeats (3 copies)	NO	-/-	NO	NO
contig_32276-Ch11	g11270	Choline monooxygenase, chloroplastic	Rieske [2Fe-2S] domain;Ring hydroxylating alpha subunit (catalytic domain)	NO	-/-	NO	NO
contig_32276-Ch11	g11271	WD domain-containing protein	N-terminal domain of NWD NACHT-NTPase;NACHT domain	NO	-/-	NO	NO
contig_32276-Ch11	g11272	hypothetical protein	-	NO	-/-	NO	NO
contig_32276-Ch11	g11273	Related to ankyrin	Ankyrin repeats (3 copies);Putative serine esterase (DUF676)	NO	-/-	NO	NO
contig_32276-Ch11	g11274	CN hydrolase domain-containing protein	Carbon-nitrogen hydrolase	NO	-/-	NO	NO
contig_32276-Ch11	g11275	Fungal_trans domain-containing protein	Fungal specific transcription factor domain	NO	-/-	NO	NO
contig_32276-Ch11	g11276	Beta-lactamase domain-containing protein	Beta-lactamase	Signal peptide/0.9018	-/-	NO	NO
contig_32276-Ch11	g11277	hypothetical protein	-	NO	-/-	NO	NO
contig_32276-Ch11	g11278	Fungal_trans domain-containing protein	Fungal specific transcription factor domain	Signal peptide/0.9795	-/-	NO	NO
contig_32276-Ch11	g11279	hypothetical protein	Fumble	NO	-/-	NO	NO
contig_32276-Ch11	g11280	hypothetical protein	Major intrinsic protein	NO	-/-	NO	NO
contig_32276-Ch11	g11281	hypothetical protein	Cupin	Signal peptide/0.9914	-/-	NO	NO
contig_32276-Ch11	g11282	SRR1 domain-containing protein	SRR1	NO	-/-	NO	NO
contig_32276-Ch11	g11283	Ankyrin-1	Ankyrin repeats (many copies);Ankyrin repeats (3 copies)	NO	-/-	NO	NO
contig_32276-Ch11	g11284	hypothetical protein	FAD binding domain	NO	-/-	NO	NO
contig_32276-Ch11	g11285	hypothetical protein	Permease for cytosine/purines, uracil, thiamine, allantoin	NO	-/-	NO	NO
contig_32276-Ch11	g11286	hypothetical protein	-	NO	-/-	NO	NO
contig_32276-Ch11	g11287	hypothetical protein	GMC oxidoreductase;GMC oxidoreductase	NO	-/-	NO	AA3_2
contig_32276-Ch11	g11288	hypothetical protein	Flavin-binding monooxygenase-like	NO	-/-	NO	NO
contig_32276-Ch11	g11289	hypothetical protein	-	NO	-/-	NO	NO
contig_32276-Ch11	g11290	EXPERA domain-containing protein	EXPERA (EXPanded EBP superfamily)	NO	-/-	NO	NO
contig_32276-Ch11	g11291	hypothetical protein	-	Signal peptide/0.9601	-/-	NO	NO
contig_32276-Ch11	g11292	Aldedh domain-containing protein	Aldehyde dehydrogenase family	NO	-/-	NO	NO
contig_32276-Ch11	g11293	MFS domain-containing protein	Major Facilitator Superfamily	NO	-/-	NO	NO
contig_32276-Ch11	g11294	hypothetical protein	Retinal pigment epithelial membrane protein	NO	-/-	NO	NO
contig_32276-Ch11	g11295	Protein kinase domain-containing protein	Protein kinase domain	NO	-/-	NO	NO
contig_32276-Ch11	g11296	Pantothenate transporter	Major Facilitator Superfamily	NO	-/-	NO	NO
contig_32276-Ch11	g11297	Bac_luciferase domain-containing protein	Luciferase-like monooxygenase	NO	-/-	NO	NO
contig_32276-Ch11	g11298	Aa_trans domain-containing protein	Transmembrane amino acid transporter protein	NO	-/-	NO	NO
contig_32276-Ch11	g11299	PGA_cap domain-containing protein	Bacterial capsule synthesis protein PGA_cap	Signal peptide/0.8778	-/-	NO	NO
contig_32276-Ch11	g11300	Peptidase m61 domain-containing protein	-	Signal peptide/0.9024	-/-	NO	NO
contig_32276-Ch11	g11301	hypothetical protein	ABC transporter;ABC transporter transmembrane region;ABC transporter	NO	-/-	NO	NO
contig_32276-Ch11	g11302	Carboxypeptidase	Serine carboxypeptidase	NO	-/-	NO	NO
contig_32276-Ch11	g11303	hypothetical protein	Serine carboxypeptidase	Signal peptide/0.996	-/-	NO	NO
contig_32276-Ch11	g11304	hypothetical protein	-	NO	-/-	NO	NO
contig_32276-Ch11	g11305	Aminotran_1_2 domain-containing protein	Aminotransferase class I and II	NO	-/-	NO	NO
contig_32276-Ch11	g11306	Amidohydro-rel domain-containing protein	Amidohydrolase family	NO	-/-	NO	NO
contig_32276-Ch11	g11307	hypothetical protein	Endoribonuclease L-PSP	NO	-/-	NO	NO
contig_32276-Ch11	g11308	hypothetical protein	OPT oligopeptide transporter protein	NO	-/-	NO	NO
contig_32276-Ch11	g11309	hypothetical protein	-	NO	-/-	NO	NO
contig_32276-Ch11	g11310	hypothetical protein	Haloacid dehalogenase-like hydrolase	NO	-/-	NO	NO
contig_32276-Ch11	g11311	hypothetical protein	Cytochrome P450	NO	-/-	NO	NO
contig_32276-Ch11	g11312	hypothetical protein	Sugar (and other) transporter	NO	-/-	NO	NO
contig_32276-Ch11	g11313	CN hydrolase domain-containing protein	Carbon-nitrogen hydrolase	NO	-/-	NO	NO
contig_32276-Ch11	g11314	Subtilisin Carlsberg	Alcohol dehydrogenase GroES-like domain;Zinc-binding dehydrogenase	NO	-/-	NO	NO
contig_32276-Ch11	g11315	hypothetical protein	Domain of unknown function (DUF1989);Major Facilitator Superfamily	NO	-/-	NO	NO
contig_32276-Ch11	g11316	Fungal_trans domain-containing protein	Fungal specific transcription factor domain	NO	-/-	NO	NO
contig_32276-Ch11	g11317	FAD-binding PCMH-type domain-containing protein	FAD linked oxidases, C-terminal domain;FAD binding domain	Signal peptide/0.616	-/-	NO	NO
contig_32276-Ch11	g11318	hypothetical protein	-	Signal peptide/0.9996	-/Y (0.784)	Apoplastic effector	NO
contig_32276-Ch11	g11319	hypothetical protein	-	Signal peptide/0.9813	-/-	NO	NO
contig_32276-Ch11	g11320	hypothetical protein	-	NO	-/-	NO	NO
contig_32276-Ch11	g11321	Amine oxidase	Copper amine oxidase, enzyme domain	NO	-/-	NO	NO
contig_32276-Ch11	g11322	hypothetical protein	Amino acid permease	NO	-/-	NO	NO
contig_32276-Ch11	g11323	Methyltransf_11 domain-containing protein	-	NO	-/-	NO	NO
contig_32276-Ch11	g11324	hypothetical protein	Multicopper oxidase;Multicopper oxidase;Multicopper oxidase	NO	-/-	NO	AA1_3
contig_32276-Ch11	g11325	Acyl_transf_3 domain-containing protein	Acyltransferase family	NO	-/-	NO	NO
contig_32276-Ch11	g11326	MFS domain-containing protein	Sugar (and other) transporter	NO	-/-	NO	NO
contig_32276-Ch11	g11327	HET domain-containing protein	Heterokaryon incompatibility protein (HET)	NO	-/-	NO	NO
contig_32276-Ch11	g11328	Expressed protein	-	Signal peptide/0.964	-/-	NO	NO
contig_32276-Ch11	g11329	hypothetical protein	NAD binding domain of 6-phosphogluconate dehydrogenase;NAD-binding of NADP-dependent 3-hydroxyisobutyrate dehydrogenase	NO	-/-	NO	NO
contig_32276-Ch11	g11330	Lactamase_B domain-containing protein	Metallo-beta-lactamase superfamily	NO	-/-	NO	NO
contig_32276-Ch11	g11331	CMD domain-containing protein	Carboxymuconolactone decarboxylase family	NO	-/-	NO	NO
contig_32276-Ch11	g11332	MFS domain-containing protein	Sugar (and other) transporter	NO	-/-	NO	NO
contig_32276-Ch11	g11333	Hydrogenase maturation factor hoxX	Formyl transferase, C-terminal domain;Enoyl-CoA hydratase/isomerase	NO	-/-	NO	NO
contig_32276-Ch11	g11334	PKS_ER domain-containing protein	Zinc-binding dehydrogenase;Alcohol dehydrogenase GroES-like domain	NO	-/-	NO	NO
contig_32276-Ch11	g11335	Fungal_trans domain-containing protein	Fungal specific transcription factor domain	NO	-/-	NO	NO
contig_32276-Ch11	g11336	PKS_ER domain-containing protein	Zinc-binding dehydrogenase;Alcohol dehydrogenase GroES-like domain	NO	-/-	NO	NO
contig_32276-Ch11	g11337	Lactamase_B domain-containing protein	Metallo-beta-lactamase superfamily	NO	-/-	NO	NO
contig_32276-Ch11	g11338	hypothetical protein	-	NO	-/-	NO	NO
contig_32276-Ch11	g11339	Oxidored_FMN domain-containing protein	NADH:flavin oxidoreductase / NADH oxidase family	NO	-/-	NO	NO
contig_32276-Ch11	g11340	hypothetical protein	Putative lumazine-binding	NO	-/-	NO	NO
contig_32276-Ch11	g11341	PKS_ER domain-containing protein	Zinc-binding dehydrogenase;Alcohol dehydrogenase GroES-like domain	NO	-/-	NO	NO
contig_32276-Ch11	g11342	hypothetical protein	NmrA-like family	NO	-/-	NO	NO
contig_32276-Ch11	g11343	Pyridoxal-phosphate dependent enzyme	Pyridoxal-phosphate dependent enzyme	NO	-/-	NO	NO
contig_32276-Ch11	g11344	hypothetical protein	Sulfotransferase domain	NO	-/-	NO	NO
contig_32276-Ch11	g11345	RGS domain-containing protein	-	NO	-/-	NO	NO
contig_32276-Ch11	g11346	Zn(2)-C6 fungal-type domain-containing protein	Fungal Zn(2)-Cys(6) binuclear cluster domain	NO	-/-	NO	NO
contig_32276-Ch11	g11347	hypothetical protein	-	NO	-/-	NO	NO
contig_32276-Ch11	g11348	Ppx-GppA domain-containing protein	Ppx/GppA phosphatase family	NO	-/-	NO	NO
contig_32276-Ch11	g11349	NmrA domain-containing protein	NmrA-like family	NO	-/-	NO	NO
contig_32276-Ch11	g11350	hypothetical protein	Proline racemase	NO	-/-	NO	NO
contig_32276-Ch11	g11351	PKS_ER domain-containing protein	Alcohol dehydrogenase GroES-like domain;Zinc-binding dehydrogenase	NO	-/-	NO	NO
contig_32276-Ch11	g11352	hypothetical protein	-	NO	-/-	NO	NO
contig_32276-Ch11	g11353	Related to maltose permease	Sugar (and other) transporter	NO	-/-	NO	NO
contig_32276-Ch11	g11354	Glycerate dehydrogenase	D-isomer specific 2-hydroxyacid dehydrogenase, catalytic domain;D-isomer specific 2-hydroxyacid dehydrogenase, NAD binding domain	NO	-/-	NO	NO
contig_32276-Ch11	g11355	Amidase domain-containing protein	Amidase	NO	-/-	NO	NO
contig_32276-Ch11	g11356	MFS domain-containing protein	Major Facilitator Superfamily	NO	-/-	NO	NO
contig_32276-Ch11	g11357	hypothetical protein	Fungal specific transcription factor domain;Fungal Zn(2)-Cys(6) binuclear cluster domain	NO	-/-	NO	NO
contig_32276-Ch11	g11358	Aldolase_II domain-containing protein	Class II Aldolase and Adducin N-terminal domain	NO	-/-	NO	NO
contig_32276-Ch11	g11359	Methyltransf_25 domain-containing protein	Methyltransferase domain	NO	-/-	NO	NO
contig_32276-Ch11	g11360	hypothetical protein	Putative cyclase	NO	-/-	NO	NO
contig_32276-Ch11	g11361	MFS domain-containing protein	Sugar (and other) transporter	NO	-/-	NO	NO
contig_32276-Ch11	g11362	Aldedh domain-containing protein	Aldehyde dehydrogenase family	NO	-/-	NO	NO
contig_32276-Ch11	g11363	3-oxoacyl-[acyl-carrier protein] reductase	Enoyl-(Acyl carrier protein) reductase	NO	-/-	NO	NO
contig_32276-Ch11	g11364	3-isopropylmalate dehydrogenase	Isocitrate/isopropylmalate dehydrogenase	NO	-/-	NO	NO
contig_32276-Ch11	g11365	hypothetical protein	-	NO	-/-	NO	NO
contig_32276-Ch11	g11366	hypothetical protein	Protein of unknown function (DUF3500)	NO	-/-	NO	NO
contig_32276-Ch11	g11367	MFS domain-containing protein	Sugar (and other) transporter	NO	-/-	NO	NO
contig_32276-Ch11	g11368	Beta-glucosidase	Fibronectin type III-like domain;PA14 domain;Glycosyl hydrolase family 3 C-terminal domain;Glycosyl hydrolase family 3 N terminal domain	NO	-/-	NO	GH3
contig_32276-Ch11	g11369	Probable dioxygenase	Cupin domain	NO	-/-	NO	NO
contig_32276-Ch11	g11370	Related to salicylate hydroxylase	FAD binding domain	NO	-/-	NO	NO
contig_32276-Ch11	g11371	Reverse transcriptase	Reverse transcriptase (RNA-dependent DNA polymerase);RNase H-like domain found in reverse transcriptase;Retrotransposon gag protein	NO	-/-	NO	NO
contig_32276-Ch11	g11372	hypothetical protein	-	NO	-/-	NO	NO
contig_32276-Ch11	g11373	hypothetical protein	-	NO	-/-	NO	NO
contig_32276-Ch11	g11374	hypothetical protein	-	NO	-/-	NO	NO
contig_32276-Ch11	g11375	hypothetical protein	-	NO	-/-	NO	NO
contig_32308-Ch12	g6947	hypothetical protein	-	NO	-/-	NO	NO
contig_32308-Ch12	g6948	N-acetyltransferase domain-containing protein	Acetyltransferase (GNAT) domain	NO	-/-	NO	NO
contig_32308-Ch12	g6949	ATP-dependent DNA helicase	-	NO	-/-	NO	NO
contig_32308-Ch12	g6950	hypothetical protein	-	NO	-/-	NO	NO
contig_32308-Ch12	g6951	hypothetical protein	-	NO	-/-	NO	NO
contig_32308-Ch12	g6952	hypothetical protein	Major Facilitator Superfamily	NO	-/-	NO	NO
contig_32308-Ch12	g6953	hypothetical protein	Dihydrodipicolinate synthetase family	NO	-/-	NO	NO
contig_32308-Ch12	g6954	Zn(2)-C6 fungal-type domain-containing protein	Fungal specific transcription factor domain	NO	-/-	NO	NO
contig_32308-Ch12	g6955	hypothetical protein	Heterokaryon incompatibility protein (HET)	NO	-/-	NO	NO
contig_32308-Ch12	g6956	FAD_binding_3 domain-containing protein	FAD binding domain	NO	-/-	NO	NO
contig_32308-Ch12	g6957	Polysaccharide lyase family 1	Pectate lyase	Signal peptide/0.9977	-/-	NO	PL1_7
contig_32308-Ch12	g6958	hypothetical protein	short chain dehydrogenase	NO	-/-	NO	NO
contig_32308-Ch12	g6959	Extracellular metalloproteinase MEP	Fungalysin metallopeptidase (M36);Fungalysin/Thermolysin Propeptide Motif	Signal peptide/0.9773	-/-	NO	NO
contig_32308-Ch12	g6960	NmrA domain-containing protein	NmrA-like family	NO	-/-	NO	NO
contig_32308-Ch12	g6961	hypothetical protein	-	NO	-/-	NO	NO
contig_32308-Ch12	g6962	hypothetical protein	short chain dehydrogenase	NO	-/-	NO	NO
contig_32308-Ch12	g6963	FAD-binding PCMH-type domain-containing protein	Ribonuclease T2 family;Berberine and berberine like;FAD binding domain	Signal peptide/0.9988	-/-	NO	NO
contig_32308-Ch12	g6964	GMC_oxred_C domain-containing protein	-	NO	-/-	NO	NO
contig_32308-Ch12	g6965	Kynurenine formamidase	-	NO	-/-	NO	NO
contig_32308-Ch12	g6966	HET domain-containing protein	Heterokaryon incompatibility protein (HET)	NO	-/-	NO	NO
contig_32308-Ch12	g6967	hypothetical protein	Methyltransferase domain	NO	-/-	NO	NO
contig_32308-Ch12	g6968	hypothetical protein	C-terminal domain of 1-Cys peroxiredoxin;AhpC/TSA family	NO	-/-	NO	NO
contig_32308-Ch12	g6969	hypothetical protein	-	NO	-/-	NO	NO
contig_32308-Ch12	g6970	hypothetical protein	-	Signal peptide/0.9995	Y (0.818)/Y (0.921)	Apoplastic/cytoplasmic effector	NO
contig_32308-Ch12	g6971	Related to hydrophobin	-	Signal peptide/0.9843	Y (0.952)/Y (0.716)	Cytoplasmic/apoplastic effector	NO
contig_32308-Ch12	g6972	hypothetical protein	-	Signal peptide/0.9991	-/-	NO	NO
contig_32308-Ch12	g6973	hypothetical protein	-	NO	-/-	NO	NO
contig_32308-Ch12	g6974	hypothetical protein	-	NO	-/-	NO	NO
contig_32308-Ch12	g6975	CBM1 domain-containing protein	Fungal cellulose binding domain	Signal peptide/0.9291	-/-	NO	CBM1
contig_32308-Ch12	g6976	hypothetical protein	Glycosyl hydrolases family 43	NO	-/-	NO	GH43_24
contig_32308-Ch12	g6977	Alpha-L-rhamnosidase	Bacterial alpha-L-rhamnosidase concanavalin-like domain;Alpha-L-rhamnosidase N-terminal domain	NO	-/-	NO	NO
contig_32308-Ch12	g6978	hypothetical protein	-	Signal peptide/0.9399	-/-	NO	NO
contig_32308-Ch12	g6979	Amidase	Amidase	NO	-/-	NO	NO
contig_32308-Ch12	g6980	AB hydrolase-1 domain-containing protein	alpha/beta hydrolase fold	Signal peptide/0.9644	-/-	NO	NO
contig_32308-Ch12	g6981	hypothetical protein	-	NO	-/-	NO	NO
contig_32308-Ch12	g6982	hypothetical protein	Major Facilitator Superfamily	NO	-/-	NO	NO
contig_32308-Ch12	g6983	Zn(2)-C6 fungal-type domain-containing protein	Fungal specific transcription factor domain	NO	-/-	NO	NO
contig_32308-Ch12	g6984	Arginase family protein	Arginase family	Signal peptide/0.9772	-/-	NO	NO
contig_32308-Ch12	g6985	Fungal_trans domain-containing protein	Fungal specific transcription factor domain	NO	-/-	NO	NO
contig_32308-Ch12	g6986	Ornithine aminotransferase	Aminotransferase class-III	NO	-/-	NO	NO
contig_32308-Ch12	g6987	hypothetical protein	MatE	NO	-/-	NO	NO
contig_32308-Ch12	g6988	Abhydrolase_3 domain-containing protein	alpha/beta hydrolase fold	NO	-/-	NO	NO
contig_32308-Ch12	g6989	hypothetical protein	Protein of unknown function (DUF3176)	NO	-/-	NO	NO
contig_32308-Ch12	g6990	hypothetical protein	Tubulin-tyrosine ligase family	NO	-/-	NO	NO
contig_32308-Ch12	g6991	D-malate dehydrogenase [decarboxylating]	Isocitrate/isopropylmalate dehydrogenase	NO	-/-	NO	NO
contig_32308-Ch12	g6992	AB hydrolase-1 domain-containing protein	alpha/beta hydrolase fold	NO	-/-	NO	NO
contig_32308-Ch12	g6993	MFS domain-containing protein	Sugar (and other) transporter	NO	-/-	NO	NO
contig_32308-Ch12	g6994	Peptidase_M24 domain-containing protein	Metallopeptidase family M24	NO	-/-	NO	NO
contig_32308-Ch12	g6995	hypothetical protein	Xylose isomerase-like TIM barrel	NO	-/-	NO	NO
contig_32308-Ch12	g6996	Phosphate transporter	Phosphate transporter family	NO	-/-	NO	NO
contig_32308-Ch12	g6997	Alpha-L-rhamnosidase	Alpha-L-rhamnosidase N-terminal domain;Bacterial alpha-L-rhamnosidase concanavalin-like domain;Bacterial alpha-L-rhamnosidase 6 hairpin glycosidase domain	NO	-/-	NO	GH78
contig_32308-Ch12	g6998	MFS domain-containing protein	Sugar (and other) transporter	NO	-/-	NO	NO
contig_32308-Ch12	g6999	hypothetical protein	-	Signal peptide/0.9976	-/-	NO	NO
contig_32308-Ch12	g7000	Succinyl-CoA:3-ketoacid-coenzyme A transferase	-	NO	-/-	NO	NO
contig_32308-Ch12	g7001	hypothetical protein	-	NO	-/-	NO	NO
contig_32308-Ch12	g7002	hypothetical protein	Putative cyclase	NO	-/-	NO	NO
contig_32308-Ch12	g7003	hypothetical protein	Beta-L-arabinofuranosidase, GH127	NO	-/-	NO	GH146
contig_32308-Ch12	g7004	Fe2OG dioxygenase domain-containing protein	-	NO	-/-	NO	NO
contig_32308-Ch12	g7005	hypothetical protein	-	Signal peptide/0.985	Y (0.729)/Y (0.597)	Cytoplasmic/apoplastic effector	NO
contig_32308-Ch12	g7006	hypothetical protein	-	Signal peptide/0.9913	-/-	NO	NO
contig_32308-Ch12	g7007	hypothetical protein	-	Signal peptide/0.9809	-/-	NO	GH162
contig_32308-Ch12	g7008	Zn(2)-C6 fungal-type domain-containing protein	Fungal specific transcription factor domain;Fungal Zn(2)-Cys(6) binuclear cluster domain	NO	-/-	NO	NO
contig_32308-Ch12	g7009	hypothetical protein	Sugar (and other) transporter	NO	-/-	NO	NO
contig_32308-Ch12	g7010	Glycoside hydrolase family 1	Glycosyl hydrolase family 1	NO	-/-	NO	GH1
contig_32308-Ch12	g7011	Protein kinase domain-containing protein	Protein kinase domain;Ankyrin repeats (3 copies)	NO	-/-	NO	NO
contig_32308-Ch12	g7012	hypothetical protein	-	NO	-/-	NO	NO
contig_32308-Ch12	g7013	hypothetical protein	RTA1 like protein	NO	-/-	NO	NO
contig_32308-Ch12	g7014	hypothetical protein	Sugar (and other) transporter	NO	-/-	NO	NO
contig_32308-Ch12	g7015	EHN domain-containing protein	Epoxide hydrolase N terminus	Signal peptide/0.885	-/-	NO	NO
contig_32308-Ch12	g7016	hypothetical protein	-	Signal peptide/0.9616	-/-	NO	NO
contig_32308-Ch12	g7017	FAD_binding_2 domain-containing protein	FAD binding domain	NO	-/-	NO	NO
contig_32308-Ch12	g7018	MFS domain-containing protein	Major Facilitator Superfamily	NO	-/-	NO	NO
contig_32308-Ch12	g7019	hypothetical protein	-	NO	-/-	NO	NO
contig_32308-Ch12	g7020	hypothetical protein	-	Signal peptide/0.9969	-/Y (0.888)	Apoplastic effector	NO
contig_32308-Ch12	g7021	hypothetical protein	-	Signal peptide/0.9142	Y (0.63)/Y (0.951)	Apoplastic/cytoplasmic effector	NO
contig_32308-Ch12	g7022	Zinc knuckle	-	NO	-/-	NO	NO
contig_32308-Ch12	g7023	MFS domain-containing protein	Major Facilitator Superfamily	NO	-/-	NO	NO
contig_32308-Ch12	g7024	AB hydrolase-1 domain-containing protein	alpha/beta hydrolase fold	NO	-/-	NO	NO
contig_32308-Ch12	g7025	hypothetical protein	Hydantoinase/oxoprolinase N-terminal region;Hydantoinase B/oxoprolinase;Hydantoinase/oxoprolinase	NO	-/-	NO	NO
contig_32308-Ch12	g7026	Zn(2)-C6 fungal-type domain-containing protein	Methyltransferase domain	NO	-/-	NO	NO
contig_32308-Ch12	g7027	hypothetical protein	-	NO	-/-	NO	NO
contig_32308-Ch12	g7028	Related to C6 finger domain protein	Endoribonuclease L-PSP	NO	-/-	NO	NO
contig_32308-Ch12	g7029	hypothetical protein	-	NO	-/-	NO	NO
contig_32308-Ch12	g7030	hypothetical protein	Synaptotagmin-like mitochondrial-lipid-binding domain;C2 domain	NO	-/-	NO	NO
contig_32308-Ch12	g7031	hypothetical protein	Glycosyl hydrolases family 43	Signal peptide/0.9992	-/-	NO	CBM35;GH43_24
contig_32308-Ch12	g7032	hypothetical protein	Heterokaryon incompatibility protein (HET)	NO	-/-	NO	NO
contig_32308-Ch12	g7033	hypothetical protein	Cytochrome P450	NO	-/-	NO	NO
contig_32308-Ch12	g7034	Fungal_trans domain-containing protein	Fungal specific transcription factor domain	NO	-/-	NO	NO
contig_32308-Ch12	g7035	hypothetical protein	Hydantoinase B/oxoprolinase;Hydantoinase/oxoprolinase;Hydantoinase/oxoprolinase N-terminal region	NO	-/-	NO	NO
contig_32308-Ch12	g7036	MFS domain-containing protein	Major Facilitator Superfamily	NO	-/-	NO	NO
contig_32308-Ch12	g7037	NADPH--cytochrome P450 reductase	Flavodoxin;FAD binding domain;Oxidoreductase NAD-binding domain	NO	-/-	NO	NO
contig_32308-Ch12	g7038	AA_permease domain-containing protein	Amino acid permease	NO	-/-	NO	NO
contig_32308-Ch12	g7039	Amidohydro-rel domain-containing protein	Amidohydrolase family	NO	-/-	NO	NO
contig_32308-Ch12	g7040	Multifunctional fusion protein [Includes: L-glutamate gamma-semialdehyde dehydrogenase	Tannase and feruloyl esterase;Aldehyde dehydrogenase family	NO	-/-	NO	NO
contig_32308-Ch12	g7041	Ysc84 domain-containing protein	Las17-binding protein actin regulator	NO	-/-	NO	NO
contig_32308-Ch12	g7042	hypothetical protein	Amino acid permease	NO	-/-	NO	NO
contig_32308-Ch12	g7043	Aldedh domain-containing protein	Aldehyde dehydrogenase family	NO	-/-	NO	NO
contig_32308-Ch12	g7044	GMC_OxRdtase_N domain-containing protein	GMC oxidoreductase;GMC oxidoreductase	NO	-/-	NO	AA3_2
contig_32308-Ch12	g7045	Zn(2)-C6 fungal-type domain-containing protein	Fungal specific transcription factor domain;Fungal Zn(2)-Cys(6) binuclear cluster domain	NO	-/-	NO	NO
contig_32308-Ch12	g7046	GMC_OxRdtase_N domain-containing protein	GMC oxidoreductase;GMC oxidoreductase	NO	-/-	NO	AA3_2
contig_32308-Ch12	g7047	HET domain-containing protein	Heterokaryon incompatibility protein (HET)	NO	-/-	NO	NO
contig_32308-Ch12	g7048	hypothetical protein	-	NO	-/-	NO	NO
contig_32308-Ch12	g7049	hypothetical protein	Methyltransferase domain	NO	-/-	NO	NO
contig_32308-Ch12	g7050	Small secreted protein	-	Signal peptide/0.9585	Y (0.675)/-	Cytoplasmic effector	NO
contig_32308-Ch12	g7051	hypothetical protein	-	NO	-/-	NO	NO
contig_32308-Ch12	g7052	hypothetical protein	2OG-Fe(II) oxygenase superfamily;non-haem dioxygenase in morphine synthesis N-terminal	NO	-/-	NO	NO
contig_32308-Ch12	g7053	NAD_binding_2 domain-containing protein	NAD binding domain of 6-phosphogluconate dehydrogenase	NO	-/-	NO	NO
contig_32308-Ch12	g7054	Protein kinase domain-containing protein	Protein kinase domain	NO	-/-	NO	NO
contig_32308-Ch12	g7055	hypothetical protein	GMC oxidoreductase;GMC oxidoreductase	NO	-/-	NO	AA3_2
contig_32308-Ch12	g7056	Catalase	Catalase;Catalase-related immune-responsive	NO	-/-	NO	NO
contig_32308-Ch12	g7057	hypothetical protein	Cytochrome P450	NO	-/-	NO	NO
contig_32308-Ch12	g7058	Duf453 domain protein	PrpF protein	NO	-/-	NO	NO
contig_32308-Ch12	g7059	Citrate/oxoglutarate carrier protein	-	NO	-/-	NO	NO
contig_32308-Ch12	g7060	hypothetical protein	-	Signal peptide/0.9777	-/-	NO	NO
contig_32308-Ch12	g7061	MFS domain-containing protein	Major Facilitator Superfamily	NO	-/-	NO	NO
contig_32308-Ch12	g7062	N-acetyltransferase domain-containing protein	-	NO	-/-	NO	NO
contig_32308-Ch12	g7063	SGNH_hydro domain-containing protein	Repeat domain in Vibrio, Colwellia, Bradyrhizobium and Shewanella;GDSL-like Lipase/Acylhydrolase family	NO	-/-	NO	NO
contig_32308-Ch12	g7064	Na_H_Exchanger domain-containing protein	Sodium/hydrogen exchanger family	NO	-/-	NO	NO
contig_32308-Ch12	g7065	hypothetical protein	Alcohol acetyltransferase	NO	-/-	NO	NO
contig_32308-Ch12	g7066	hypothetical protein	Glycosyl hydrolases family 28	Signal peptide/0.981	-/-	NO	GH28
contig_32308-Ch12	g7067	hypothetical protein	Protein of unknown function (DUF4246)	NO	-/-	NO	NO
contig_32308-Ch12	g7068	hypothetical protein	Protein of unknown function (DUF4246)	NO	-/-	NO	NO
contig_32308-Ch12	g7069	Sulfatase domain-containing protein	Sulfatase	NO	-/-	NO	NO
contig_32308-Ch12	g7070	hypothetical protein	Endoribonuclease L-PSP	NO	-/-	NO	NO
contig_32308-Ch12	g7071	Pyr_redox_2 domain-containing protein	Pyridine nucleotide-disulphide oxidoreductase	NO	-/-	NO	NO
contig_32308-Ch12	g7072	hypothetical protein	Pleckstrin homology domain;CDC24 Calponin	NO	-/-	NO	NO
contig_32308-Ch12	g7073	NAD(P)-bd_dom domain-containing protein	NAD(P)H-binding	NO	-/-	NO	NO
contig_32308-Ch12	g7074	hypothetical protein	-	NO	-/-	NO	NO
contig_32308-Ch12	g7075	hypothetical protein	Sodium/calcium exchanger protein	NO	-/-	NO	NO
contig_32308-Ch12	g7076	hypothetical protein	-	NO	-/-	NO	NO
contig_32308-Ch12	g7077	hypothetical protein	2OG-Fe(II) oxygenase superfamily;non-haem dioxygenase in morphine synthesis N-terminal	NO	-/-	NO	NO
contig_32308-Ch12	g7078	Zn(2)-C6 fungal-type domain-containing protein	Fungal specific transcription factor domain;Fungal Zn(2)-Cys(6) binuclear cluster domain	NO	-/-	NO	NO
contig_32308-Ch12	g7079	hypothetical protein	Sulfotransferase domain	NO	-/-	NO	NO
contig_32308-Ch12	g7080	hypothetical protein	-	NO	-/-	NO	NO
contig_32308-Ch12	g7081	Rhodanese domain-containing protein	Rhodanese-like domain	NO	-/-	NO	NO
contig_32308-Ch12	g7082	Arsenic resistance protein	NADPH-dependent FMN reductase	NO	-/-	NO	NO
contig_32308-Ch12	g7083	Arsenite methyltransferase	Methyltransferase domain	NO	-/-	NO	NO
contig_32308-Ch12	g7084	hypothetical protein	-	NO	-/-	NO	NO
contig_32308-Ch12	g7085	G domain-containing protein	50S ribosome-binding GTPase;WD domain, G-beta repeat	NO	-/-	NO	NO
contig_32308-Ch12	g7086	G domain-containing protein	50S ribosome-binding GTPase	NO	-/-	NO	NO
contig_32308-Ch12	g7087	hypothetical protein	-	NO	-/-	NO	NO
contig_32308-Ch12	g7088	hypothetical protein	-	NO	-/-	NO	NO
contig_32308-Ch12	g7089	hypothetical protein	NADH:flavin oxidoreductase / NADH oxidase family	NO	-/-	NO	NO
contig_32308-Ch12	g7090	Carboxylic ester hydrolase	Carboxylesterase family	Signal peptide/0.9612	-/-	NO	NO
contig_32308-Ch12	g7091	Carboxylic ester hydrolase	Tannase and feruloyl esterase	NO	-/-	NO	NO
contig_32308-Ch12	g7092	hypothetical protein	NACHT domain	NO	-/-	NO	NO
contig_32308-Ch12	g7093	hypothetical protein	-	NO	-/-	NO	NO
contig_32308-Ch12	g7094	hypothetical protein	-	NO	-/-	NO	NO
contig_32308-Ch12	g7095	hypothetical protein	-	NO	-/-	NO	NO
contig_32308-Ch12	g7096	HET domain-containing protein	Heterokaryon incompatibility protein (HET)	NO	-/-	NO	NO
contig_32308-Ch12	g7097	Amino acid permease	Amino acid permease	NO	-/-	NO	NO
contig_32308-Ch12	g7098	Probable 3-hydroxyisobutyrate dehydrogenase, mitochondrial	NAD-binding of NADP-dependent 3-hydroxyisobutyrate dehydrogenase;NAD binding domain of 6-phosphogluconate dehydrogenase	NO	-/-	NO	NO
contig_32308-Ch12	g7099	Methylmalonate-semialdehyde dehydrogenase	Aldehyde dehydrogenase family	NO	-/-	NO	NO
contig_32308-Ch12	g7100	Oxidored_FMN domain-containing protein	NADH:flavin oxidoreductase / NADH oxidase family	NO	-/-	NO	NO
contig_32308-Ch12	g7101	Gag protein	Retrotransposon gag protein	NO	-/-	NO	NO
contig_32306-Ch12	g1476	hypothetical protein	-	NO	-/-	NO	NO
contig_32306-Ch12	g1477	hypothetical protein	-	NO	-/-	NO	NO
contig_32306-Ch12	g1478	hypothetical protein	-	NO	-/-	NO	NO
contig_32306-Ch12	g1479	Cocaine esterase	X-Pro dipeptidyl-peptidase C-terminal non-catalytic domain;X-Pro dipeptidyl-peptidase (S15 family)	NO	-/-	NO	NO
contig_32306-Ch12	g1480	PepX_C domain-containing protein	X-Pro dipeptidyl-peptidase C-terminal non-catalytic domain;X-Pro dipeptidyl-peptidase (S15 family)	NO	-/-	NO	NO
contig_32306-Ch12	g1481	hypothetical protein	Phytanoyl-CoA dioxygenase (PhyH)	NO	-/-	NO	NO
contig_32306-Ch12	g1482	Major facilitator superfamily transporter	Major Facilitator Superfamily	NO	-/-	NO	NO
contig_32306-Ch12	g1483	LigB domain-containing protein	-	NO	-/-	NO	NO
contig_32306-Ch12	g1484	PepX_C domain-containing protein	X-Pro dipeptidyl-peptidase C-terminal non-catalytic domain;X-Pro dipeptidyl-peptidase (S15 family)	NO	-/-	NO	NO
contig_32306-Ch12	g1485	hypothetical protein	LysM domain	Signal peptide/0.9872	-/-	NO	NO
contig_32306-Ch12	g1486	F-box domain-containing protein	F-box-like	NO	-/-	NO	NO
contig_32306-Ch12	g1487	Amidohydro-rel domain-containing protein	Amidohydrolase	Signal peptide/0.9787	-/-	NO	NO
contig_32306-Ch12	g1488	ABC transporter	Bacterial extracellular solute-binding protein	Signal peptide/0.9571	-/-	NO	NO
contig_32306-Ch12	g1489	hypothetical protein	Haem-degrading	NO	-/-	NO	NO
contig_32306-Ch12	g1490	MFS domain-containing protein	Sugar (and other) transporter	NO	-/-	NO	NO
contig_32306-Ch12	g1491	Choline transport protein, putative	Amino acid permease	NO	-/-	NO	NO
contig_32306-Ch12	g1492	NmrA domain-containing protein	NmrA-like family	NO	-/-	NO	NO
contig_32306-Ch12	g1493	Glyco_trans_2-like domain-containing protein	Glycosyl transferase family group 2	NO	-/-	NO	GT0
contig_32306-Ch12	g1494	GH16 domain-containing protein	Glycosyl hydrolases family 16	NO	-/-	NO	GH16_4
contig_32306-Ch12	g1495	hypothetical protein	WSC domain;Glyoxal oxidase N-terminus;Domain of unknown function (DUF1929)	Signal peptide/0.9678	-/-	NO	AA5_1
contig_32306-Ch12	g1496	EHN domain-containing protein	Epoxide hydrolase N terminus	NO	-/-	NO	NO
contig_32306-Ch12	g1497	WGS project CABT00000000 data, contig 2.29	Protein kinase domain	NO	-/-	NO	NO
contig_32306-Ch12	g1498	Zn(2)-C6 fungal-type domain-containing protein	-	NO	-/-	NO	NO
contig_32306-Ch12	g1499	hypothetical protein	Sugar (and other) transporter	NO	-/-	NO	NO
contig_32306-Ch12	g1500	Aamy domain-containing protein	Alpha amylase, catalytic domain	NO	-/-	NO	GH13_40
contig_32306-Ch12	g1501	CN hydrolase domain-containing protein	Carbon-nitrogen hydrolase	NO	-/-	NO	NO
contig_32306-Ch12	g1502	hypothetical protein	Haem-containing dehydratase	NO	-/-	NO	NO
contig_32306-Ch12	g1503	Alpha-ketoglutarate dependent xanthine dioxygenase	Taurine catabolism dioxygenase TauD, TfdA family	NO	-/-	NO	NO
contig_32306-Ch12	g1504	MFS domain-containing protein	-	NO	-/-	NO	NO
contig_32306-Ch12	g1505	PepX_C domain-containing protein	-	NO	-/-	NO	NO
contig_32306-Ch12	g1506	hypothetical protein	Protein of unknown function (DUF3500)	NO	-/-	NO	NO
contig_32306-Ch12	g1507	FAA_hydrolase domain-containing protein	Fumarylacetoacetate (FAA) hydrolase family	NO	-/-	NO	NO
contig_32306-Ch12	g1508	hypothetical protein	-	NO	-/-	NO	NO
contig_32306-Ch12	g1509	hypothetical protein	FAD binding domain	NO	-/-	NO	NO
contig_32306-Ch12	g1510	Zn(2)-C6 fungal-type domain-containing protein	-	NO	-/-	NO	NO
contig_32306-Ch12	g1511	DAPG_hydrolase domain-containing protein	DAPG hydrolase PhiG domain	Signal peptide/0.9903	-/-	NO	NO
contig_32306-Ch12	g1512	MFS domain-containing protein	Major Facilitator Superfamily	NO	-/-	NO	NO
contig_32306-Ch12	g1513	hypothetical protein	L-asparaginase II	NO	-/-	NO	NO
contig_32306-Ch12	g1514	AB hydrolase-1 domain-containing protein	Alpha/beta hydrolase family	NO	-/-	NO	NO
contig_32306-Ch12	g1515	Aldo_ket_red domain-containing protein	Aldo/keto reductase family	NO	-/-	NO	NO
contig_32306-Ch12	g1516	Peptidase_M43 domain-containing protein	Pregnancy-associated plasma protein-A	Signal peptide/0.9719	-/-	NO	NO
contig_32306-Ch12	g1517	Flavin prenyltransferase PAD1, mitochondrial	Flavoprotein	NO	-/-	NO	NO
contig_32306-Ch12	g1518	Ferulic acid decarboxylase 1	3-octaprenyl-4-hydroxybenzoate carboxy-lyase	NO	-/-	NO	NO
contig_32306-Ch12	g1519	Cyclohexanone-monooxygenase	NAD(P)-binding Rossmann-like domain	NO	-/-	NO	NO
contig_32306-Ch12	g1520	NmrA domain-containing protein	NmrA-like family	NO	-/-	NO	NO
contig_32306-Ch12	g1521	hypothetical protein	-	Signal peptide/0.7853	-/Y (0.582)	Apoplastic effector	NO
contig_32306-Ch12	g1522	hypothetical protein	Tryptophan halogenase	NO	-/-	NO	NO
contig_32306-Ch12	g1523	Pyridoxal-dependent decarboxylase-like protein	Pyridoxal-dependent decarboxylase conserved domain	NO	-/-	NO	NO
contig_32306-Ch12	g1524	DUF1989 domain-containing protein	Domain of unknown function (DUF1989)	NO	-/-	NO	NO
contig_32306-Ch12	g1525	hypothetical protein	Possible lysine decarboxylase	NO	-/-	NO	NO
contig_32306-Ch12	g1526	hypothetical protein	TAP-like protein;alpha/beta hydrolase fold	Signal peptide/0.9595	-/-	NO	NO
[truncated: 639 more rows]
