# Supplementary material for: Identification and molecular detection of the pathogen of Phalaenopsis leaf yellowing through genome analysis
Source: Front Microbiol. 2024 Sep 24;15:1431813. doi: 10.3389/fmicb.2024.1431813 (PMC11472846; doi:10.3389/fmicb.2024.1431813)
Supplement: Supplementary file 5 [file Data_Sheet_5.XLSX]

## Sheet: Supplementary data sheet  5
Supplementary data sheet 5. The genes analyzed for Gene Ontology (GO)-molecular function residing within the "lineage specific (LS) region" of the genome of Fusarium phalaenopsidis
GO - Molecular Function	Gene ID	Gene Name	Pfam
zinc ion binding;guanine deaminase activity;hydrolase activity	g6178	Guanine deaminase	Amidohydrolase family
transmembrane transporter activity	g6819	MFS domain-containing protein	Major Facilitator Superfamily
transmembrane transporter activity	g6821	MFS domain-containing protein	NAD(P)H-binding;Major Facilitator Superfamily
transmembrane transporter activity	g6833	MFS domain-containing protein	Major Facilitator Superfamily
transmembrane transporter activity	g6848	MFS domain-containing protein	Major Facilitator Superfamily
transmembrane transporter activity	g6850	hypothetical protein	Major Facilitator Superfamily
transmembrane transporter activity	g6855	hypothetical protein	Sugar (and other) transporter
transmembrane transporter activity	g6863	hypothetical protein	Major Facilitator Superfamily
transmembrane transporter activity	g6864	MFS domain-containing protein	Sugar (and other) transporter
transmembrane transporter activity	g6880	MFS domain-containing protein	Major Facilitator Superfamily
transmembrane transporter activity	g6897	MFS domain-containing protein	Major Facilitator Superfamily
transmembrane transporter activity	g6903	MFS transporter, SP family, general alpha glucoside:H+ symporter	Sugar (and other) transporter
transmembrane transporter activity	g6905	Serine/threonine kinase 16	Major Facilitator Superfamily
transmembrane transporter activity	g6937	MFS domain-containing protein	Sugar (and other) transporter
transmembrane transporter activity	g6939	MFS domain-containing protein	Sugar (and other) transporter
transmembrane transporter activity	g13763	Related to permease of the major facilitator superfamily	Major Facilitator Superfamily
transmembrane transporter activity	g13769	MFS domain-containing protein	Major Facilitator Superfamily
transmembrane transporter activity	g13775	MFS domain-containing protein	Major Facilitator Superfamily
transmembrane transporter activity	g13778	MFS domain-containing protein	Major Facilitator Superfamily
transmembrane transporter activity	g14578	hypothetical protein	Amino acid permease
transmembrane transporter activity	g14586	MFS domain-containing protein	Sugar (and other) transporter
transmembrane transporter activity	g6688	MFS domain-containing protein	Major Facilitator Superfamily
transmembrane transporter activity	g13786	MFS domain-containing protein	Sugar (and other) transporter
transmembrane transporter activity	g10845	MFS hexose transporter	Sugar (and other) transporter
transmembrane transporter activity	g13719	hypothetical protein	Permease for cytosine/purines, uracil, thiamine, allantoin
transmembrane transporter activity	g13735	Sugar transporter	Sugar (and other) transporter
transmembrane transporter activity	g13739	Sugar transporter	Sugar (and other) transporter
transmembrane transporter activity	g13743	MFS transporter prlL	Major Facilitator Superfamily
transmembrane transporter activity	g14592	MFS domain-containing protein	Sugar (and other) transporter;Patatin-like phospholipase
transmembrane transporter activity	g6068	MFS domain-containing protein	Sugar (and other) transporter
transmembrane transporter activity	g6070	hypothetical protein	Major Facilitator Superfamily
transmembrane transporter activity	g6072	MFS domain-containing protein	Sugar (and other) transporter
transmembrane transporter activity	g6098	MFS domain-containing protein	Major Facilitator Superfamily
transmembrane transporter activity	g6115	MFS domain-containing protein	Major Facilitator Superfamily
transmembrane transporter activity	g6117	MFS domain-containing protein	Major Facilitator Superfamily
transmembrane transporter activity	g6119	MFS domain-containing protein	Major Facilitator Superfamily
transmembrane transporter activity	g6122	hypothetical protein	Major Facilitator Superfamily
transmembrane transporter activity	g6129	MFS domain-containing protein	Sugar (and other) transporter
transmembrane transporter activity	g6139	hypothetical protein	Amino acid permease
transmembrane transporter activity	g6141	hypothetical protein	Amino acid permease
transmembrane transporter activity	g6157	hypothetical protein	Sugar (and other) transporter
transmembrane transporter activity	g6158	MFS domain-containing protein	Major Facilitator Superfamily
transmembrane transporter activity	g6161	Major facilitator superfamily transporter	Major Facilitator Superfamily
transmembrane transporter activity	g6172	hypothetical protein	Major Facilitator Superfamily
transmembrane transporter activity	g6173	Pc22g21580 protein	Major Facilitator Superfamily
transmembrane transporter activity	g6174	MFS domain-containing protein	Fungal trichothecene efflux pump (TRI12)
transmembrane transporter activity	g6176	MFS domain-containing protein	Sugar (and other) transporter
transmembrane transporter activity	g6192	MFS domain-containing protein	Sugar (and other) transporter
transmembrane transporter activity	g6196	hypothetical protein	Amino acid permease
transmembrane transporter activity	g6197	MFS domain-containing protein	Major Facilitator Superfamily
transmembrane transporter activity	g6199	MFS domain-containing protein	Major Facilitator Superfamily
transmembrane transporter activity	g6217	MFS domain-containing protein	Sugar (and other) transporter
transmembrane transporter activity	g6261	MFS domain-containing protein	Major Facilitator Superfamily
translation elongation factor activity	g6252	hypothetical protein	Eukaryotic elongation factor 1 beta central acidic region;EF-1 guanine nucleotide exchange domain
transferase activity, transferring glycosyl groups	g14623	hypothetical protein	Mannosyltransferase putative
transferase activity, transferring acyl groups other than amino-acyl groups	g6777	Acetyl-CoA acyltransferase	Thiolase, N-terminal domain;Thiolase, C-terminal domain
transferase activity, transferring acyl groups other than amino-acyl groups	g6245	hypothetical protein	Chalcone and stilbene synthases, C-terminal domain;Chalcone and stilbene synthases, N-terminal domain
transcription coactivator activity	g6731	hypothetical protein	-
thiamin-triphosphatase activity	g6704	Thiamine-triphosphatase	-
sulfuric ester hydrolase activity	g10637	Sulfatase domain-containing protein	Sulfatase
sulfuric ester hydrolase activity	g1972	Sulfatase domain-containing protein	Sulfatase
sulfuric ester hydrolase activity	g4144	Sulfatase domain-containing protein	Sulfatase
sulfuric ester hydrolase activity	g6233	Sulfatase domain-containing protein	Sulfatase
serine-type peptidase activity	g6214	hypothetical protein	Subtilase family
serine-type endopeptidase activity	g6213	hypothetical protein	Fn3-like domain
serine-type carboxypeptidase activity	g6895	Carboxypeptidase	Serine carboxypeptidase
serine-type carboxypeptidase activity	g6086	D-alanyl-D-alaninecarboxypeptidase/ D-alanyl-D-alanine-endopeptidase	D-Ala-D-Ala carboxypeptidase 3 (S13) family
RNA-DNA hybrid ribonuclease activity;nucleic acid binding	g6728	hypothetical protein	RNase H
pyridoxal phosphate binding;molybdenum ion binding;catalytic activity;iron-sulfur cluster binding	g6719	Hypothetical protein	MOSC domain;2Fe-2S iron-sulfur cluster binding domain
pyridoxal phosphate binding;carbon-carbon lyase activity;glutamate decarboxylase activity	g6175	Glutamate decarboxylase	Pyridoxal-dependent decarboxylase conserved domain
protein kinase activity	g1964	Atypical serine/threonine protein kinase BUD32	Protein tyrosine and serine/threonine kinase
protein dimerization activity	g6881	Beta-lactamase-like protein	Alkyl sulfatase C-terminal;Metallo-beta-lactamase superfamily;Alkyl sulfatase dimerisation
protein dimerization activity	g6701	Dimer_Tnp_hAT domain-containing protein	hAT family C-terminal dimerisation region
protein dimerization activity	g6043	Dimer_Tnp_hAT domain-containing protein	hAT family C-terminal dimerisation region
protein binding;ADP binding	g11382	TPR_REGION domain-containing protein	Tetratricopeptide repeat;Tetratricopeptide repeat;Tetratricopeptide repeat;NB-ARC domain
protein binding	g6749	BTB domain-containing protein	BTB/POZ domain
protein binding	g9173	Putative nacht and ankyrin domain protein	NACHT domain;Ankyrin repeat;Ankyrin repeats (3 copies);Ankyrin repeats (many copies)
protein binding	g10866	ANK_REP_REGION domain-containing protein	NACHT domain;Ankyrin repeats (3 copies);Ankyrin repeat;Ankyrin repeat;Prion-inhibition and propagation
protein binding	g12851	ANK_REP_REGION domain-containing protein	Ankyrin repeats (many copies);Ankyrin repeats (many copies);Ankyrin repeats (3 copies);Ankyrin repeat
protein binding	g12868	ANK_REP_REGION domain-containing protein	Ankyrin repeat;Ankyrin repeats (3 copies);Ankyrin repeat
protein binding	g12876	WD_REPEATS_REGION domain-containing protein	WD domain, G-beta repeat
primary amine oxidase activity;copper ion binding;quinone binding	g6154	Amine oxidase	Domain of unknown function (DUF1965);Copper amine oxidase, N2 domain;Copper amine oxidase, enzyme domain
primary amine oxidase activity;copper ion binding;quinone binding	g6155	Amine oxidase	Copper amine oxidase, enzyme domain
pectate lyase activity	g14569	Pectate lyase	Pectate lyase
oxidoreductase activity;oxidoreductase activity, acting on the CH-OH group of donors, NAD or NADP as acceptor	g6181	Malate dehydrogenase	lactate/malate dehydrogenase, NAD binding domain;lactate/malate dehydrogenase, alpha/beta C-terminal domain
oxidoreductase activity;N,N-dimethylaniline monooxygenase activity;NADP binding;flavin adenine dinucleotide binding	g14574	L-ornithine N(5)-monooxygenase	short chain dehydrogenase;Flavin-binding monooxygenase-like
oxidoreductase activity;flavin adenine dinucleotide binding	g6812	FAD-binding PCMH-type domain-containing protein	FAD binding domain;Berberine and berberine like
oxidoreductase activity;flavin adenine dinucleotide binding	g6846	FAD-binding PCMH-type domain-containing protein	FAD binding domain
oxidoreductase activity;flavin adenine dinucleotide binding	g6899	FAD-binding PCMH-type domain-containing protein	FAD binding domain;Berberine and berberine like
oxidoreductase activity;flavin adenine dinucleotide binding	g13777	FAD-binding PCMH-type domain-containing protein	FAD binding domain
oxidoreductase activity;flavin adenine dinucleotide binding	g10871	FAD-binding PCMH-type domain-containing protein	FAD binding domain
oxidoreductase activity;flavin adenine dinucleotide binding	g13732	FAD-binding PCMH-type domain-containing protein	FAD binding domain
oxidoreductase activity, acting on the CH-OH group of donors, NAD or NADP as acceptor;NAD binding	g6069	hypothetical protein	D-isomer specific 2-hydroxyacid dehydrogenase, catalytic domain;D-isomer specific 2-hydroxyacid dehydrogenase, NAD binding domain
oxidoreductase activity, acting on the CH-OH group of donors, NAD or NADP as acceptor;NAD binding	g6182	hypothetical protein	D-isomer specific 2-hydroxyacid dehydrogenase, catalytic domain;D-isomer specific 2-hydroxyacid dehydrogenase, NAD binding domain
oxidoreductase activity, acting on the CH-OH group of donors, NAD or NADP as acceptor;metal ion binding;NAD binding	g6843	Histidinol dehydrogenase	Histidinol dehydrogenase
oxidoreductase activity, acting on the CH-CH group of donors;flavin adenine dinucleotide binding	g6779	Acyl-CoA dehydrogenase	Acyl-CoA dehydrogenase, C-terminal domain;Acyl-CoA dehydrogenase, middle domain;Acyl-CoA dehydrogenase, N-terminal domain
oxidoreductase activity, acting on the CH-CH group of donors;flavin adenine dinucleotide binding	g6782	hypothetical protein	Acyl-CoA dehydrogenase, middle domain;Acyl-CoA dehydrogenase, N-terminal domain;Acyl-CoA dehydrogenase, C-terminal domain
oxidoreductase activity, acting on the CH-CH group of donors;flavin adenine dinucleotide binding	g6065	Probable acyl-CoA dehydrogenase	Acyl-CoA dehydrogenase, N-terminal domain;Acyl-CoA dehydrogenase, middle domain;Acyl-CoA dehydrogenase, C-terminal domain
oxidoreductase activity, acting on the CH-CH group of donors, NAD or NADP as acceptor	g10862	hypothetical protein	Ergosterol biosynthesis ERG4/ERG24 family
oxidoreductase activity, acting on single donors with incorporation of molecular oxygen, incorporation of two atoms of oxygen	g6191	hypothetical protein	Retinal pigment epithelial membrane protein
oxidoreductase activity, acting on paired donors, with incorporation or reduction of molecular oxygen	g6851	hypothetical protein	Luciferase-like monooxygenase
oxidoreductase activity, acting on CH-OH group of donors;flavin adenine dinucleotide binding	g14572	Long-chain-alcohol oxidase	GMC oxidoreductase;GMC oxidoreductase
oxidoreductase activity	g6783	Peroxisomal hydratase-dehydrogenase-epimerase	short chain dehydrogenase;MaoC like domain
oxidoreductase activity	g6817	hypothetical protein	short chain dehydrogenase
oxidoreductase activity	g6835	Probable CYB2-lactate dehydrogenase cytochrome b2	Cytochrome b5-like Heme/Steroid binding domain;FMN-dependent dehydrogenase
oxidoreductase activity	g6860	DAO domain-containing protein	FAD dependent oxidoreductase
oxidoreductase activity	g6868	Pyr_redox_2 domain-containing protein	Pyridine nucleotide-disulphide oxidoreductase
oxidoreductase activity	g6894	Aldehyde dehydrogenase	Aldehyde dehydrogenase family;short chain dehydrogenase
oxidoreductase activity	g6906	L-pipecolate oxidase	FAD dependent oxidoreductase
oxidoreductase activity	g6927	hypothetical protein	short chain dehydrogenase
oxidoreductase activity	g13765	hypothetical protein	short chain dehydrogenase
oxidoreductase activity	g14580	hypothetical protein	FAD-binding domain;Ferric reductase like transmembrane component;Ferric reductase NAD binding domain
oxidoreductase activity	g6686	FMN hydroxy acid dehydrogenase domain-containing protein	FMN-dependent dehydrogenase
oxidoreductase activity	g13726	hypothetical protein	short chain dehydrogenase
oxidoreductase activity	g13742	L-sulfolactate dehydrogenase	Malate/L-lactate dehydrogenase
oxidoreductase activity	g6036	2-oxoglutarate-dependent ethylene/succinate-forming enzyme	non-haem dioxygenase in morphine synthesis N-terminal;2OG-Fe(II) oxygenase superfamily
oxidoreductase activity	g6076	Related to alcohol dehydrogenase homolog Bli-4	short chain dehydrogenase
oxidoreductase activity	g6078	Short-chain dehydrogenase	short chain dehydrogenase
oxidoreductase activity	g6079	Aldehyde dehydrogenase	Aldehyde dehydrogenase family
oxidoreductase activity	g6080	Related to alcohol dehydrogenase homolog Bli-4	short chain dehydrogenase
oxidoreductase activity	g6101	hypothetical protein	short chain dehydrogenase
oxidoreductase activity	g6126	Aldedh domain-containing protein	Aldehyde dehydrogenase family
oxidoreductase activity	g6138	Succinate-semialdehyde dehydrogenase	Aldehyde dehydrogenase family
oxidoreductase activity	g6167	Dehydrogenase RED2	short chain dehydrogenase
oxidoreductase activity	g6169	Amine oxidase	Flavin containing amine oxidoreductase
oxidoreductase activity	g6227	Amino acid transporter	Common central domain of tyrosinase
oxidoreductase activity	g10418	2-oxoglutarate-dependent ethylene/succinate-forming enzyme	2OG-Fe(II) oxygenase superfamily;non-haem dioxygenase in morphine synthesis N-terminal
oxidoreductase activity	g13702	DAO domain-containing protein	FAD dependent oxidoreductase
oxidoreductase activity	g13703	hypothetical protein	Flavin containing amine oxidoreductase
oxidoreductase activity	g13707	Alpha-ketoglutarate dependent xanthine dioxygenase	Taurine catabolism dioxygenase TauD, TfdA family
O-methyltransferase activity	g6248	Methyltransf_2 domain-containing protein	O-methyltransferase domain
nucleotide binding	g6775	hypothetical protein	Oxidoreductase family, NAD-binding Rossmann fold
nucleotide binding	g14581	hypothetical protein	Oxidoreductase family, NAD-binding Rossmann fold;Oxidoreductase family, C-terminal alpha/beta domain
nucleotide binding	g6073	hypothetical protein	Oxidoreductase family, NAD-binding Rossmann fold;Oxidoreductase family, C-terminal alpha/beta domain
nucleobase-containing compound kinase activity;ATP binding	g6705	Podospora anserina S mat+ genomic DNA chromosome 7, supercontig 1	Adenylate kinase
nucleic acid binding;DNA binding	g14562	Related to transposase	DDE superfamily endonuclease;Tc5 transposase DNA-binding domain;helix-turn-helix, Psq domain
nucleic acid binding;ADP binding	g10847	Putative phosphorylase superfamily protein	Tc5 transposase DNA-binding domain;DDE superfamily endonuclease;Tetratricopeptide repeat;Tetratricopeptide repeat;NB-ARC domain
nucleic acid binding	g4147	Putative transposase	DDE superfamily endonuclease
nucleic acid binding	g4161	Transposase	DDE superfamily endonuclease
nucleic acid binding	g6703	DDE superfamily endonuclease, CENP-B-like protein	DDE superfamily endonuclease
nucleic acid binding	g12846	CCHC-type domain-containing protein	DDE superfamily endonuclease
nucleic acid binding	g12878	Transposase	Tc5 transposase DNA-binding domain;DDE superfamily endonuclease
nucleic acid binding	g6048	DDE-1 domain-containing protein	DDE superfamily endonuclease
nucleic acid binding	g6056	hypothetical protein	Tc5 transposase DNA-binding domain;SAP domain;DDE superfamily endonuclease
nucleic acid binding	g6109	hypothetical protein	DDE superfamily endonuclease
nucleic acid binding	g6273	CCHC-type domain-containing protein	DDE superfamily endonuclease
nitronate monooxygenase activity	g6891	hypothetical protein	Nitronate monooxygenase
NADP binding;phosphogluconate dehydrogenase (decarboxylating) activity	g13768	6-phosphogluconate dehydrogenase, decarboxylating	NAD binding domain of 6-phosphogluconate dehydrogenase;6-phosphogluconate dehydrogenase, C-terminal domain
NADP binding;NAD binding	g6160	hypothetical protein	Sugar-binding N-terminal domain;NAD binding domain of 6-phosphogluconate dehydrogenase;Nucleotide-binding C-terminal domain;NAD-binding of NADP-dependent 3-hydroxyisobutyrate dehydrogenase
NAD+ binding	g6691	SIR2 family histone deacetylase	Sir2 family
NAD+ binding	g13748	Related to 3-hydroxybutyryl-CoA dehydrogenase	3-hydroxyacyl-CoA dehydrogenase, NAD binding domain
NAD+ binding	g14600	SIR2 family histone deacetylase	Sir2 family
N,N-dimethylaniline monooxygenase activity;NADP binding;flavin adenine dinucleotide binding	g13767	hypothetical protein	Flavin-binding monooxygenase-like
N,N-dimethylaniline monooxygenase activity;NADP binding;flavin adenine dinucleotide binding	g6100	hypothetical protein	Flavin-binding monooxygenase-like
N,N-dimethylaniline monooxygenase activity;NADP binding;flavin adenine dinucleotide binding	g6143	hypothetical protein	Flavin-binding monooxygenase-like
mRNA binding	g10854	hypothetical protein	HicA toxin of bacterial toxin-antitoxin,
monooxygenase activity;heme binding;oxidoreductase activity, acting on paired donors, with incorporation or reduction of molecular oxygen;iron ion binding	g6900	hypothetical protein	Cytochrome P450
monooxygenase activity;heme binding;oxidoreductase activity, acting on paired donors, with incorporation or reduction of molecular oxygen;iron ion binding	g13764	hypothetical protein	Cytochrome P450
monooxygenase activity;heme binding;oxidoreductase activity, acting on paired donors, with incorporation or reduction of molecular oxygen;iron ion binding	g11376	Cytochrome P450 monooygenase 1	Cytochrome P450
monooxygenase activity;heme binding;oxidoreductase activity, acting on paired donors, with incorporation or reduction of molecular oxygen;iron ion binding	g11377	Ent-kaurene oxidase P450-4	Cytochrome P450
monooxygenase activity;heme binding;oxidoreductase activity, acting on paired donors, with incorporation or reduction of molecular oxygen;iron ion binding	g11378	Cytochrome P450 monooygenase 2	Cytochrome P450
monooxygenase activity;heme binding;oxidoreductase activity, acting on paired donors, with incorporation or reduction of molecular oxygen;iron ion binding	g14575	hypothetical protein	Cytochrome P450
monooxygenase activity;heme binding;oxidoreductase activity, acting on paired donors, with incorporation or reduction of molecular oxygen;iron ion binding	g4148	Related to isotrichodermin C-15 hydroxylase	Cytochrome P450
monooxygenase activity;heme binding;oxidoreductase activity, acting on paired donors, with incorporation or reduction of molecular oxygen;iron ion binding	g10885	hypothetical protein	Cytochrome P450
monooxygenase activity;heme binding;oxidoreductase activity, acting on paired donors, with incorporation or reduction of molecular oxygen;iron ion binding	g10890	Cytochrome P450 monooygenase 2	Cytochrome P450
monooxygenase activity;heme binding;oxidoreductase activity, acting on paired donors, with incorporation or reduction of molecular oxygen;iron ion binding	g10891	Ent-kaurene oxidase P450-4	Cytochrome P450
monooxygenase activity;heme binding;oxidoreductase activity, acting on paired donors, with incorporation or reduction of molecular oxygen;iron ion binding	g10892	Cytochrome P450 monooygenase 1	Cytochrome P450
monooxygenase activity;heme binding;oxidoreductase activity, acting on paired donors, with incorporation or reduction of molecular oxygen;iron ion binding	g13733	hypothetical protein	Cytochrome P450
monooxygenase activity;heme binding;oxidoreductase activity, acting on paired donors, with incorporation or reduction of molecular oxygen;iron ion binding	g6034	Cytochrome P450 monooygenase 1	Cytochrome P450
monooxygenase activity;heme binding;oxidoreductase activity, acting on paired donors, with incorporation or reduction of molecular oxygen;iron ion binding	g6062	hypothetical protein	Cytochrome P450
monooxygenase activity;heme binding;oxidoreductase activity, acting on paired donors, with incorporation or reduction of molecular oxygen;iron ion binding	g6202	hypothetical protein	Cytochrome P450
monooxygenase activity;heme binding;oxidoreductase activity, acting on paired donors, with incorporation or reduction of molecular oxygen;iron ion binding	g6223	hypothetical protein	Cytochrome P450
monooxygenase activity;heme binding;oxidoreductase activity, acting on paired donors, with incorporation or reduction of molecular oxygen;iron ion binding	g6246	hypothetical protein	Cytochrome P450
monooxygenase activity;heme binding;oxidoreductase activity, acting on paired donors, with incorporation or reduction of molecular oxygen;iron ion binding	g8207	Cytochrome P450 monooygenase 2	Cytochrome P450
metalloexopeptidase activity;aminopeptidase activity	g13773	Peptide hydrolase	PA domain;Peptidase family M28
metallodipeptidase activity	g6090	Dipeptidase	Membrane dipeptidase (Peptidase family M19)
lyase activity	g6834	hypothetical protein	Dihydrodipicolinate synthetase family
lyase activity	g1966	Beta_elim_lyase domain-containing protein	Beta-eliminating lyase
lyase activity	g1970	Beta_elim_lyase domain-containing protein	Beta-eliminating lyase
lyase activity	g4146	Beta_elim_lyase domain-containing protein	Beta-eliminating lyase
lyase activity	g6136	hypothetical protein	Acetoacetate decarboxylase (ADC)
lyase activity	g6140	Acetoacetate decarboxylase	Acetoacetate decarboxylase (ADC)
ion channel activity	g6931	hypothetical protein	Bacteriorhodopsin-like protein
hydroxymethylglutaryl-CoA reductase (NADPH) activity	g10642	Hydroxymethylglutaryl-CoA reductase	Hydroxymethylglutaryl-coenzyme A reductase
hydrolase activity;nucleotidase activity	g6909	hypothetical protein	Survival protein SurE
hydrolase activity;carboxy-lyase activity	g14587	Amidohydro-rel domain-containing protein	Amidohydrolase
hydrolase activity, hydrolyzing O-glycosyl compounds	g6865	Beta-glucosidase	Glycosyl hydrolase family 3 N terminal domain;Fibronectin type III-like domain;Glycosyl hydrolase family 3 C-terminal domain
hydrolase activity, hydrolyzing O-glycosyl compounds	g6904	Beta-glucosidase	PA14 domain;Glycosyl hydrolase family 3 N terminal domain;Glycosyl hydrolase family 3 C-terminal domain
hydrolase activity, hydrolyzing O-glycosyl compounds	g6926	hypothetical protein	Domain of unknown function (DUF4982);Glycoside hydrolase family 2 C-terminal domain 5;Glycosyl hydrolases family 2, TIM barrel domain;Glycosyl hydrolases family 2;Glycosyl hydrolases family 2, sugar binding domain
hydrolase activity, hydrolyzing O-glycosyl compounds	g6938	Beta-galactosidase extracellular	Beta-galactosidase, domain 2;Beta-galactosidase jelly roll domain;Beta-galactosidase, domain 3
hydrolase activity, hydrolyzing O-glycosyl compounds	g6940	Beta-glucosidase	Glycosyl hydrolase family 3 C-terminal domain;Glycosyl hydrolase family 3 N terminal domain
hydrolase activity, hydrolyzing O-glycosyl compounds	g14638	Beta-galactosidase	Beta-galactosidase, domain 3;Beta-galactosidase, domain 2;Beta-galactosidase jelly roll domain;Glycosyl hydrolases family 35
hydrolase activity, hydrolyzing O-glycosyl compounds	g6685	Beta-hexosaminidase	beta-acetyl hexosaminidase like;Glycosyl hydrolase family 20, catalytic domain
hydrolase activity, hydrolyzing O-glycosyl compounds	g13725	Beta-hexosaminidase	Glycosyl hydrolase family 20, catalytic domain
hydrolase activity, hydrolyzing O-glycosyl compounds	g6087	Aspergillus niger contig An06c0100, genomic contig	Glycosyl hydrolase family 3 N terminal domain
hydrolase activity	g6780	Abhydrolase_3 domain-containing protein	alpha/beta hydrolase fold
hydrolase activity	g6781	Abhydrolase_3 domain-containing protein	alpha/beta hydrolase fold
hydrolase activity	g6786	Abhydrolase_3 domain-containing protein	alpha/beta hydrolase fold
hydrolase activity	g6898	Abhydrolase_3 domain-containing protein	alpha/beta hydrolase fold
hydrolase activity	g14632	Abhydrolase_3 domain-containing protein	alpha/beta hydrolase fold
hydrolase activity	g13766	Abhydrolase_3 domain-containing protein	alpha/beta hydrolase fold
hydrolase activity	g6700	Nudix hydrolase domain-containing protein	NUDIX domain
hydrolase activity	g13738	2-pyrone-4,6-dicarbaxylate hydrolase	Amidohydrolase
hydrolase activity	g6044	Nudix hydrolase domain-containing protein	NUDIX domain
hydrolase activity	g6095	Abhydrolase_3 domain-containing protein	alpha/beta hydrolase fold
hydrolase activity	g6171	Amidohydrolase	Amidohydrolase family
hydrolase activity	g6222	Amidase domain-containing protein	Amidase
hydrolase activity	g6228	Cocaine esterase	X-Pro dipeptidyl-peptidase (S15 family)
GTP binding	g6207	Tubulin beta chain	Tubulin C-terminal domain;Tubulin/FtsZ family, GTPase domain
glycerone kinase activity	g13746	Similar to Dihydroxyacetone kinase 2 acc. no. O74215	Dak1 domain;DAK2 domain
glutathione hydrolase activity	g6089	Gamma-glutamyltranspeptidase	Gamma-glutamyltranspeptidase
glutaminase activity	g6886	Glutaminase	Glutaminase
glucan endo-1,3-alpha-glucosidase activity	g6853	hypothetical protein	Glycosyl hydrolase family 71
G protein-coupled receptor activity	g13787	hypothetical protein	7 transmembrane receptor (rhodopsin family)
FAD binding;lyase activity;oxidoreductase activity	g6849	FAD_binding_3 domain-containing protein	FAD binding domain;Acetoacetate decarboxylase (ADC);FAD dependent oxidoreductase
FAD binding;D-amino-acid oxidase activity;oxidoreductase activity	g6800	hypothetical protein	FAD dependent oxidoreductase
FAD binding	g6815	hypothetical protein	Phenol hydroxylase, C-terminal dimerisation domain;FAD binding domain
FAD binding	g6822	Related to phenol 2-monooxygenase	FAD binding domain
FAD binding	g6827	FAD_binding_3 domain-containing protein	FAD binding domain
FAD binding	g13761	FAD_binding_3 domain-containing protein	FAD binding domain
FAD binding	g6066	FAD_binding_3 domain-containing protein	FAD binding domain
FAD binding	g6116	hypothetical protein	FAD binding domain
FAD binding	g6229	hypothetical protein	FAD binding domain
FAD binding	g6247	FAD_binding_3 domain-containing protein	FAD binding domain
D-threo-aldose 1-dehydrogenase activity;oxidoreductase activity	g6226	Aldo_ket_red domain-containing protein	Aldo/keto reductase family
D-threo-aldose 1-dehydrogenase activity	g6838	hypothetical protein	Aldo/keto reductase family
DNA-binding transcription factor activity, RNA polymerase II-specific;zinc ion binding	g6839	Fungal_trans domain-containing protein	Fungal Zn(2)-Cys(6) binuclear cluster domain
DNA-binding transcription factor activity, RNA polymerase II-specific;zinc ion binding	g6206	Zn(2)-C6 fungal-type domain-containing protein	Fungal Zn(2)-Cys(6) binuclear cluster domain
DNA helicase activity	g6871	ATP-dependent DNA helicase	PIF1-like helicase
DNA helicase activity	g14603	ATP-dependent DNA helicase	PIF1-like helicase
DNA helicase activity	g6057	Helitron_like_N domain-containing protein	Helitron helicase-like domain at N-terminus;PIF1-like helicase
DNA binding;zinc ion binding;DNA-binding transcription factor activity, RNA polymerase II-specific;monooxygenase activity;heme binding;oxidoreductase activity, acting on paired donors, with incorporation or reduction of molecular oxygen;iron ion binding	g6203	Hypothetical protein	Fungal specific transcription factor domain;Fungal Zn(2)-Cys(6) binuclear cluster domain;Cytochrome P450
DNA binding;zinc ion binding;DNA-binding transcription factor activity, RNA polymerase II-specific	g6935	Zn(2)-C6 fungal-type domain-containing protein	Fungal specific transcription factor domain;Fungal Zn(2)-Cys(6) binuclear cluster domain
DNA binding;zinc ion binding;DNA-binding transcription factor activity, RNA polymerase II-specific	g6077	fungal specific transcription factor, putative	Fungal specific transcription factor domain;Fungal Zn(2)-Cys(6) binuclear cluster domain
DNA binding;zinc ion binding;DNA-binding transcription factor activity, RNA polymerase II-specific	g6186	hypothetical protein	Fungal specific transcription factor domain;Fungal Zn(2)-Cys(6) binuclear cluster domain
DNA binding;zinc ion binding;DNA-binding transcription factor activity, RNA polymerase II-specific	g6190	hypothetical protein	Fungal specific transcription factor domain;Fungal Zn(2)-Cys(6) binuclear cluster domain
DNA binding;zinc ion binding	g6823	Zn(2)-C6 fungal-type domain-containing protein	Fungal specific transcription factor domain
DNA binding;zinc ion binding	g6845	hypothetical protein	Fungal specific transcription factor domain
DNA binding;zinc ion binding	g6892	Ctf1	Fungal specific transcription factor domain
DNA binding;zinc ion binding	g6901	Fungal_trans domain-containing protein	Fungal specific transcription factor domain
DNA binding;zinc ion binding	g6930	Related to transcriptional activator acu-15	Fungal specific transcription factor domain
DNA binding;zinc ion binding	g13760	Zn(2)-C6 fungal-type domain-containing protein	Fungal specific transcription factor domain
DNA binding;zinc ion binding	g13762	Probable cutinase transcription factor 1 beta	Fungal specific transcription factor domain
DNA binding;zinc ion binding	g13770	alpha-1,2-Mannosidase	Fungal specific transcription factor domain
DNA binding;zinc ion binding	g6772	hypothetical protein	Fungal specific transcription factor domain
DNA binding;zinc ion binding	g6099	Zn(2)-C6 fungal-type domain-containing protein	Fungal specific transcription factor domain
DNA binding;zinc ion binding	g6123	Amidase domain-containing protein	Fungal specific transcription factor domain;Amidase
DNA binding;zinc ion binding	g6127	hypothetical protein	Fungal specific transcription factor domain
DNA binding;zinc ion binding	g6162	Zn(2)-C6 fungal-type domain-containing protein	Fungal specific transcription factor domain
DNA binding;zinc ion binding	g6219	Zn(2)-C6 fungal-type domain-containing protein	Fungal specific transcription factor domain
DNA binding;zinc ion binding	g6260	Fungal_trans domain-containing protein	Fungal specific transcription factor domain
DNA binding;ATP binding;DNA helicase activity	g10869	hypothetical protein	UvrD-like helicase C-terminal domain;AAA domain
deaminase activity	g6201	A_deaminase domain-containing protein	Adenosine/AMP deaminase
D-alanine-D-alanine ligase activity	g13744	ATP-grasp domain-containing protein	D-ala D-ala ligase C-terminus
cysteine-type peptidase activity	g6268	hypothetical protein	Ulp1 protease family, C-terminal catalytic domain
copper ion binding	g6258	hypothetical protein	Multicopper oxidase;Multicopper oxidase
chitin binding	g6792	Chitinase	Chitin recognition protein;Glycosyl hydrolases family 18
chitin binding	g6919	Chitinase	Glycosyl hydrolases family 18;Chitin recognition protein;Glycosyl hydrolases family 18
chitin binding	g14553	Hypothetical protein	Chitin recognition protein;Glycosyl hydrolases family 18
chitin binding	g12877	Hypothetical protein	Chitin recognition protein;Glycosyl hydrolases family 18
chitin binding	g6234	Chitinase	Glycosyl hydrolases family 18;Glycosyl hydrolases family 18;Chitin recognition protein
cellulose binding	g6084	CBM1 domain-containing protein	Fungal cellulose binding domain;Glycosyl hydrolase family 61
cation transmembrane transporter activity	g14552	Vacuolar calcium ion transporter	Sodium/calcium exchanger protein
cation transmembrane transporter activity	g4160	Vacuolar calcium ion transporter	Sodium/calcium exchanger protein
catalytic activity;protein binding	g6799	hypothetical protein	NACHT domain;Ankyrin repeats (3 copies);Phosphorylase superfamily;Ankyrin repeats (many copies);Ankyrin repeat
catalytic activity;protein binding	g13709	hypothetical protein	Ankyrin repeats (3 copies);Phosphorylase superfamily;NACHT domain;Ankyrin repeat
catalytic activity;monooxygenase activity;heme binding;oxidoreductase activity, acting on paired donors, with incorporation or reduction of molecular oxygen;iron ion binding	g6785	3-hydroxy-3-methylglutarate-CoA lyase	Enoyl-CoA hydratase/isomerase;Cytochrome P450;HMGL-like
catalytic activity;iron-sulfur cluster binding	g6706	Elp3 domain-containing protein	4Fe-4S single cluster domain;Radical SAM superfamily
catalytic activity	g6825	Fumarylacetoacetate hydrolase	Fumarylacetoacetate (FAA) hydrolase family;Domain of unknown function (DUF2437)
catalytic activity	g6836	Epimerase domain-containing protein	NAD dependent epimerase/dehydratase family
catalytic activity	g6893	hypothetical protein	Enoyl-CoA hydratase/isomerase
catalytic activity	g14631	Dihydroflavonol-4-reductase	NAD dependent epimerase/dehydratase family
catalytic activity	g6689	CN hydrolase domain-containing protein	Carbon-nitrogen hydrolase
catalytic activity	g6690	Epimerase domain-containing protein	NAD dependent epimerase/dehydratase family
catalytic activity	g10886	hypothetical protein	Beta-ketoacyl synthase, C-terminal domain;Methyltransferase domain;Male sterility protein;Ketoacyl-synthetase C-terminal extension;Beta-ketoacyl synthase, N-terminal domain;KR domain;Acyl transferase domain;Polyketide synthase dehydratase;AMP-binding enzyme;Condensation domain;Phosphopantetheine attachment site
catalytic activity	g6049	hypothetical protein	Reverse transcriptase (RNA-dependent DNA polymerase);Endonuclease-reverse transcriptase
catalytic activity	g6063	FAA_hydrolase domain-containing protein	Fumarylacetoacetate (FAA) hydrolase family
catalytic activity	g6130	Epimerase domain-containing protein	NAD dependent epimerase/dehydratase family
catalytic activity	g6145	Arylacetonitrilase	Carbon-nitrogen hydrolase
catalytic activity	g6151	NhNPS4	Phosphopantetheine attachment site;Condensation domain;AMP-binding enzyme
catalytic activity	g6165	Enoyl-CoA hydratase	Enoyl-CoA hydratase/isomerase
catalytic activity	g6240	PNP_UDP_1 domain-containing protein	Phosphorylase superfamily
calcium-dependent cysteine-type endopeptidase activity	g14557	hypothetical protein	Calpain family cysteine protease
calcium-dependent cysteine-type endopeptidase activity	g4153	hypothetical protein	Calpain family cysteine protease
calcium-dependent cysteine-type endopeptidase activity	g4163	hypothetical protein	Calpain family cysteine protease
calcium-dependent cysteine-type endopeptidase activity	g10830	hypothetical protein	Calpain family cysteine protease
calcium-dependent cysteine-type endopeptidase activity	g6713	hypothetical protein	Calpain family cysteine protease
ATPase;ATP binding	g14564	AAA domain-containing protein	ATPase family associated with various cellular activities (AAA)
ATP binding;protein kinase activity;nucleic acid binding	g10853	hypothetical protein	Protein kinase domain;Piwi domain
ATP binding;protein kinase activity	g6813	Protein kinase domain-containing protein	Protein kinase domain
ATP binding;protein kinase activity	g13730	Non-specific serine/threonine protein kinase	Protein kinase domain
ATP binding;protein kinase activity	g6254	hypothetical protein	Beta-ketoacyl synthase, N-terminal domain;Protein kinase domain
ATP binding;nucleic acid binding	g6410	Tlh3	Orsellinic acid/F9775 biosynthesis cluster protein D;Helicase conserved C-terminal domain;DEAD/DEAH box helicase
ATP binding;nucleic acid binding	g13720	Tlh3	DEAD/DEAH box helicase
ATP binding;nucleic acid binding	g13710	hypothetical protein	Helicase conserved C-terminal domain;DEAD/DEAH box helicase
ATP binding;ATPase-coupled transmembrane transporter activity	g14573	hypothetical protein	ABC-2 type transporter;CDR ABC transporter;ABC-2 type transporter;ABC transporter
ATP binding;ATPase-coupled transmembrane transporter activity	g6088	hypothetical protein	ABC transporter;ABC transporter transmembrane region;ABC transporter
ATP binding;ATPase-coupled transmembrane transporter activity	g6153	hypothetical protein	ABC transporter;ABC transporter transmembrane region;ABC transporter
ATP binding;ATPase-coupled transmembrane transporter activity	g6250	hypothetical protein	ABC transporter;ABC transporter;ABC transporter transmembrane region
aspartic-type endopeptidase activity	g6210	hypothetical protein	Peptidase A4 family
alpha-L-arabinofuranosidase activity	g14585	Non-reducing end alpha-L-arabinofuranosidase	Alpha-L-arabinofuranosidase C-terminal domain
alpha-1,6-mannosyltransferase activity	g12881	hypothetical protein	Glycosyltransferase sugar-binding region containing DXD motif
aldehyde-lyase activity;zinc ion binding	g13740	Fructose-bisphosphate aldolase	Fructose-bisphosphate aldolase class-II
acetylglucosaminyltransferase activity	g14591	hypothetical protein	-
5'-deoxynucleotidase activity	g10834	Ybr242w-like protein	HD domain
5'-deoxynucleotidase activity	g10835	HD domain-containing protein	HD domain
1,3-beta-D-glucan synthase activity	g6205	1,3-beta-D-glucan-UDP glucosyltransferase	1,3-beta-glucan synthase component;1,3-beta-glucan synthase subunit FKS1, domain-1
-	g6774	hypothetical protein	Oxidoreductase family, C-terminal alpha/beta domain
-	g6776	hypothetical protein	FAD binding domain
-	g6778	Phosphotransferase enzyme family domain protein	Phosphotransferase enzyme family
-	g6784	Isoflavone reductase family protein	NmrA-like family
-	g6787	hypothetical protein	-
-	g6788	hypothetical protein	-
-	g6789	Hypothetical protein	DDE superfamily endonuclease
-	g6790	Coronin	-
-	g6791	hypothetical protein	LysM domain
-	g6793	Chitinase	-
-	g6794	hypothetical protein	-
-	g6795	hypothetical protein	-
-	g6796	ANK_REP_REGION domain-containing protein	Ankyrin repeats (3 copies)
-	g6797	Hypothetical protein	Sigma domain on NACHT-NTPases;N-terminal domain on NACHT_NTPase and P-loop NTPases
-	g6798	hypothetical protein	-
-	g6801	hypothetical protein	Proline racemase
-	g6802	hypothetical protein	-
-	g6803	Methyltransf_25 domain-containing protein	Methyltransferase domain
-	g6804	Carrier domain-containing protein	Beta-ketoacyl synthase, N-terminal domain;Alcohol dehydrogenase GroES-like domain;Beta-ketoacyl synthase, C-terminal domain;Zinc-binding dehydrogenase;Phosphopantetheine attachment site;Ketoacyl-synthetase C-terminal extension;Polyketide synthase dehydratase;Acyl transferase domain;Methyltransferase domain;KR domain
-	g6805	hypothetical protein	Methyltransferase domain
-	g6806	GPR_Gpa2_C domain-containing protein	G protein-coupled glucose receptor regulating Gpa2;G protein-coupled glucose receptor regulating Gpa2 C-term
-	g6807	Putative heterokaryon incompatibility protein or allele protein	Heterokaryon incompatibility protein (HET)
-	g6808	Putative heterokaryon incompatibility protein or allele protein	-
-	g6809	Extracellular metalloprotease	Pregnancy-associated plasma protein-A
-	g6810	HET domain-containing protein	Heterokaryon incompatibility protein (HET)
-	g6811	hypothetical protein	-
-	g6814	hypothetical protein	NAD(P)-binding Rossmann-like domain
-	g6816	hypothetical protein	Heterokaryon incompatibility protein (HET)
-	g6818	AB hydrolase-1 domain-containing protein	Alpha/beta hydrolase family
-	g6820	hypothetical protein	Methyltransferase domain
-	g6824	Related to acetoacetyl-CoA synthetase	AMP-binding enzyme
-	g6826	Related to 2,3-dihydroxybiphenyl-1,2-dioxygenase	Glyoxalase/Bleomycin resistance protein/Dioxygenase superfamily
-	g6828	Zn(2)-C6 fungal-type domain-containing protein	-
-	g6829	AMP-binding domain-containing protein	AMP-binding enzyme;AMP-binding enzyme C-terminal domain
-	g6830	hypothetical protein	-
-	g6831	hypothetical protein	Pyridine nucleotide-disulphide oxidoreductase
-	g6832	hypothetical protein	-
-	g6837	Sialidase domain-containing protein	BNR repeat-like domain
-	g6840	hypothetical protein	Sugar-binding N-terminal domain;Nucleotide-binding C-terminal domain
-	g6841	hypothetical protein	PAN domain
-	g6842	hypothetical protein	-
-	g6844	Cupin_2 domain-containing protein	Cupin domain
-	g6847	hypothetical protein	Enoyl-(Acyl carrier protein) reductase
-	g6852	hypothetical protein	OPT oligopeptide transporter protein
-	g6854	hypothetical protein	-
-	g6856	hypothetical protein	-
-	g6857	HET domain-containing protein	Heterokaryon incompatibility protein (HET)
-	g6858	hypothetical protein	-
-	g6859	hypothetical protein	SnoaL-like polyketide cyclase
-	g6861	Carboxylic ester hydrolase	Carboxylesterase family
-	g6862	hypothetical protein	-
-	g6866	hypothetical protein	GDSL-like Lipase/Acylhydrolase family;Carbohydrate esterase 2 N-terminal
-	g6867	hypothetical protein	-
-	g6869	hypothetical protein	-
-	g6870	Bulb-type lectin domain-containing protein	-
-	g6872	RelA_SpoT domain-containing protein	Region found in RelA / SpoT proteins
-	g6873	hypothetical protein	-
-	g6874	hypothetical protein	-
-	g6875	hypothetical protein	Methyltransferase domain
-	g6876	hypothetical protein	-
-	g6877	CFEM domain-containing protein	-
-	g6878	MFS domain-containing protein	-
-	g6879	hypothetical protein	-
-	g6882	hypothetical protein	-
-	g6883	AP_endonuc_2 domain-containing protein	Xylose isomerase-like TIM barrel
-	g6884	FAD_binding_2 domain-containing protein	FAD binding domain
-	g6885	Protein kinase-like protein	Phosphotransferase enzyme family
-	g6887	hypothetical protein	-
-	g6888	hypothetical protein	Glycine-rich domain-containing protein-like
-	g6889	hypothetical protein	-
-	g6890	FAS1 domain-containing protein	Fasciclin domain
-	g6896	hypothetical protein	-
-	g6902	Related to flavin-containing monooxygenase	Pyridine nucleotide-disulphide oxidoreductase
-	g6907	hypothetical protein	-
-	g6908	hypothetical protein	Protein of unknown function (DUF1593)
-	g6910	hypothetical protein	-
-	g6911	MHYT domain-containing protein	Bacterial signalling protein N terminal repeat
-	g6912	Calcium-transporting ATPase	Cation transporter/ATPase, N-terminus;haloacid dehalogenase-like hydrolase;E1-E2 ATPase;Cation transporting ATPase, C-terminus
-	g6913	C6 transcription factor	-
-	g6914	Transmembrane amino acid transporter protein	Transmembrane amino acid transporter protein
-	g6915	Related to P.aeruginosa anthranilate synthase component II	Glutamine amidotransferase class-I
-	g6916	hypothetical protein	-
-	g6917	HNHc domain-containing protein	HNH endonuclease
-	g6918	WD_REPEATS_REGION domain-containing protein	-
-	g6920	hypothetical protein	LysM domain
-	g6921	hypothetical protein	-
-	g6922	hypothetical protein	-
-	g6923	hypothetical protein	-
-	g6924	Atypical serine/threonine protein kinase BUD32	-
-	g6925	SGNH_hydro domain-containing protein	GDSL-like Lipase/Acylhydrolase family
-	g6928	Aa_trans domain-containing protein	Transmembrane amino acid transporter protein
-	g6929	hypothetical protein	HPP family
-	g6932	Beta-xylosidase	-
-	g6933	hypothetical protein	-
-	g6934	L-ornithine N(5)-monooxygenase	-
-	g6936	Alpha-galactosidase C	-
-	g6941	Gag protein	Retrotransposon gag protein
-	g6942	Reverse transcriptase	Reverse transcriptase (RNA-dependent DNA polymerase);RNase H-like domain found in reverse transcriptase
-	g6943	hypothetical protein	-
-	g6944	hypothetical protein	-
-	g6945	hypothetical protein	-
-	g6946	hypothetical protein	-
-	g14630	PKS_ER domain-containing protein	Zinc-binding dehydrogenase;N-terminal domain of oxidoreductase
-	g14633	Gag protein	Retrotransposon gag protein
-	g14634	Reverse transcriptase	RNase H-like domain found in reverse transcriptase;Reverse transcriptase (RNA-dependent DNA polymerase)
-	g14635	hypothetical protein	-
-	g14636	Polysaccharide lyase family 1	Pectate lyase
-	g14637	hypothetical protein	-
-	g14639	hypothetical protein	-
-	g13758	Carboxylic ester hydrolase	Tannase and feruloyl esterase
-	g13759	Related to acetoacetyl-CoA synthetase	AMP-binding enzyme C-terminal domain
-	g13771	Related to glu/asp-tRNA amidotransferase subunit A	Amidase
-	g13772	Transferase	Phosphotransferase enzyme family
-	g13774	hypothetical protein	Glyoxalase/Bleomycin resistance protein/Dioxygenase superfamily
-	g13776	hypothetical protein	-
-	g13779	hypothetical protein	-
-	g13780	hypothetical protein	-
-	g11379	hypothetical protein	-
-	g11380	Related to SKI2-antiviral protein and putative helicase	-
-	g11381	HNHc domain-containing protein	HNH endonuclease
-	g11383	hypothetical protein	-
-	g11384	DDE_Tnp_1_7 domain-containing protein	Transposase IS4
-	g11385	hypothetical protein	-
-	g11386	hypothetical protein	-
-	g11387	Helitron_like_N domain-containing protein	-
-	g11388	DDE_Tnp_1_7 domain-containing protein	Transposase IS4
-	g11389	APH domain-containing protein	Phosphotransferase enzyme family
-	g11390	hypothetical protein	-
-	g11391	Chitinase	-
-	g11392	hypothetical protein	-
-	g11393	hypothetical protein	-
-	g10638	hypothetical protein	-
-	g10639	hypothetical protein	-
-	g10640	hypothetical protein	Transmembrane amino acid transporter protein
-	g10641	TM2 domain-containing protein	TM2 domain
-	g10643	hypothetical protein	-
-	g10644	hypothetical protein	-
-	g10645	hypothetical protein	-
-	g10646	Related to retrotransposon HobS hobase	Reverse transcriptase (RNA-dependent DNA polymerase)
-	g10647	hypothetical protein	-
-	g10648	VWFA domain-containing protein	-
-	g10649	hypothetical protein	-
-	g10650	hypothetical protein	-
-	g10651	EST1_DNA_bind domain-containing protein	Est1 DNA/RNA binding domain
-	g10652	hypothetical protein	-
-	g10653	hypothetical protein	-
-	g14567	hypothetical protein	RNase H-like domain found in reverse transcriptase;Reverse transcriptase (RNA-dependent DNA polymerase)
-	g14568	Gag protein	Retrotransposon gag protein
-	g14570	DUF953 domain-containing protein	Eukaryotic protein of unknown function (DUF953)
-	g14571	hypothetical protein	-
-	g14576	hypothetical protein	-
-	g14577	hypothetical protein	Transmembrane amino acid transporter protein
-	g14579	hypothetical protein	-
-	g14582	NAD(P)-bd_dom domain-containing protein	NAD(P)H-binding
-	g14583	hypothetical protein	-
-	g14584	Chitinase	Glycosyl hydrolases family 18
-	g14588	Gag protein	Retrotransposon gag protein
-	g14589	Pol polyprotein	Reverse transcriptase (RNA-dependent DNA polymerase);RNase H-like domain found in reverse transcriptase
-	g14545	hypothetical protein	-
-	g14546	hypothetical protein	-
-	g14547	F-box domain-containing protein	-
-	g14548	hypothetical protein	Orsellinic acid/F9775 biosynthesis cluster protein D
-	g14549	Tlh3	-
-	g14550	Cyclin N-terminal domain-containing protein	Cyclin, C-terminal domain;Cyclin, N-terminal domain
-	g14551	hypothetical protein	Amidase
-	g14554	hypothetical protein	-
-	g14555	Reverse transcriptase	-
-	g14556	DDE Tnp4 domain-containing protein	DDE superfamily endonuclease
-	g14558	DDE_Tnp_1_7 domain-containing protein	NACHT domain;Transposase IS4
-	g14559	hypothetical protein	-
-	g14560	JmjC domain-containing protein	-
-	g14561	hypothetical protein	-
-	g14563	hypothetical protein	Amidase
-	g14565	hypothetical protein	-
-	g14566	hypothetical protein	-
-	g1963	DDE_Tnp_1_7 domain-containing protein	Transposase IS4
-	g1965	hypothetical protein	Cyclin, C-terminal domain;Cyclin, N-terminal domain
-	g1967	AB hydrolase-1 domain-containing protein	alpha/beta hydrolase fold
-	g1968	hypothetical protein	-
-	g1969	PKS_ER domain-containing protein	Zinc-binding dehydrogenase;Alcohol dehydrogenase GroES-like domain
-	g1971	ANK_REP_REGION domain-containing protein	Ankyrin repeats (3 copies)
-	g1973	hypothetical protein	-
-	g6682	hypothetical protein	-
-	g6683	hypothetical protein	-
-	g6684	hypothetical protein	-
-	g6687	Zn(2)-C6 fungal-type domain-containing protein	-
-	g13781	Pol polyprotein	RNase H-like domain found in reverse transcriptase
-	g13782	Gag protein	Retrotransposon gag protein
-	g13783	hypothetical protein	-
-	g13784	hypothetical protein	-
-	g13785	Related to GDSL Lipase/Acylhydrolase family protein	GDSL-like Lipase/Acylhydrolase family
-	g13788	hypothetical protein	-
-	g13789	Chitinase	LysM domain;Glycosyl hydrolases family 18
-	g13790	hypothetical protein	-
-	g13791	hypothetical protein	-
-	g6406	hypothetical protein	-
-	g6407	hypothetical protein	-
-	g6408	hypothetical protein	-
-	g6409	Helicase ATP-binding domain-containing protein	-
-	g4145	ANK_REP_REGION domain-containing protein	Ankyrin repeats (3 copies)
-	g4149	Putative small s protein	-
-	g4150	hypothetical protein	-
-	g4151	hypothetical protein	-
-	g4152	ANK_REP_REGION domain-containing protein	-
-	g4154	Chitinase	Glycosyl hydrolases family 18
-	g4155	hypothetical protein	Cytosolic domain of 10TM putative phosphate transporter;Calcium-dependent channel, 7TM region, putative phosphate
-	g4156	hypothetical protein	-
-	g4157	hypothetical protein	-
-	g4158	BZIP domain-containing protein	-
-	g4159	hypothetical protein	-
-	g4162	hypothetical protein	-
-	g4164	hypothetical protein	Middle or third domain of peptidase_M16;Insulinase (Peptidase family M16);Peptidase M16 inactive domain
-	g4165	Clr5 domain-containing protein	Clr5 domain
-	g6744	hypothetical protein	-
-	g6745	JmjC domain-containing protein	JmjC domain, hydroxylase
-	g6746	hypothetical protein	-
-	g6747	hypothetical protein	-
-	g6748	hypothetical protein	-
-	g6750	hypothetical protein	-
-	g6751	hypothetical protein	-
-	g6752	JmjC domain-containing protein	-
-	g6753	hypothetical protein	-
-	g6754	hypothetical protein	-
-	g6755	hypothetical protein	-
-	g6756	hypothetical protein	-
-	g6757	JmjC domain-containing protein	JmjC domain, hydroxylase
-	g6758	hypothetical protein	-
-	g6759	hypothetical protein	-
-	g6760	Helicase domain protein	-
-	g6761	SNF2 family N-terminal domain protein	-
-	g6762	hypothetical protein	-
-	g6763	JmjC domain-containing protein	JmjC domain, hydroxylase
-	g6764	hypothetical protein	-
-	g6765	hypothetical protein	Calcium-dependent channel, 7TM region, putative phosphate
-	g6766	Chromo domain-containing protein	Chromo (CHRromatin Organisation MOdifier) domain
-	g6767	DDE_3 domain-containing protein	DDE superfamily endonuclease;Winged helix-turn helix
-	g6768	hypothetical protein	-
-	g6769	hypothetical protein	-
-	g6770	hypothetical protein	-
-	g6771	hypothetical protein	-
-	g6773	hypothetical protein	-
-	g9167	hypothetical protein	-
-	g9168	hypothetical protein	-
-	g9169	hypothetical protein	-
-	g9170	hypothetical protein	Ankyrin repeats (3 copies)
-	g9171	hypothetical protein	NACHT domain
-	g9172	Endonuclease/exonuclease/phosphatase	-
-	g10881	hypothetical protein	-
-	g10882	Alcohol dehydrogenase GroES-like domain-containing protein	-
-	g10883	Hard-surface induced protein 5	-
-	g10884	DDE_Tnp_1_7 domain-containing protein	Transposase IS4
-	g10887	hypothetical protein	-
-	g10888	Putative gag-pol poly protein	Reverse transcriptase (RNA-dependent DNA polymerase);RNase H-like domain found in reverse transcriptase
-	g10889	hypothetical protein	-
-	g10893	Bifunctional ent-kaurene synthase	-
-	g10831	hypothetical protein	Insulinase (Peptidase family M16);Peptidase M16 inactive domain;Middle or third domain of peptidase_M16
-	g10832	Clr5 domain-containing protein	Clr5 domain
-	g10833	hypothetical protein	-
-	g10836	hypothetical protein	-
-	g10837	hypothetical protein	Myb-like DNA-binding domain
-	g10838	hypothetical protein	-
-	g10839	hypothetical protein	-
-	g10840	hypothetical protein	-
-	g10841	hypothetical protein	-
-	g10842	hypothetical protein	Protein of unknown function (DUF3638);Protein of unknown function (DUF3645)
-	g10843	hypothetical protein	-
-	g10844	HNHc domain-containing protein	HNH endonuclease
-	g10846	hypothetical protein	-
-	g10848	HNHc domain-containing protein	HNH endonuclease
-	g10849	hypothetical protein	-
-	g10850	Heterokaryon incompatibility	Heterokaryon incompatibility protein (HET)
-	g10851	hypothetical protein	-
-	g10852	hypothetical protein	-
-	g10855	Serine/threonine protein kinase-like protein	-
-	g10856	hypothetical protein	-
-	g10857	Transcription factor jumonji	-
-	g10858	hypothetical protein	-
-	g10859	hypothetical protein	-
-	g10860	hypothetical protein	-
-	g10861	hypothetical protein	-
-	g10863	hypothetical protein	-
-	g10864	hypothetical protein	-
-	g10865	hypothetical protein	-
-	g10867	hypothetical protein	-
-	g10868	hypothetical protein	-
-	g10870	Hypothetical protein	-
-	g10872	Related to methyltransferase	Methyltransferase domain
-	g10873	Methyltransf_25 domain-containing protein	Methyltransferase domain
-	g10874	Probable retrotransposon HobS hobase	GAG-pre-integrase domain
-	g10875	hypothetical protein	-
-	g10876	hypothetical protein	-
-	g10877	hypothetical protein	-
-	g10878	hypothetical protein	-
-	g10879	hypothetical protein	Orsellinic acid/F9775 biosynthesis cluster protein D
-	g10880	Helicase ATP-binding domain-containing protein	-
-	g6692	hypothetical protein	-
-	g6693	hypothetical protein	-
-	g6694	hypothetical protein	-
-	g6695	hypothetical protein	-
-	g6696	hypothetical protein	-
-	g6697	hypothetical protein	Transposase IS4
-	g6698	C3H1-type domain-containing protein	-
-	g6699	ANK_REP_REGION domain-containing protein	Ankyrin repeats (many copies)
-	g6702	hypothetical protein	-
-	g6707	Chitinase	-
-	g6708	hypothetical protein	-
-	g6709	hypothetical protein	-
-	g6710	hypothetical protein	-
-	g6711	hypothetical protein	-
-	g6712	hypothetical protein	Peptidase M16 inactive domain;Middle or third domain of peptidase_M16;Insulinase (Peptidase family M16)
-	g6714	hypothetical protein	Peptidase M16 inactive domain;Insulinase (Peptidase family M16)
-	g6715	hypothetical protein	-
-	g6716	Integrase catalytic domain-containing protein	-
-	g6717	HNHc domain-containing protein	HNH endonuclease
-	g6718	Aa_trans domain-containing protein	Transmembrane amino acid transporter protein
-	g6720	hypothetical protein	-
-	g6721	Acetylacetone-cleaving enzyme	ChrR Cupin-like domain
-	g6722	hypothetical protein	-
-	g6723	hypothetical protein	-
-	g6724	hypothetical protein	-
-	g6725	JmjC domain-containing protein	JmjC domain, hydroxylase
-	g6726	Protein kinase subdomain-containing protein	Phosphotransferase enzyme family
-	g6727	hypothetical protein	-
-	g6729	hypothetical protein	-
-	g6730	Podospora anserina S mat+ genomic DNA chromosome 3, supercontig 2	-
-	g6732	hypothetical protein	-
-	g6733	ATP-dependent DNA helicase	-
-	g6734	Helitron_like_N domain-containing protein	Helitron helicase-like domain at N-terminus
-	g6735	WD_REPEATS_REGION domain-containing protein	-
-	g6736	hypothetical protein	-
-	g6737	hypothetical protein	-
-	g6738	hypothetical protein	-
-	g6739	DDE_Tnp_1_7 domain-containing protein	Transposase IS4
-	g6740	hypothetical protein	Orsellinic acid/F9775 biosynthesis cluster protein D
-	g6741	hypothetical protein	-
-	g6742	hypothetical protein	-
-	g6743	hypothetical protein	Clr5 domain
-	g13712	hypothetical protein	-
-	g13713	hypothetical protein	-
-	g13714	hypothetical protein	-
-	g13715	hypothetical protein	-
-	g13716	Helicase ATP-binding domain-containing protein	-
-	g13717	Retrotransposon HobS hobase	-
-	g13718	hypothetical protein	-
-	g13721	Helicase ATP-binding domain-containing protein	-
-	g13722	Helicase ATP-binding domain-containing protein	-
-	g13723	ANK_REP_REGION domain-containing protein	Ankyrin repeats (3 copies);NACHT domain;Prion-inhibition and propagation
-	g13724	Tlh3	-
-	g13727	hypothetical protein	Bacterial protein of unknown function (DUF899)
-	g13728	hypothetical protein	-
-	g13729	hypothetical protein	-
-	g13731	hypothetical protein	-
-	g13734	Related to methyltransferase	Methyltransferase domain
-	g13736	Calcium-transporting ATPase	Cation transporter/ATPase, N-terminus
-	g13737	Calcium-transporting ATPase	E1-E2 ATPase;Cation transporting ATPase, C-terminus;haloacid dehalogenase-like hydrolase
-	g13741	4-hydroxy-4-methyl-2-oxoglutarate aldolase	Aldolase/RraA
-	g13745	Stress responsive a b barrel domain protein	Stress responsive A/B Barrel Domain
-	g13747	Putative 3-hydroxyacyl-nad binding protein	-
-	g13749	hypothetical protein	Fungal hydrophobin
-	g13750	hypothetical protein	-
-	g13751	hypothetical protein	-
-	g13752	hypothetical protein	Zinc-binding dehydrogenase;Alcohol dehydrogenase GroES-like domain
-	g13753	Lactamase_B domain-containing protein	-
-	g13754	HET domain-containing protein	-
-	g13755	Reverse transcriptase	RNase H-like domain found in reverse transcriptase;Reverse transcriptase (RNA-dependent DNA polymerase);Retrotransposon gag protein
-	g13756	Gag protein	Retrotransposon gag protein
-	g13757	Pol polyprotein	RNase H-like domain found in reverse transcriptase
-	g12844	hypothetical protein	-
-	g12845	hypothetical protein	-
-	g12847	hypothetical protein	-
-	g12848	Reverse transcriptase	-
-	g12849	Reverse transcriptase, putative	-
-	g12850	hypothetical protein	-
-	g12852	SNF2 family N-terminal domain protein	-
-	g12853	Helicase domain protein	-
-	g12854	hypothetical protein	-
-	g12855	Reverse transcriptase	-
-	g12856	hypothetical protein	-
-	g12857	hypothetical protein	-
-	g12858	hypothetical protein	Putative amidoligase enzyme
-	g12859	hypothetical protein	-
-	g12860	hypothetical protein	-
-	g12861	hypothetical protein	-
-	g12862	Helicase domain protein	-
-	g12863	SNF2 family N-terminal domain protein	-
-	g12864	hypothetical protein	-
-	g12865	hypothetical protein	-
-	g12866	JmjC domain-containing protein	-
-	g12867	hypothetical protein	-
-	g12869	hypothetical protein	-
-	g12870	hypothetical protein	-
-	g12871	WD_REPEATS_REGION domain-containing protein	-
-	g12872	hypothetical protein	-
-	g12873	hypothetical protein	-
-	g12874	hypothetical protein	-
-	g12875	hypothetical protein	-
-	g12879	hypothetical protein	-
-	g12880	Gag/polymerase/env polyprotein, putative	Reverse transcriptase (RNA-dependent DNA polymerase)
-	g12882	hypothetical protein	-
-	g12883	EST1_DNA_bind domain-containing protein	-
-	g12884	hypothetical protein	-
-	g12885	hypothetical protein	-
-	g12886	hypothetical protein	-
-	g12887	hypothetical protein	-
-	g14590	hypothetical protein	-
-	g14593	Integral membrane protein	-
-	g14594	hypothetical protein	-
-	g14595	hypothetical protein	-
-	g14596	hypothetical protein	-
-	g14597	Glyco_hydro_cc domain-containing protein	Glycosyl hydrolase catalytic core
-	g14598	EST1_DNA_bind domain-containing protein	Est1 DNA/RNA binding domain
-	g14599	hypothetical protein	-
-	g14601	hypothetical protein	-
-	g14602	Cyclin N-terminal domain-containing protein	Cyclin, N-terminal domain
-	g14604	hypothetical protein	-
-	g14605	JmjC domain-containing protein	JmjC domain, hydroxylase
-	g14606	hypothetical protein	-
-	g14607	hypothetical protein	-
-	g14608	hypothetical protein	-
-	g14609	hypothetical protein	-
-	g14610	EST1_DNA_bind domain-containing protein	Est1 DNA/RNA binding domain
-	g14611	hypothetical protein	-
-	g14612	hypothetical protein	-
-	g14613	hypothetical protein	-
-	g14614	hypothetical protein	JmjC domain, hydroxylase
-	g14615	hypothetical protein	-
-	g14616	JmjC domain-containing protein	JmjC domain, hydroxylase
-	g14617	hypothetical protein	-
-	g14618	hypothetical protein	-
-	g14619	hypothetical protein	-
-	g14620	hypothetical protein	-
-	g14621	hypothetical protein	-
-	g14622	C3H1-type domain-containing protein	-
-	g14624	hypothetical protein	-
-	g6033	hypothetical protein	-
-	g6035	Bifunctional ent-kaurene synthase	-
-	g6037	hypothetical protein	-
-	g6038	JmjC domain-containing protein	JmjC domain, hydroxylase
-	g6039	hypothetical protein	-
-	g6040	hypothetical protein	-
-	g6041	hypothetical protein	-
-	g6042	HET domain-containing protein	Heterokaryon incompatibility protein (HET)
-	g6045	hypothetical protein	Transposase IS4
-	g6046	hypothetical protein	-
-	g6047	Hypothetical protein	-
-	g6050	hypothetical protein	-
-	g6051	Helicase domain protein	-
-	g6052	hypothetical protein	-
-	g6053	hypothetical protein	-
-	g6054	hypothetical protein	-
-	g6055	APH domain-containing protein	Phosphotransferase enzyme family
-	g6058	hypothetical protein	-
-	g6059	hypothetical protein	-
-	g6060	hypothetical protein	-
-	g6061	Autophagy-related protein	Vacuole effluxer Atg22 like
-	g6064	hypothetical protein	Polyketide cyclase / dehydrase and lipid transport
-	g6067	Fungal_trans domain-containing protein	-
-	g6071	Cupin_2 domain-containing protein	-
-	g6074	hypothetical protein	-
-	g6075	hypothetical protein	-
-	g6081	Major facilitator superfamily transporter	-
-	g6082	Related to formaldehyde dehydrogenase	Zinc-binding dehydrogenase
-	g6083	NmrA domain-containing protein	NmrA-like family
-	g6085	DDE_Tnp_1_7 domain-containing protein	Transposase IS4
-	g6091	Beta-lactamase family protein	Beta-lactamase
-	g6092	Isp4 protein	OPT oligopeptide transporter protein
-	g6093	hypothetical protein	AMP-binding enzyme
-	g6094	hypothetical protein	Enoyl-(Acyl carrier protein) reductase
-	g6096	hypothetical protein	Pyridine nucleotide-disulphide oxidoreductase
-	g6097	Lactamase_B domain-containing protein	Metallo-beta-lactamase superfamily
-	g6102	hypothetical protein	G protein-coupled glucose receptor regulating Gpa2;G protein-coupled glucose receptor regulating Gpa2 C-term
-	g6103	Amb_all domain-containing protein	Pectate lyase
-	g6104	hypothetical protein	Fungal specific transcription factor domain
-	g6105	Beta-lactamase domain-containing protein	Beta-lactamase
-	g6106	hypothetical protein	-
-	g6107	Carboxylic ester hydrolase	Carboxylesterase family
-	g6108	Carboxylic ester hydrolase	Carboxylesterase family
-	g6110	Pol-like protein	-
-	g6111	Reverse transcriptase	Reverse transcriptase (RNA-dependent DNA polymerase);Integrase zinc binding domain;Integrase core domain;RNase H-like domain found in reverse transcriptase
-	g6112	hypothetical protein	-
-	g6113	hypothetical protein	fungal STAND N-terminal Goodbye domain;NACHT domain
-	g6114	hypothetical protein	-
-	g6118	hypothetical protein	CrtC N-terminal lipocalin domain
-	g6120	hypothetical protein	Clr5 domain
-	g6121	hypothetical protein	-
-	g6124	hypothetical protein	Protein HRI1
-	g6125	Aa_trans domain-containing protein	Transmembrane amino acid transporter protein
-	g6128	Alpha-L-rhamnosidase	Alpha-L-rhamnosidase N-terminal domain;Bacterial alpha-L-rhamnosidase C-terminal domain;Bacterial alpha-L-rhamnosidase concanavalin-like domain;Bacterial alpha-L-rhamnosidase 6 hairpin glycosidase domain
-	g6131	HET domain-containing protein	-
-	g6132	Expressed protein	-
-	g6133	Carboxylic ester hydrolase	Tannase and feruloyl esterase
-	g6134	Pc22g21310 protein	-
-	g6135	hypothetical protein	-
-	g6137	Short-chain dehydrogenase/reductase SDR	Enoyl-(Acyl carrier protein) reductase
-	g6142	hypothetical protein	OPT oligopeptide transporter protein
-	g6144	hypothetical protein	-
-	g6146	hypothetical protein	-
-	g6147	hypothetical protein	-
-	g6148	hypothetical protein	-
-	g6149	hypothetical protein	-
-	g6150	FAD_binding_2 domain-containing protein	FAD binding domain
-	g6152	hypothetical protein	-
-	g6156	hypothetical protein	-
-	g6159	hypothetical protein	-
-	g6163	hypothetical protein	-
-	g6164	hypothetical protein	FAD dependent oxidoreductase
-	g6166	hypothetical protein	Alcohol acetyltransferase
-	g6168	hypothetical protein	-
-	g6170	SnoaL-like domain-containing protein	SnoaL-like domain
-	g6177	hypothetical protein	Protein of unknown function (DUF1479)
-	g6179	hypothetical protein	-
-	g6180	Fungal_trans domain-containing protein	-
-	g6183	hypothetical protein	-
-	g6184	hypothetical protein	-
-	g6185	hypothetical protein	-
-	g6187	hypothetical protein	PrpF protein
-	g6188	hypothetical protein	-
-	g6189	hypothetical protein	-
-	g6193	hypothetical protein	Phytanoyl-CoA dioxygenase (PhyH)
-	g6194	hypothetical protein	Phytanoyl-CoA dioxygenase (PhyH)
-	g6195	hypothetical protein	Fungal specific transcription factor domain
-	g6198	hypothetical protein	-
-	g6200	hypothetical protein	Methyltransferase domain
-	g6204	Hypothetical protein	Alcohol dehydrogenase GroES-like domain;Zinc-binding dehydrogenase
-	g6208	AA_permease domain-containing protein	Amino acid permease
-	g6209	hypothetical protein	-
-	g6211	hypothetical protein	Heterokaryon incompatibility protein Het-C
-	g6212	hypothetical protein	-
-	g6215	hypothetical protein	-
-	g6216	Hypothetical protein	-
-	g6218	hypothetical protein	Protein of unknown function (DUF1479)
-	g6220	hypothetical protein	Endoribonuclease L-PSP
-	g6221	AB hydrolase-1 domain-containing protein	alpha/beta hydrolase fold
-	g6224	hypothetical protein	-
-	g6225	L-fuconate dehydratase	Enolase C-terminal domain-like;Mandelate racemase / muconate lactonizing enzyme, N-terminal domain
-	g6230	hypothetical protein	-
-	g6231	hypothetical protein	-
-	g6232	hypothetical protein	-
-	g6235	LysM domain protein	Pectate lyase superfamily protein
-	g6236	LysM domain protein	LysM domain;Pectate lyase superfamily protein
-	g6237	hypothetical protein	-
-	g6238	Hypothetical protein	Aegerolysin
-	g6239	hypothetical protein	-
-	g6241	hypothetical protein	-
-	g6242	Zn(2)-C6 fungal-type domain-containing protein	-
-	g6243	hypothetical protein	-
-	g6244	hypothetical protein	Beta-ketoacyl synthase, N-terminal domain
-	g6249	hypothetical protein	-
-	g6251	hypothetical protein	Sulfotransferase domain
-	g6253	hypothetical protein	-
-	g6255	hypothetical protein	Beta-ketoacyl synthase, C-terminal domain;Acyl transferase domain;Ketoacyl-synthetase C-terminal extension;Phosphopantetheine attachment site;Alcohol dehydrogenase GroES-like domain;KR domain;Methyltransferase domain;Polyketide synthase dehydratase;Zinc-binding dehydrogenase
-	g6256	hypothetical protein	-
-	g6257	hypothetical protein	-
-	g6259	hypothetical protein	FAD dependent oxidoreductase
-	g6262	hypothetical protein	-
-	g6263	hypothetical protein	-
-	g6264	hypothetical protein	-
-	g6265	hypothetical protein	-
-	g6266	hypothetical protein	-
-	g6267	hypothetical protein	-
-	g6269	L-ornithine N(5)-monooxygenase	-
-	g6270	hypothetical protein	AMP-binding enzyme
-	g6271	hypothetical protein	-
-	g6272	hypothetical protein	Methyltransferase domain
-	g6274	Dimer_Tnp_hAT domain-containing protein	-
-	g6275	hypothetical protein	-
-	g6276	hypothetical protein	-
-	g6277	hypothetical protein	-
-	g8203	hypothetical protein	-
-	g8204	ANK_REP_REGION domain-containing protein	-
-	g8205	Related to SKI2-antiviral protein and putative helicase	-
-	g8206	hypothetical protein	-
-	g10417	Bifunctional ent-kaurene synthase	-
-	g10419	hypothetical protein	-
-	g10420	Transcription factor jumonji	-
-	g10421	hypothetical protein	-
-	g10422	hypothetical protein	-
-	g4799	Heterokaryon incompatibility	Heterokaryon incompatibility protein (HET)
-	g4800	Helicase ATP-binding domain-containing protein	-
-	g4801	hypothetical protein	-
-	g4802	hypothetical protein	-
-	g4803	hypothetical protein	-
-	g4804	hypothetical protein	-
-	g13697	Reverse transcriptase	RNase H-like domain found in reverse transcriptase
-	g13698	hypothetical protein	-
-	g13699	Pol polyprotein	RNase H-like domain found in reverse transcriptase
-	g13700	Reverse transcriptase	Retrotransposon gag protein
-	g13701	Zn(2)-C6 fungal-type domain-containing protein	Fungal specific transcription factor domain
-	g13704	hypothetical protein	-
-	g13705	Goodbye domain-containing protein	fungal STAND N-terminal Goodbye domain;NACHT domain
-	g13706	NACHT domain-containing protein	-
-	g13708	C6 zinc finger domain-containing protein	-
-	g13711	hypothetical protein	-
